# Supplementary material for: CUL4A-DDB1-DCAF10 is an N-recognin for N-terminally acetylated Src kinases
Source: Nat Commun. 2026 Jan 3;17:132. doi: 10.1038/s41467-025-68074-9 (PMC12775124; doi:10.1038/s41467-025-68074-9)
Supplement: Supplementary file 5 — Supplementary Data 3 [file 41467_2025_68074_MOESM5_ESM.xlsx]

## Sheet: Ac-Lyn_Ac-THOC7
Significant	LOG(- P-value)	Difference	Protein.Group	Protein.Names	Genes	First.Protein.Description	Ac-Lyn_1	Ac-Lyn_2	Ac-Lyn_3	Ac-THOC7_1	Ac-THOC7_2	Ac-THOC7_3
+	3.15607	5.83198	Q5QP82	DCA10_HUMAN	DCAF10	DDB1- and CUL4-associated factor 10	22.122	22.2018	22.089	15.3532	17.4585	16.1052
+	2.79765	-0.594518	A0A024R4E5	A0A024R4E5_HUMAN	HDLBP	High density lipoprotein binding protein	21.071	20.9637	20.9093	21.4998	21.5293	21.6985
+	2.28913	-1.57481	A0A087WWU8	A0A087WWU8_HUMAN	TPM3	Tropomyosin 3	19.9839	19.8055	19.6698	20.9503	21.3553	21.8779
+	1.97868	2.79717	A0A0B4J1R1	A0A0B4J1R1_HUMAN	MYC	MYC proto-oncogene, bHLH transcription factor	19.0948	19.4121	19.6154	15.4975	17.5599	16.6734
+	2.36798	-1.00289	A0A0C4DFV9	A0A0C4DFV9_HUMAN	SET	SET nuclear proto-oncogene	20.6946	20.4274	20.4156	21.231	21.6039	21.7114
+	1.63341	-3.40519	A0A1B0GVI3	A0A1B0GVI3_HUMAN	KRT10	Keratin 10	26.8968	25.6839	25.2903	28.8028	30.978	28.3059
+	2.1999	-1.20792	A0A286YF78	A0A286YF78_HUMAN	PHGDH	Phosphoglycerate dehydrogenase (Fragment)	20.3132	20.5501	20.9086	21.8413	21.5168	22.0375
+	3.01697	2.46569	A0A2R8Y4N5;A0A2R8Y4Q0	A0A2R8Y4N5_HUMAN;A0A2R8Y4Q0_HUMAN	DNAJC21	DnaJ heat shock protein family (Hsp40) member C21	19.4842	19.4782	19.5541	16.8481	17.5958	16.6756
+	2.50079	-0.813741	A0A2R8Y793	A0A2R8Y793_HUMAN	ACTB	Actin beta (Fragment)	29.6427	29.9802	29.8722	30.5505	30.8063	30.5796
+	2.03	-1.38916	A0A2R8YEA7	A0A2R8YEA7_HUMAN	ACTB	Actin beta (Fragment)	28.0302	27.9116	27.7486	29.2394	29.8	28.8185
+	2.04587	3.43986	A0A494C0G5	A0A494C0G5_HUMAN	AGRN	Agrin	19.5472	19.6012	19.5725	14.8326	17.3371	16.2316
+	1.51554	1.78589	A0A6Q8PGP3	A0A6Q8PGP3_HUMAN	LCOR	Ligand dependent nuclear receptor corepressor (Fragment)	19.2947	19.4705	19.6832	18.6784	17.5655	16.8467
+	2.20084	-6.09043	A0A8I5KQ21	A0A8I5KQ21_HUMAN	KRAS	KRAS proto-oncogene, GTPase	17.1683	15.2668	18.9194	23.4038	23.9305	22.2916
+	2.57765	-0.834054	A0A8I5KV60	A0A8I5KV60_HUMAN	TAF2	Transcription initiation factor TFIID subunit 2	22.1866	22.0858	22.3544	22.9108	23.2339	22.9843
+	2.42167	3.75685	A0A8V8TQD7	A0A8V8TQD7_HUMAN	PKP2	Plakophilin 2 (Fragment)	20.194	20.0828	20.5564	16.0149	17.7263	15.8215
+	4.60935	-1.395	A0A994J4E9;A0A994J4S7	A0A994J4E9_HUMAN;A0A994J4S7_HUMAN	HNRNPK	Heterogeneous nuclear ribonucleoprotein K	21.562	21.6209	21.5996	23.0171	23.0774	22.8732
+	6.25064	2.58805	A4D1E9	GTPBA_HUMAN	GTPBP10	GTP-binding protein 10	18.772	18.8437	18.748	16.2659	16.1467	16.1869
+	3.15918	0.518511	B0QZ55	B0QZ55_HUMAN	YY1AP1	YY1 associated protein 1	19.4195	19.4804	19.4728	18.859	18.9236	19.0346
+	3.12426	-0.955124	B5MCX3	B5MCX3_HUMAN	SEPTIN2	Septin-2	20.1136	20.0528	19.9879	21.1276	21.076	20.8162
+	1.71419	1.87602	B7Z9C2;F8VV59;F8W118	B7Z9C2_HUMAN;F8VV59_HUMAN;F8W118_HUMAN	NAP1L1	Nucleosome assembly protein 1 like 1	19.8314	19.7163	20.4081	18.4325	17.2263	18.6689
+	1.49921	-3.8916	C9JH19	C9JH19_HUMAN	CTSD	Cathepsin D	15.9463	16.6314	19.3386	20.0236	22.0632	21.5044
+	2.83871	-1.43076	D6R9P3;D6RBZ0;D6RD18	D6R9P3_HUMAN;D6RBZ0_HUMAN;D6RD18_HUMAN	HNRNPAB	Heterogeneous nuclear ribonucleoprotein A/B	19.8521	19.7757	19.4441	20.8814	21.1393	21.3435
+	2.11863	-0.783333	E7EN95	E7EN95_HUMAN	FLNB	Filamin B	19.9683	20.161	20.1653	20.6099	21.0966	20.9382
+	2.96014	-1.48995	E7EVA0;A0A804HKE7	A0A804HKE7_HUMAN;E7EVA0_HUMAN	MAP4	Microtubule-associated protein	19.8375	19.419	19.6796	21.1537	21.3482	20.904
+	2.4975	0.644838	E9PAV3;Q13765	NACAM_HUMAN;NACA_HUMAN	NACA	Nascent polypeptide-associated complex subunit alpha, muscle-specific form	25.9211	26.1596	25.8511	25.4127	25.3016	25.283
+	3.01403	-0.5291	E9PMV1	E9PMV1_HUMAN	PLEC	Plectin	21.2474	21.3818	21.3303	21.7603	21.9189	21.8675
+	1.87241	-1.22027	E9PRY8	E9PRY8_HUMAN	EEF1D	Eukaryotic translation elongation factor 1 delta	20.7407	20.8612	20.8109	22.091	21.4982	22.4844
+	1.91093	2.52174	F5GXR3	F5GXR3_HUMAN	PTMS	Parathymosin	19.4914	19.2556	19.7443	15.8735	17.7353	17.3172
+	2.18472	1.97663	G3V3T3	G3V3T3_HUMAN	ACIN1	Apoptotic chromatin condensation inducer 1 (Fragment)	18.3816	17.4566	18.6762	16.0483	16.1533	16.3829
+	2.39094	4.18725	H0YAF8	H0YAF8_HUMAN	RACK1	Small ribosomal subunit protein RACK1 (Fragment)	20.1163	19.959	19.7885	14.7705	17.1179	15.4138
+	2.1634	-1.34198	H0YH80	H0YH80_HUMAN	HNRNPA1	Heterogeneous nuclear ribonucleoprotein A1 (Fragment)	21.1632	21.053	20.6886	21.9162	22.3412	22.6734
+	1.90132	2.28126	M0R140	M0R140_HUMAN	RPS19	Ribosomal protein S19 (Fragment)	19.3104	19.8204	19.616	18.2111	17.238	16.454
+	2.25902	1.54072	O00255	MEN1_HUMAN	MEN1	Menin	19.3457	19.1618	19.2826	18.2167	17.6946	17.2566
+	2.26934	-1.06979	O00299	CLIC1_HUMAN	CLIC1	Chloride intracellular channel protein 1	19.5259	19.4628	19.5327	20.239	20.9101	20.5817
+	2.93736	0.963563	O00468	AGRIN_HUMAN	AGRN	Agrin	20.2306	20.1926	20.1212	19.1194	19.0934	19.4408
+	2.95646	-0.595006	O00506	STK25_HUMAN	STK25	Serine/threonine-protein kinase 25	18.8953	19.065	19.07	19.5851	19.5452	19.6851
+	3.7094	-0.467971	O00571	DDX3X_HUMAN	DDX3X	ATP-dependent RNA helicase DDX3X	22.8873	22.9559	22.9343	23.4253	23.3351	23.421
+	2.86742	2.08635	O00743	PPP6_HUMAN	PPP6C	Serine/threonine-protein phosphatase 6 catalytic subunit	18.9491	19.274	19.6213	16.9404	17.5347	17.1102
+	3.62718	-1.78806	O00763	ACACB_HUMAN	ACACB	Acetyl-CoA carboxylase 2	19.8663	20.0752	19.6405	21.7815	21.5518	21.6129
+	1.77752	-3.06417	O14737	PDCD5_HUMAN	PDCD5	Programmed cell death protein 5	15.8858	15.7967	15.8482	19.3159	17.4113	19.996
+	2.18506	0.599346	O14744	ANM5_HUMAN	PRMT5	Protein arginine N-methyltransferase 5	23.0248	23.0623	23.2883	22.6332	22.3676	22.5766
+	1.76876	-1.46538	O14818	PSA7_HUMAN	PSMA7	Proteasome subunit alpha type-7	18.6856	18.4183	18.4681	19.3474	20.6049	20.0159
+	2.64786	-0.897872	O14950;P19105	ML12A_HUMAN;ML12B_HUMAN	MYL12A;MYL12B	Myosin regulatory light chain 12B	21.122	21.4386	21.107	22.1487	21.9864	22.2262
+	1.68032	2.59837	O15164	TIF1A_HUMAN	TRIM24	Transcription intermediary factor 1-alpha	18.8326	19.114	18.9843	15.5703	17.7684	15.797
+	1.94912	-1.54386	O15347	HMGB3_HUMAN	HMGB3	High mobility group protein B3	19.4481	19.1328	19.0159	20.8236	20.1491	21.2558
+	2.59153	2.03152	O15446	RPA34_HUMAN	POLR1G	DNA-directed RNA polymerase I subunit RPA34	18.8779	19.0812	19.2343	17.5718	16.9213	16.6057
+	2.79234	0.88521	O15504	NUP42_HUMAN	NUP42	Nucleoporin NUP42	21.2079	21.3087	21.2651	20.5618	20.172	20.3923
+	4.41037	-1.12047	O43175	SERA_HUMAN	PHGDH	D-3-phosphoglycerate dehydrogenase	20.7149	20.7544	20.8804	21.8763	21.8769	21.9578
+	2.17037	-3.86204	O43399	TPD54_HUMAN	TPD52L2	Tumor protein D54	16.4086	15.3061	14.7605	19.6002	18.262	20.1992
+	1.77682	-1.13035	O43474	KLF4_HUMAN	KLF4	Krueppel-like factor 4	20.1137	20.2675	20.0836	21.2108	21.803	20.842
+	3.11369	0.569564	O43660	PLRG1_HUMAN	PLRG1	Pleiotropic regulator 1	22.0579	22.135	22.0909	21.631	21.4328	21.5114
+	1.85206	-3.08614	O43670	ZN207_HUMAN	ZNF207	BUB3-interacting and GLEBS motif-containing protein ZNF207	16.43	17.8082	15.3953	19.2812	19.5085	20.1021
+	4.13208	-1.17121	O43809	CPSF5_HUMAN	NUDT21	Cleavage and polyadenylation specificity factor subunit 5	20.3901	20.4545	20.2525	21.4979	21.6094	21.5034
+	2.78101	-0.672478	O43823	AKAP8_HUMAN	AKAP8	A-kinase anchor protein 8	21.2285	21.2015	21.2282	21.7245	22.0267	21.9244
+	2.65791	2.30049	O60645	EXOC3_HUMAN	EXOC3	Exocyst complex component 3	19.0119	19.0537	18.9353	17.2483	16.7342	16.1169
+	3.98109	4.13844	O75056	SDC3_HUMAN	SDC3	Syndecan-3	20.8307	20.7061	20.6261	16.1121	17.0197	16.6158
+	2.20379	-1.95121	O75131	CPNE3_HUMAN	CPNE3	Copine-3	16.9956	16.589	16.5646	17.9817	18.9732	19.0478
+	3.0318	2.69095	O75489	NDUS3_HUMAN	NDUFS3	NADH dehydrogenase [ubiquinone] iron-sulfur protein 3, mitochondrial	19.4	19.0656	18.9794	16.208	16.1507	17.0134
+	2.29519	-2.80895	O75832	PSD10_HUMAN	PSMD10	26S proteasome non-ATPase regulatory subunit 10	16.3135	16.1411	15.0318	18.5229	19.2122	18.1781
+	1.50307	-2.45571	O76013	KRT36_HUMAN	KRT36	Keratin, type I cuticular Ha6	26.7607	26.5196	26.2634	28.4372	30.4363	28.0374
+	2.13998	-4.63726	O76070	SYUG_HUMAN	SNCG	Gamma-synuclein	15.0375	15.9517	16.3158	21.1078	18.7396	21.3694
+	3.63326	0.60951	O95243	MBD4_HUMAN	MBD4	Methyl-CpG-binding domain protein 4	20.4502	20.4905	20.3807	19.8014	19.9036	19.7879
+	3.62462	-1.18155	O95758	PTBP3_HUMAN	PTBP3	Polypyrimidine tract-binding protein 3	19.891	19.8662	19.8048	21.2178	20.9499	20.9389
+	2.20006	0.641302	O95793	STAU1_HUMAN	STAU1	Double-stranded RNA-binding protein Staufen homolog 1	22.0512	22.1293	21.9942	21.4709	21.1949	21.5849
+	1.50731	-2.45641	O95834	EMAL2_HUMAN	EML2	Echinoderm microtubule-associated protein-like 2	15.9562	13.4869	14.8752	16.808	17.636	17.2434
+	2.69058	-1.66259	P00338	LDHA_HUMAN	LDHA	L-lactate dehydrogenase A chain	21.0883	21.0851	20.8846	22.2728	22.7326	23.0403
+	2.38662	-2.07321	P00450	CERU_HUMAN	CP	Ceruloplasmin	22.3113	22.168	22.0062	24.0819	24.8847	23.7386
+	1.5971	-2.74734	P00491	PNPH_HUMAN	PNP	Purine nucleoside phosphorylase	16.732	15.7761	17.4597	18.5114	20.5957	19.1027
+	2.95994	-0.900995	P00558	PGK1_HUMAN	PGK1	Phosphoglycerate kinase 1	21.036	20.7156	20.7713	21.6626	21.8024	21.7609
+	2.05251	-1.02809	P00966	ASSY_HUMAN	ASS1	Argininosuccinate synthase	20.3528	20.3498	20.3002	21.1454	21.1493	21.7924
+	3.0515	-0.400815	P02545	LMNA_HUMAN	LMNA	Prelamin-A/C	20.9421	20.9649	20.9903	21.3026	21.3491	21.4482
+	1.87912	-1.59584	P02765	FETUA_HUMAN	AHSG	Alpha-2-HS-glycoprotein	20.4448	20.5894	20.7557	22.1404	21.5878	22.8491
+	1.85681	-1.88756	P02768	ALBU_HUMAN	ALB	Albumin	29.2017	28.267	28.0465	30.0687	30.9502	30.159
+	4.23475	-5.84123	P02774	VTDB_HUMAN	GC	Vitamin D-binding protein	15.2476	15.5596	15.8357	21.3377	21.8979	20.931
+	3.65177	-0.983934	P02786	TFR1_HUMAN	TFRC	Transferrin receptor protein 1	21.465	21.4817	21.3654	22.4613	22.2876	22.5149
+	2.53785	-1.349	P04075	ALDOA_HUMAN	ALDOA	Fructose-bisphosphate aldolase A	21.996	21.994	21.7626	22.9098	23.5713	23.3186
+	2.84163	-1.30413	P04083	ANXA1_HUMAN	ANXA1	Annexin A1	20.3373	20.4568	20.3491	21.3912	21.9512	21.7132
+	2.69686	-1.66971	P04406	G3P_HUMAN	GAPDH	Glyceraldehyde-3-phosphate dehydrogenase	23.5833	23.1053	23.0455	24.615	25.158	24.9702
+	2.97891	-0.815537	P04792	HSPB1_HUMAN	HSPB1	Heat shock protein beta-1	23.8446	23.9628	23.871	24.6805	24.57	24.8745
+	3.96052	-0.792164	P05023	AT1A1_HUMAN	ATP1A1	Sodium/potassium-transporting ATPase subunit alpha-1	20.8318	20.8525	20.71	21.5689	21.5575	21.6444
+	3.79049	-1.00072	P05026	AT1B1_HUMAN	ATP1B1	Sodium/potassium-transporting ATPase subunit beta-1	19.7626	19.8591	19.8657	20.7747	20.7561	20.9588
+	2.78771	-0.79224	P05783	K1C18_HUMAN	KRT18	Keratin, type I cytoskeletal 18	27.5132	27.7953	27.8155	28.528	28.547	28.4256
+	2.40979	-0.789599	P05787	K2C8_HUMAN	KRT8	Keratin, type II cytoskeletal 8	28.5058	28.591	28.4529	29.1612	29.5559	29.2014
+	2.21952	-1.55671	P05976	MYL1_HUMAN	MYL1	Myosin light chain 1/3, skeletal muscle isoform	20.2404	20.8023	20.1523	21.8239	21.6739	22.3675
+	2.96227	-0.470434	P06241	FYN_HUMAN	FYN	Tyrosine-protein kinase Fyn	21.8091	21.9638	21.8883	22.3106	22.4226	22.3393
+	1.69389	-2.05976	P06454	PTMA_HUMAN	PTMA	Prothymosin alpha	20.1199	19.4442	18.9088	21.0138	21.246	22.3924
+	2.52659	-4.57528	P06703	S10A6_HUMAN	S100A6	Protein S100-A6	16.8104	14.7282	15.3725	20.1977	19.6088	20.8304
+	3.21162	-1.4897	P06733	ENOA_HUMAN	ENO1	Alpha-enolase	22.8498	22.6082	22.5955	23.9617	24.1566	24.4042
+	2.53903	-1.24773	P06744	G6PI_HUMAN	GPI	Glucose-6-phosphate isomerase	21.245	21.0759	21.1452	22.0372	22.6399	22.5322
+	2.7339	0.661086	P06748	NPM_HUMAN	NPM1	Nucleophosmin	27.9636	28.158	28.0838	27.412	27.5266	27.2835
+	2.08974	-1.2407	P07195	LDHB_HUMAN	LDHB	L-lactate dehydrogenase B chain	22.1893	21.9568	21.8695	22.9923	23.0291	23.7162
+	2.43518	-0.982573	P07237	PDIA1_HUMAN	P4HB	Protein disulfide-isomerase	21.8945	21.7642	21.5598	22.4652	22.8592	22.8418
+	2.63309	-1.73824	P07355	ANXA2_HUMAN	ANXA2	Annexin A2	21.5273	21.4704	21.4546	22.7441	23.5957	23.3272
+	1.50897	-1.90344	P07477	TRY1_HUMAN	PRSS1	Serine protease 1	21.199	21.5502	20.9206	22.4541	24.2257	22.7004
+	2.51673	-1.73623	P07737	PROF1_HUMAN	PFN1	Profilin-1	20.9539	20.8646	20.7878	22.2916	22.3883	23.1352
+	2.74915	-0.52726	P07814	SYEP_HUMAN	EPRS1	Bifunctional glutamate/proline--tRNA ligase	21.2686	21.1494	21.2023	21.6157	21.8275	21.7589
+	1.47779	-3.084	P07858	CATB_HUMAN	CTSB	Cathepsin B	15.2719	15.2981	16.3947	19.6808	19.5839	16.952
+	2.86744	-1.35873	P07900	HS90A_HUMAN	HSP90AA1	Heat shock protein HSP 90-alpha	23.7227	23.6255	23.5018	24.6734	25.0426	25.2102
+	2.80978	-1.38483	P08195	4F2_HUMAN	SLC3A2	Amino acid transporter heavy chain SLC3A2	22.0489	22.1743	21.8451	23.4532	23.1231	23.6465
+	3.16228	-1.37452	P08238	HS90B_HUMAN	HSP90AB1	Heat shock protein HSP 90-beta	23.7629	23.7637	23.5587	24.8772	25.0201	25.3115
+	4.04066	-0.631435	P08670	VIME_HUMAN	VIM	Vimentin	26.3835	26.3827	26.2958	27.039	26.9641	26.9532
+	2.34782	-0.888952	P08729	K2C7_HUMAN	KRT7	Keratin, type II cytoskeletal 7	27.7596	27.9257	27.6944	28.7264	28.8959	28.4243
+	2.06138	-0.685405	P08754	GNAI3_HUMAN	GNAI3	Guanine nucleotide-binding protein G(i) subunit alpha-3	23.4413	23.8072	23.4633	24.3084	24.0989	24.3607
+	2.73135	-1.95061	P09429	HMGB1_HUMAN	HMGB1	High mobility group protein B1	20.8907	20.713	20.2336	22.2284	22.6135	22.8474
+	2.11322	-0.924885	P09496	CLCA_HUMAN	CLTA	Clathrin light chain A	19.2178	19.4116	19.2994	20.0772	20.0369	20.5893
+	1.84064	-1.27218	P09651	ROA1_HUMAN	HNRNPA1	Heterogeneous nuclear ribonucleoprotein A1	22.7164	22.5661	22.379	23.2882	23.8989	24.2909
+	1.88736	-2.49693	P10599	THIO_HUMAN	TXN	Thioredoxin	21.7386	20.7795	20.7462	22.8836	24.5186	23.3529
+	1.8306	-1.63827	P10809	CH60_HUMAN	HSPD1	60 kDa heat shock protein, mitochondrial	23.0483	22.8331	22.3778	23.9015	25.0608	24.2118
+	3.89198	-2.21633	P11498	PYC_HUMAN	PC	Pyruvate carboxylase, mitochondrial	21.8319	21.8243	21.4103	23.9646	23.9667	23.7841
+	1.68499	-3.0038	P12081	HARS1_HUMAN	HARS1	Histidine--tRNA ligase, cytoplasmic	14.9739	16.1313	17.5853	18.7363	19.745	19.2207
+	2.28753	-0.617156	P12277	KCRB_HUMAN	CKB	Creatine kinase B-type	20.0532	20.0404	20.0846	20.4558	20.7926	20.7813
+	1.63878	-3.22149	P12429	ANXA3_HUMAN	ANXA3	Annexin A3	16.3267	16.03	15.1354	17.4125	19.7479	19.9963
+	1.61707	-1.68795	P13929	ENOB_HUMAN	ENO3	Beta-enolase	22.1886	22.001	21.6904	23.1682	24.5576	23.2181
+	2.08232	-1.88147	P14174	MIF_HUMAN	MIF	Macrophage migration inhibitory factor	18.6003	18.7913	18.6028	20.4381	19.9456	21.255
+	2.675	-1.3713	P14618	KPYM_HUMAN	PKM	Pyruvate kinase PKM	22.2608	22.1379	21.8439	23.1587	23.5498	23.648
+	2.57072	-1.4716	P14625	ENPL_HUMAN	HSP90B1	Endoplasmin	20.1223	20.1486	19.9305	21.2634	21.3992	21.9536
+	1.68532	-2.36966	P14927	QCR7_HUMAN	UQCRB	Cytochrome b-c1 complex subunit 7	15.0291	14.4357	16.3213	18.2546	17.3722	17.2683
+	2.43526	-1.59431	P15531	NDKA_HUMAN	NME1	Nucleoside diphosphate kinase A	20.5138	20.5654	20.1386	21.5952	22.0351	22.3705
+	2.38548	-1.04034	P18085	ARF4_HUMAN	ARF4	ADP-ribosylation factor 4	18.8759	18.542	18.9125	19.6602	19.7142	20.0772
+	2.26059	-1.46377	P18669	PGAM1_HUMAN	PGAM1	Phosphoglycerate mutase 1	19.2788	19.094	19.1095	20.109	20.9608	20.8037
+	3.54432	1.45832	P18827	SDC1_HUMAN	SDC1	Syndecan-1	25.468	25.5954	25.2159	23.8784	24.0545	23.9714
+	2.1897	1.37909	P19338	NUCL_HUMAN	NCL	Nucleolin	26.4166	26.0363	26.5907	24.952	24.6174	25.3369
+	1.64091	-1.69662	P20073	ANXA7_HUMAN	ANXA7	Annexin A7	18.4532	17.3594	17.5471	18.9819	19.363	20.1048
+	2.53577	0.875351	P20290	BTF3_HUMAN	BTF3	Transcription factor BTF3	23.9559	24.0672	23.9737	23.1902	22.8718	23.3088
+	1.98547	-1.23192	P20618	PSB1_HUMAN	PSMB1	Proteasome subunit beta type-1	20.0786	19.5941	19.4319	20.6554	20.8539	21.2911
+	3.15023	-5.20108	P21266	GSTM3_HUMAN	GSTM3	Glutathione S-transferase Mu 3	15.7432	15.4516	16.5668	20.3135	21.8257	21.2257
+	2.00279	-3.58218	P21291	CSRP1_HUMAN	CSRP1	Cysteine and glycine-rich protein 1	15.9849	15.4049	14.6793	18.9716	17.7471	20.097
+	2.71284	-0.762055	P21333	FLNA_HUMAN	FLNA	Filamin-A	20.6162	20.5226	20.4877	21.112	21.4343	21.3664
+	3.11511	-1.28576	P22234	PUR6_HUMAN	PAICS	Bifunctional phosphoribosylaminoimidazole carboxylase/phosphoribosylaminoimidazole succinocarboxamide synthetase	19.8628	19.8364	19.481	20.8839	21.0969	21.0566
+	2.20049	-1.25391	P22626	ROA2_HUMAN	HNRNPA2B1	Heterogeneous nuclear ribonucleoproteins A2/B1	22.4262	22.3325	21.9173	23.1343	23.5589	23.7445
+	2.14924	-2.27081	P23193	TCEA1_HUMAN	TCEA1	Transcription elongation factor A protein 1	15.8648	15.5893	15.7498	17.9135	17.2934	18.8093
+	3.24414	-1.7914	P23246	SFPQ_HUMAN	SFPQ	Splicing factor, proline- and glutamine-rich	20.9995	20.8591	20.6606	22.8249	22.3347	22.7339
+	2.38386	-1.32077	P23284	PPIB_HUMAN	PPIB	Peptidyl-prolyl cis-trans isomerase B	20.7926	20.494	20.5769	21.6142	22.3205	21.8911
+	2.04467	-1.90234	P23528	COF1_HUMAN	CFL1	Cofilin-1	21.5544	21.2861	20.6777	22.4643	23.3451	23.4157
+	3.34458	-1.0174	P23588	IF4B_HUMAN	EIF4B	Eukaryotic translation initiation factor 4B	19.8173	20.0128	19.8641	20.8151	20.8667	21.0646
+	2.15532	-0.654186	P23921	RIR1_HUMAN	RRM1	Ribonucleoside-diphosphate reductase large subunit	21.4185	21.3854	21.3743	21.7926	22.1937	22.1544
+	2.66168	-1.48981	P24534	EF1B_HUMAN	EEF1B2	Elongation factor 1-beta	20.7531	20.7361	20.2536	22.2328	21.8018	22.1777
+	2.91912	1.34777	P24941	CDK2_HUMAN	CDK2	Cyclin-dependent kinase 2	17.4102	17.5386	17.6024	16.2804	16.363	15.8644
+	1.69607	-1.8013	P25685	DNJB1_HUMAN	DNAJB1	DnaJ homolog subfamily B member 1	15.7553	17.2436	17.0465	18.2631	18.5136	18.6726
+	1.54609	-2.99085	P26447	S10A4_HUMAN	S100A4	Protein S100-A4	17.4118	19.9178	19.9544	21.5298	22.1952	22.5316
+	3.32641	-2.30605	P26583	HMGB2_HUMAN	HMGB2	High mobility group protein B2	21.0165	20.4892	20.356	22.9624	23.0596	22.7579
+	2.88505	-0.831388	P26639	SYTC_HUMAN	TARS1	Threonine--tRNA ligase 1, cytoplasmic	19.8587	19.755	19.7834	20.5204	20.5434	20.8275
+	2.30076	-0.785762	P26640	SYVC_HUMAN	VARS1	Valine--tRNA ligase	20.2346	20.0288	20.2773	20.8706	20.8275	21.1999
+	2.91445	-1.08863	P26641	EF1G_HUMAN	EEF1G	Elongation factor 1-gamma	21.5024	21.507	21.333	22.3334	22.5255	22.7493
+	1.93843	-0.812279	P27348	1433T_HUMAN	YWHAQ	14-3-3 protein theta	19.2527	19.5808	19.1817	19.8799	20.2538	20.3184
+	2.1221	-1.70801	P27797	CALR_HUMAN	CALR	Calreticulin	20.4472	20.2469	20.0478	21.6633	21.6035	22.5991
+	3.29808	-0.861856	P27824	CALX_HUMAN	CANX	Calnexin	20.7356	20.851	20.8048	21.5148	21.6855	21.7767
+	1.93533	-3.19784	P28482	MK01_HUMAN	MAPK1	Mitogen-activated protein kinase 1	16.0644	15.2717	13.8447	18.0447	17.8372	18.8924
+	1.53624	1.95175	P29375	KDM5A_HUMAN	KDM5A	Lysine-specific demethylase 5A	17.0236	18.5218	18.5548	15.9631	16.6455	15.6362
+	2.3675	-1.27413	P29401	TKT_HUMAN	TKT	Transketolase	21.6112	21.3481	21.05	22.3648	22.8703	22.5965
+	3.35735	-1.75157	P29692	EF1D_HUMAN	EEF1D	Elongation factor 1-delta	21.7685	21.583	21.2381	23.2601	23.2011	23.3831
+	2.61735	-1.15114	P29966	MARCS_HUMAN	MARCKS	Myristoylated alanine-rich C-kinase substrate	20.6912	20.5822	20.3269	21.6402	21.4855	21.928
+	2.91126	-1.42876	P30041	PRDX6_HUMAN	PRDX6	Peroxiredoxin-6	19.9932	20.0712	19.7778	21.1846	21.2687	21.6752
+	2.5302	-1.16874	P30048	PRDX3_HUMAN	PRDX3	Thioredoxin-dependent peroxide reductase, mitochondrial	19.3863	19.4682	19.6238	20.4	20.6127	20.9718
+	2.1626	-2.66041	P30085	KCY_HUMAN	CMPK1	UMP-CMP kinase	15.1842	15.8556	15.7024	17.4441	18.1824	19.097
+	1.64088	-1.78976	P30086	PEBP1_HUMAN	PEBP1	Phosphatidylethanolamine-binding protein 1	19.3997	18.8165	18.6143	19.891	20.9417	21.3671
+	2.16328	-1.65518	P30101	PDIA3_HUMAN	PDIA3	Protein disulfide-isomerase A3	21.2012	21.1138	21.0648	22.2402	22.7556	23.3496
+	3.33054	-2.21473	P30613	KPYR_HUMAN	PKLR	Pyruvate kinase PKLR	20.8137	20.639	20.6735	22.5501	23.2538	22.9664
+	2.87051	-4.67157	P30740	ILEU_HUMAN	SERPINB1	Leukocyte elastase inhibitor	15.9919	15.4962	14.7299	19.1873	20.339	20.7065
+	2.60287	-0.99736	P31153	METK2_HUMAN	MAT2A	S-adenosylmethionine synthase isoform type-2	19.2856	19.1708	19.3928	20.0899	20.2153	20.5361
+	2.17756	0.864735	P31431	SDC4_HUMAN	SDC4	Syndecan-4	23.5994	23.4905	23.1534	22.5077	22.7395	22.4019
+	2.14153	-1.30751	P31946	1433B_HUMAN	YWHAB	14-3-3 protein beta/alpha	19.7513	19.5129	19.4166	20.3949	21.0448	21.1636
+	2.33283	-1.32623	P31948	STIP1_HUMAN	STIP1	Stress-induced-phosphoprotein 1	19.9088	19.8203	19.5333	20.7708	21.0085	21.4617
+	3.96164	-2.13484	P31949	S10AB_HUMAN	S100A11	Protein S100-A11	20.8118	20.9035	20.6047	22.7251	22.8965	23.1028
+	1.90951	-2.42137	P32119	PRDX2_HUMAN	PRDX2	Peroxiredoxin-2	25.8432	25.7118	25.1676	27.3818	29.0276	27.5773
+	4.15822	1.03899	P34741	SDC2_HUMAN	SDC2	Syndecan-2	25.312	25.4363	25.5198	24.3884	24.3953	24.3675
+	2.79908	-1.10131	P35232	PHB1_HUMAN	PHB1	Prohibitin 1	19.0743	19.0299	19.0189	20.0349	20.4264	19.9657
+	2.32902	-3.84308	P35237	SPB6_HUMAN	SERPINB6	Serpin B6	16.2089	16.4714	16.8544	19.9273	19.5089	21.6277
+	2.8789	-0.70534	P35579	MYH9_HUMAN	MYH9	Myosin-9	22.1136	22.2048	22.0926	22.6806	22.9349	22.9115
+	2.01085	-1.3025	P35659	DEK_HUMAN	DEK	Protein DEK	21.4475	21.0448	20.94	22.2351	22.9148	22.19
+	2.2904	-0.63643	P35749	MYH11_HUMAN	MYH11	Myosin-11	21.8945	21.9135	21.8299	22.3091	22.6924	22.5457
+	1.60257	-3.15374	P35908	K22E_HUMAN	KRT2	Keratin, type II cytoskeletal 2 epidermal	28.6065	27.6687	27.099	30.3064	32.5115	30.0174
+	1.72278	-2.06226	P37235	HPCL1_HUMAN	HPCAL1	Hippocalcin-like protein 1	16.3955	14.8787	15.7638	17.6787	17.2297	18.3164
+	2.02499	-1.95646	P37802	TAGL2_HUMAN	TAGLN2	Transgelin-2	21.0994	21.3063	21.0077	22.7663	22.6101	23.9063
+	3.23422	0.393532	P38935	SMBP2_HUMAN	IGHMBP2	DNA-binding protein SMUBP-2	21.8371	21.9221	21.9323	21.4901	21.4672	21.5536
+	3.0314	-1.15463	P39748	FEN1_HUMAN	FEN1	Flap endonuclease 1	19.6352	19.4891	19.4811	20.7797	20.4489	20.8406
+	2.29928	-1.82115	P40925	MDHC_HUMAN	MDH1	Malate dehydrogenase, cytoplasmic	19.1922	19.0706	19.3203	20.3819	21.3721	21.2925
+	3.37684	-1.35671	P40926	MDHM_HUMAN	MDH2	Malate dehydrogenase, mitochondrial	18.7475	18.6784	18.6223	19.902	20.2797	19.9366
+	2.11046	-0.65213	P42694	HELZ_HUMAN	HELZ	Probable helicase with zinc finger domain	19.8624	19.9396	19.8938	20.4739	20.8039	20.3744
+	2.41876	-0.521468	P42704	LPPRC_HUMAN	LRPPRC	Leucine-rich PPR motif-containing protein, mitochondrial	20.2363	20.1467	20.1474	20.5506	20.8306	20.7137
+	2.95489	-0.99297	P46940	IQGA1_HUMAN	IQGAP1	Ras GTPase-activating-like protein IQGAP1	21.1866	21.0072	20.9388	21.9349	22.2221	21.9544
+	4.23415	-0.661114	P48444	COPD_HUMAN	ARCN1	Coatomer subunit delta	20.127	20.1194	20.193	20.7596	20.8593	20.8037
+	1.48447	-2.03458	P48449	LSS_HUMAN	LSS	Lanosterol synthase	15.0697	16.9972	15.8232	17.5541	17.8759	18.5638
+	2.20004	-0.803652	P48643	TCPE_HUMAN	CCT5	T-complex protein 1 subunit epsilon	20.3992	20.315	20.416	21.085	20.9819	21.4743
+	2.64954	0.505367	P48651	PTSS1_HUMAN	PTDSS1	Phosphatidylserine synthase 1	23.8871	23.6797	23.7467	23.2865	23.1898	23.3211
+	1.49947	-2.76063	P49189	AL9A1_HUMAN	ALDH9A1	4-trimethylaminobutyraldehyde dehydrogenase	15.9101	16.7176	18.5881	19.2321	19.9917	20.2738
+	2.0784	-0.925972	P49368	TCPG_HUMAN	CCT3	T-complex protein 1 subunit gamma	20.389	20.2246	20.4556	21.0508	21.1635	21.6328
+	2.47667	-1.46554	P49411	EFTU_HUMAN	TUFM	Elongation factor Tu, mitochondrial	21.7556	21.8103	21.571	22.7324	23.4185	23.3825
+	1.42859	-2.78015	P50213	IDH3A_HUMAN	IDH3A	Isocitrate dehydrogenase [NAD] subunit alpha, mitochondrial	16.5634	16.1618	14.3591	18.4612	17.4421	19.5214
+	3.5799	-4.85845	P50238	CRIP1_HUMAN	CRIP1	Cysteine-rich protein 1	15.7038	15.7126	14.9633	19.7362	20.8103	20.4085
+	1.83383	-1.44017	P50395	GDIB_HUMAN	GDI2	Rab GDP dissociation inhibitor beta	18.9661	18.7901	18.9426	19.6564	20.5924	20.7706
+	2.84421	-1.43483	P50454	SERPH_HUMAN	SERPINH1	Serpin H1	19.8875	19.6397	19.6863	20.8428	21.2976	21.3777
+	3.01891	-1.56984	P50502	F10A1_HUMAN	ST13	Hsc70-interacting protein	19.7385	19.6776	19.5973	21.2435	20.9356	21.5438
+	2.39207	-0.753833	P50897	PPT1_HUMAN	PPT1	Palmitoyl-protein thioesterase 1	19.2988	19.0317	19.2548	19.9323	19.7906	20.1239
+	3.57104	-0.953266	P50990	TCPQ_HUMAN	CCT8	T-complex protein 1 subunit theta	21.2067	21.1682	21.1842	21.9905	22.1742	22.2542
+	3.69803	-0.934978	P50991	TCPD_HUMAN	CCT4	T-complex protein 1 subunit delta	20.5475	20.6226	20.4377	21.3762	21.5095	21.527
+	5.11599	-1.46862	P51149	RAB7A_HUMAN	RAB7A	Ras-related protein Rab-7a	19.9326	19.9385	19.8042	21.3158	21.3918	21.3735
+	2.21849	-0.719337	P51665	PSMD7_HUMAN	PSMD7	26S proteasome non-ATPase regulatory subunit 7	18.7641	18.8849	18.9018	19.4097	19.8235	19.4756
+	1.60645	2.0121	P51809	VAMP7_HUMAN	VAMP7	Vesicle-associated membrane protein 7	18.8011	18.6953	18.7782	15.656	17.5969	16.9853
+	1.57985	-1.39968	P51858	HDGF_HUMAN	HDGF	Hepatoma-derived growth factor	18.972	19.5737	19.1811	19.9635	21.2227	20.7397
+	2.2053	-1.1032	P51991	ROA3_HUMAN	HNRNPA3	Heterogeneous nuclear ribonucleoprotein A3	20.4585	20.1291	19.7958	21.2236	21.0868	21.3827
+	1.73517	-3.85746	P54920	SNAA_HUMAN	NAPA	Alpha-soluble NSF attachment protein	16.3871	16.1939	15.0882	20.4606	17.9247	20.8563
+	3.7319	-0.650065	P55060	XPO2_HUMAN	CSE1L	Exportin-2	21.1678	21.2051	21.0789	21.811	21.7416	21.8493
+	1.4656	-2.80341	P55327	TPD52_HUMAN	TPD52	Tumor protein D52	15.9334	16.6279	14.0318	18.6085	17.4899	18.9049
+	2.47199	-4.42028	P59665;P59666	DEF1_HUMAN;DEF3_HUMAN	DEFA1;DEFA3	Neutrophil defensin 1	15.0378	16.8481	16.4189	19.7433	21.3098	20.5125
+	1.99397	-0.695005	P60660	MYL6_HUMAN	MYL6	Myosin light polypeptide 6	22.733	22.708	22.5199	23.2621	23.1689	23.6149
+	1.87175	-1.89295	P60903	S10AA_HUMAN	S100A10	Protein S100-A10	19.9045	19.6199	18.9646	21.9759	20.7611	21.4308
+	3.50828	-3.14961	P61006	RAB8A_HUMAN	RAB8A	Ras-related protein Rab-8A	15.4135	16.2516	16.1463	19.1078	18.9735	19.1789
+	1.88661	-1.513	P61019	RAB2A_HUMAN	RAB2A	Ras-related protein Rab-2A	19.4563	18.9396	19.1571	20.5108	20.2578	21.3234
+	1.86991	-1.43194	P61026	RAB10_HUMAN	RAB10	Ras-related protein Rab-10	21.0422	20.6026	20.4736	21.8746	21.8173	22.7223
+	1.87971	-0.919378	P61289	PSME3_HUMAN	PSME3	Proteasome activator complex subunit 3	17.8407	18.4928	18.1363	19.1704	18.8636	19.194
+	2.1269	-1.9507	P61604	CH10_HUMAN	HSPE1	10 kDa heat shock protein, mitochondrial	20.2928	20.3189	19.4424	21.4461	22.2775	22.1826
+	2.56997	-1.07419	P61923	COPZ1_HUMAN	COPZ1	Coatomer subunit zeta-1	18.5037	18.7732	18.5289	19.4011	19.8152	19.812
+	2.02252	-1.26737	P61981	1433G_HUMAN	YWHAG	14-3-3 protein gamma	22.1485	22.2369	21.8439	22.8566	23.5755	23.5992
+	2.64804	-1.76492	P62820	RAB1A_HUMAN	RAB1A	Ras-related protein Rab-1A	20.2683	20.2577	19.781	21.8941	21.5142	22.1934
+	2.30035	-1.05513	P62826	RAN_HUMAN	RAN	GTP-binding nuclear protein Ran	20.2525	20.3111	20.4661	21.0481	21.5238	21.6233
+	1.70387	-1.31958	P62834	RAP1A_HUMAN	RAP1A	Ras-related protein Rap-1A	19.2891	19.6421	19.4757	20.5217	20.3882	21.4557
+	1.62292	-1.84758	P62937	PPIA_HUMAN	PPIA	Peptidyl-prolyl cis-trans isomerase A	22.2757	21.9966	21.8376	23.1342	23.6743	24.8441
+	2.04858	-4.26311	P62942	FKB1A_HUMAN	FKBP1A	Peptidyl-prolyl cis-trans isomerase FKBP1A	16.0516	16.0072	16.1172	19.0022	19.9314	22.0318
+	2.39396	-1.28523	P63104	1433Z_HUMAN	YWHAZ	14-3-3 protein zeta/delta	21.4553	21.4931	21.2369	22.4303	22.5322	23.0784
+	4.05241	0.434816	P63208	SKP1_HUMAN	SKP1	S-phase kinase-associated protein 1	22.3004	22.2904	22.373	21.8985	21.8724	21.8884
+	1.62358	-1.37645	P63241	IF5A1_HUMAN	EIF5A	Eukaryotic translation initiation factor 5A-1	21.6633	21.737	20.8531	22.4906	23.3219	22.5701
+	3.28442	-1.55737	P68104	EF1A1_HUMAN	EEF1A1	Elongation factor 1-alpha 1	25.7132	25.7324	25.3553	27.2869	26.9824	27.2036
+	2.78553	-0.469737	P68371	TBB4B_HUMAN	TUBB4B	Tubulin beta-4B chain	25.9047	26.1139	25.9684	26.4735	26.4663	26.4565
+	2.31076	-1.33201	P68402	PA1B2_HUMAN	PAFAH1B2	Platelet-activating factor acetylhydrolase IB subunit alpha2	16.7243	16.5103	17.2858	18.1874	18.0795	18.2494
+	2.39725	-0.840899	P69905	HBA_HUMAN	HBA1	Hemoglobin subunit alpha	20.7161	20.8508	20.9877	21.5451	21.6073	21.9249
+	2.75199	2.46473	P78332	RBM6_HUMAN	RBM6	RNA-binding protein 6	18.7322	18.8786	18.5946	16.4872	15.6361	16.6878
+	2.748	0.742543	P78362	SRPK2_HUMAN	SRPK2	SRSF protein kinase 2	22.3512	22.3424	22.0821	21.5988	21.4327	21.5166
+	2.185	0.656174	P78549	NTH_HUMAN	NTHL1	Endonuclease III-like protein 1	20.2854	20.3946	20.3888	19.6951	19.4927	19.9125
+	2.4498	-0.583464	P98082	DAB2_HUMAN	DAB2	Disabled homolog 2	18.9726	19.146	18.9849	19.5718	19.7678	19.5143
+	2.70977	-0.684134	Q00610	CLH1_HUMAN	CLTC	Clathrin heavy chain 1	21.9837	22.0744	22.1099	22.5667	22.8148	22.8388
+	1.38053	-4.34363	Q00765	REEP5_HUMAN	REEP5	Receptor expression-enhancing protein 5	13.9858	16.2974	16.2067	21.1279	21.0702	17.3226
+	1.59361	2.39667	Q02218	ODO1_HUMAN	OGDH	2-oxoglutarate dehydrogenase complex component E1	19.1508	18.8435	18.7814	15.4412	17.7807	16.3637
+	2.50338	-1.33479	Q02790	FKBP4_HUMAN	FKBP4	Peptidyl-prolyl cis-trans isomerase FKBP4	20.136	20.2516	20.1719	21.3709	21.2621	21.9309
+	4.24009	4.92336	Q03169	TNAP2_HUMAN	TNFAIP2	Tumor necrosis factor alpha-induced protein 2	22.0047	21.8675	21.8246	16.4429	17.1651	17.3187
+	3.38708	0.423049	Q03701	CEBPZ_HUMAN	CEBPZ	CCAAT/enhancer-binding protein zeta	21.0513	20.9989	21.0241	20.6668	20.5427	20.5956
+	2.15348	-0.954479	Q04917	1433F_HUMAN	YWHAH	14-3-3 protein eta	18.2115	18.2614	18.3021	18.9007	19.1948	19.5429
+	2.61512	-2.35313	Q06830	PRDX1_HUMAN	PRDX1	Peroxiredoxin-1	20.7162	20.3796	20.2952	22.1984	23.2726	22.9794
+	3.23999	-0.524017	Q07666	KHDR1_HUMAN	KHDRBS1	KH domain-containing, RNA-binding, signal transduction-associated protein 1	22.2083	22.2051	22.1325	22.667	22.7987	22.6523
+	2.88467	-0.781245	Q09666	AHNK_HUMAN	AHNAK	Neuroblast differentiation-associated protein AHNAK	24.3803	24.1473	24.4152	25.027	25.1902	25.0694
+	2.55146	-1.14168	Q10589	BST2_HUMAN	BST2	Bone marrow stromal antigen 2	21.908	22.3818	22.1903	23.275	23.1312	23.4989
+	2.68043	-1.54234	Q12931	TRAP1_HUMAN	TRAP1	Heat shock protein 75 kDa, mitochondrial	23.6297	23.5455	23.077	24.9423	24.7383	25.1986
+	4.82517	-2.62688	Q13085	ACACA_HUMAN	ACACA	Acetyl-CoA carboxylase 1	22.9885	23.0793	22.9848	25.8339	25.4943	25.6051
+	2.28131	0.830842	Q13144	EI2BE_HUMAN	EIF2B5	Translation initiation factor eIF-2B subunit epsilon	21.5158	21.3243	21.4079	20.6355	20.798	20.322
+	1.98198	-0.788678	Q13151	ROA0_HUMAN	HNRNPA0	Heterogeneous nuclear ribonucleoprotein A0	20.5809	20.4813	20.3206	21.0515	21.5572	21.1401
+	1.96061	-0.813674	Q13155	AIMP2_HUMAN	AIMP2	Aminoacyl tRNA synthase complex-interacting multifunctional protein 2	19.9236	19.9781	20.2955	20.6588	21.1378	20.8417
+	2.55152	-2.57492	Q13162	PRDX4_HUMAN	PRDX4	Peroxiredoxin-4	20.472	20.3379	19.9676	22.12	23.078	23.3044
+	1.58283	-2.08829	Q13177	PAK2_HUMAN	PAK2	Serine/threonine-protein kinase PAK 2	15.958	15.6254	16.673	18.356	17.1939	18.9713
+	1.78199	1.58582	Q13257	MD2L1_HUMAN	MAD2L1	Mitotic spindle assembly checkpoint protein MAD2A	18.5896	18.4112	18.5154	16.8961	16.2458	17.6168
+	2.65223	-0.888489	Q13283	G3BP1_HUMAN	G3BP1	Ras GTPase-activating protein-binding protein 1	21.499	21.6429	21.532	22.6839	22.3001	22.3553
+	1.81731	1.0125	Q13428	TCOF_HUMAN	TCOF1	Treacle protein	22.0173	21.8524	21.8605	20.5805	21.375	20.7372
+	1.62253	2.29742	Q13637	RAB32_HUMAN	RAB32	Ras-related protein Rab-32	19.8916	19.2481	19.2734	16.023	17.3851	18.1128
+	2.00135	0.881932	Q13724	MOGS_HUMAN	MOGS	Mannosyl-oligosaccharide glucosidase	21.0986	21.2457	21.0441	20.5811	19.9561	20.2053
+	2.55026	-0.744864	Q13813	SPTN1_HUMAN	SPTAN1	Spectrin alpha chain, non-erythrocytic 1	20.709	20.7648	20.6463	21.2518	21.4778	21.6251
+	2.27322	-0.864918	Q13838	DX39B_HUMAN	DDX39B	Spliceosome RNA helicase DDX39B	19.1229	19.075	19.324	19.8344	20.3005	19.9817
+	2.42502	1.44976	Q13888;Q6P1K8	T2H2L_HUMAN;TF2H2_HUMAN	GTF2H2;GTF2H2C	General transcription factor IIH subunit 2	19.1866	18.7971	18.8502	17.8895	17.4007	17.1944
+	1.95044	-4.23824	Q14019	COTL1_HUMAN	COTL1	Coactosin-like protein	15.1463	17.0063	13.8242	19.1202	19.8986	19.6727
+	2.31962	-1.09646	Q14103	HNRPD_HUMAN	HNRNPD	Heterogeneous nuclear ribonucleoprotein D0	20.8997	20.7502	20.7346	21.646	21.7711	22.2568
+	2.65898	-0.528482	Q14126	DSG2_HUMAN	DSG2	Desmoglein-2	22.4226	22.5807	22.3352	22.9319	22.9805	23.0116
+	2.59279	-0.499758	Q14134	TRI29_HUMAN	TRIM29	Tripartite motif-containing protein 29	21.2256	21.3049	21.2005	21.6552	21.8758	21.6993
+	2.02468	-1.03172	Q14141	SEPT6_HUMAN	SEPTIN6	Septin-6	19.2322	19.2109	19.0785	20.2959	20.5248	19.7961
+	2.97771	-0.480975	Q14204	DYHC1_HUMAN	DYNC1H1	Cytoplasmic dynein 1 heavy chain 1	22.5607	22.5272	22.5078	22.987	23.1174	22.9341
+	2.38032	0.912507	Q14241	ELOA1_HUMAN	ELOA	Elongin-A	21.0313	21.0293	21.0457	20.0712	20.4134	19.8842
+	2.14707	-0.648699	Q14247	SRC8_HUMAN	CTTN	Src substrate cortactin	20.7365	20.8959	20.7548	21.2556	21.4174	21.6603
+	2.71327	-0.499964	Q14254	FLOT2_HUMAN	FLOT2	Flotillin-2	21.4187	21.4921	21.4131	21.9825	21.8153	22.026
+	3.22809	-2.28753	Q14331	FRG1_HUMAN	FRG1	Protein FRG1	20.9701	20.7324	20.6149	22.8906	23.4717	22.8177
+	3.01928	-1.24217	Q14444	CAPR1_HUMAN	CAPRIN1	Caprin-1	21.6664	21.6168	21.7176	23.1568	22.6736	22.8969
+	1.8978	1.88701	Q15024	EXOS7_HUMAN	EXOSC7	Exosome complex component RRP42	19.7651	19.9282	19.7374	18.7786	17.3593	17.6317
+	3.17146	-1.49487	Q15084	PDIA6_HUMAN	PDIA6	Protein disulfide-isomerase A6	19.0293	19.2098	19.1154	20.3403	20.6511	20.8478
+	2.89347	-0.447053	Q15149	PLEC_HUMAN	PLEC	Plectin	26.7597	26.9025	26.8803	27.2311	27.3427	27.3099
+	3.14892	-1.37616	Q15233	NONO_HUMAN	NONO	Non-POU domain-containing octamer-binding protein	20.9543	20.6457	20.7686	22.1241	21.9899	22.3831
+	2.12785	-1.10401	Q15366	PCBP2_HUMAN	PCBP2	Poly(rC)-binding protein 2	21.0826	21.0633	21.3644	22.4846	21.8787	22.459
+	2.84491	0.548798	Q15527	SURF2_HUMAN	SURF2	Surfeit locus protein 2	22.2738	22.2925	22.429	21.847	21.6843	21.8176
+	3.07787	1.19931	Q15573	TAF1A_HUMAN	TAF1A	TATA box-binding protein-associated factor RNA polymerase I subunit A	18.2788	18.0802	18.2484	16.919	17.2357	16.8549
+	2.04945	1.5246	Q15697	ZN174_HUMAN	ZNF174	Zinc finger protein 174	18.4637	18.5782	18.3955	16.349	17.4142	17.1003
+	1.85233	-0.943559	Q15717	ELAV1_HUMAN	ELAVL1	ELAV-like protein 1	20.9325	21.193	20.5554	21.5964	21.8713	22.0439
+	3.58775	-0.958422	Q16181	SEPT7_HUMAN	SEPTIN7	Septin-7	19.4247	19.2281	19.4208	20.3489	20.3712	20.2289
+	1.76454	-2.62887	Q16204	CCDC6_HUMAN	CCDC6	Coiled-coil domain-containing protein 6	16.2413	14.8265	16.7871	18.4745	18.0727	19.1943
+	2.18514	-1.20315	Q16630	CPSF6_HUMAN	CPSF6	Cleavage and polyadenylation specificity factor subunit 6	20.3588	20.1093	20.1011	21.0636	21.7984	21.3166
+	1.63517	1.45901	Q2M3X9	ZN674_HUMAN	ZNF674	Zinc finger protein 674	18.1973	18.424	18.9578	17.5986	17.168	16.4355
+	2.13288	-1.88918	Q32Q12	Q32Q12_HUMAN	NME1-NME2	Nucleoside diphosphate kinase	19.0766	18.2071	18.924	20.1925	21.1027	20.5801
+	2.37535	0.965879	Q3T8J9	GON4L_HUMAN	GON4L	GON-4-like protein	20.4702	20.5177	20.1781	19.6684	19.3473	19.2526
+	2.21033	1.39041	Q4VC44	FWCH1_HUMAN	FLYWCH1	FLYWCH-type zinc finger-containing protein 1	19.3368	19.1843	19.0993	18.3182	17.6331	17.498
+	1.59522	1.74255	Q4W5G0	TIGD2_HUMAN	TIGD2	Tigger transposable element-derived protein 2	18.766	18.8197	18.9419	17.8789	17.249	16.1721
+	2.78447	0.565271	Q53GS7	GLE1_HUMAN	GLE1	mRNA export factor GLE1	20.994	21.0193	21.225	20.5233	20.5356	20.4836
+	2.97538	-0.749746	Q562R1	ACTBL_HUMAN	ACTBL2	Beta-actin-like protein 2	26.8183	27.0295	27.0214	27.6391	27.6639	27.8155
+	2.06084	-1.78226	Q58FF8	H90B2_HUMAN	HSP90AB2P	Putative heat shock protein HSP 90-beta 2	22.8563	22.9984	21.97	24.0558	24.4154	24.7003
+	2.38455	0.672576	Q5F1R6	DJC21_HUMAN	DNAJC21	DnaJ homolog subfamily C member 21	23.9343	23.9609	23.8509	23.3084	23.0299	23.3901
+	4.74237	-1.38951	Q5JR01	Q5JR01_HUMAN	EEF1A1	Elongation factor 1-alpha 1 (Fragment)	26.6597	26.7649	26.5922	28.1097	28.0092	28.0664
+	3.97513	-0.534142	Q5M775	CYTSB_HUMAN	SPECC1	Cytospin-B	21.1883	21.2781	21.2854	21.7616	21.8142	21.7784
+	1.93166	-1.62301	Q5T0N5	FBP1L_HUMAN	FNBP1L	Formin-binding protein 1-like	16.4637	15.6136	15.9357	17.5641	18.1293	17.1886
+	3.08895	3.53293	Q5TAQ9	DCAF8_HUMAN	DCAF8	DDB1- and CUL4-associated factor 8	20.1437	20.1921	19.3284	15.9116	16.8431	16.3107
+	2.60766	3.21268	Q5VTE6	ANGE2_HUMAN	ANGEL2	Protein angel homolog 2	20.3535	20.3259	20.0332	16.6557	17.944	16.4749
+	2.50246	1.64299	Q641Q2;Q9Y4E1	WAC2A_HUMAN;WAC2C_HUMAN	WASHC2A;WASHC2C	WASH complex subunit 2A	18.5283	18.0356	18.5627	16.4169	17.0877	16.693
+	1.68368	-1.21649	Q6DD88	ATLA3_HUMAN	ATL3	Atlastin-3	19.2062	19.7647	18.9595	20.2993	20.9782	20.3022
+	4.88991	-13.2811	Q6I9Y2	THOC7_HUMAN	THOC7	THO complex subunit 7 homolog	20.733	20.0278	19.6875	33.1739	34.2263	32.8914
+	3.20523	0.810261	Q6IQ21	ZN770_HUMAN	ZNF770	Zinc finger protein 770	20.1817	20.2628	20.312	19.4294	19.576	19.3203
+	1.79482	1.91904	Q6P0N0	M18BP_HUMAN	MIS18BP1	Mis18-binding protein 1	18.1025	18.9317	18.6909	15.8449	17.1746	16.9485
+	1.80501	2.71461	Q6P1K2	PMF1_HUMAN	PMF1	Polyamine-modulated factor 1	19.0527	18.9702	19.6959	15.7779	16.0146	17.7825
+	2.54138	3.00314	Q6P4R8	NFRKB_HUMAN	NFRKB	Nuclear factor related to kappa-B-binding protein	19.425	19.0777	18.6456	16.0008	16.7651	15.3729
+	2.0119	2.96595	Q6PCB5	RSBNL_HUMAN	RSBN1L	Lysine-specific demethylase RSBN1L	19.1346	19.071	19.4033	15.0173	17.1272	16.5665
+	1.65727	1.23242	Q6PIY7	GLD2_HUMAN	TENT2	Poly(A) RNA polymerase GLD2	18.4842	18.6544	19.0237	16.9618	17.5058	17.9974
+	2.26015	2.82593	Q6PJG2	MDEAS_HUMAN	MIDEAS	Mitotic deacetylase-associated SANT domain protein	20.5915	20.4595	20.4578	16.6827	17.9331	18.4152
+	4.01481	2.4614	Q6WCQ1	MPRIP_HUMAN	MPRIP	Myosin phosphatase Rho-interacting protein	19.6756	19.6972	19.423	17.2583	17.2759	16.8774
+	2.23863	3.86804	Q6ZNB6	NFXL1_HUMAN	NFXL1	NF-X1-type zinc finger protein NFXL1	20.3389	20.3701	19.1789	15.1509	17.2164	15.9165
+	2.39221	2.11464	Q6ZRQ5	MMS22_HUMAN	MMS22L	Protein MMS22-like	19.323	18.993	18.9622	17.6522	16.6143	16.6679
+	3.98085	-1.18616	Q7L1Q6	5MP2_HUMAN	BZW1	eIF5-mimic protein 2	19.6641	19.5378	19.4056	20.7541	20.7256	20.6864
+	3.30922	4.73936	Q7L2Z9	CENPQ_HUMAN	CENPQ	Centromere protein Q	21.4126	21.501	21.1947	16.3667	16.0192	17.5043
+	2.03711	-2.69002	Q7LBR1	CHM1B_HUMAN	CHMP1B	Charged multivesicular body protein 1b	15.9886	16.4776	16.0304	18.0743	18.5799	19.9123
+	2.08464	2.24195	Q7Z2E3	APTX_HUMAN	APTX	Aprataxin	19.7639	19.2494	19.7029	16.4726	17.8341	17.6837
+	3.04922	1.18186	Q7Z4Q2	HEAT3_HUMAN	HEATR3	HEAT repeat-containing protein 3	20.182	20.6095	20.4731	19.3188	19.1702	19.23
+	1.76437	-1.53292	Q7Z794	K2C1B_HUMAN	KRT77	Keratin, type II cytoskeletal 1b	21.1235	21.0628	20.5012	22.451	23.0007	21.8345
+	2.42437	2.15289	Q86T03	PP4P1_HUMAN	PIP4P1	Type 1 phosphatidylinositol 4,5-bisphosphate 4-phosphatase	18.9114	18.5395	18.6627	16.1357	17.2224	16.2969
+	2.35494	0.786806	Q86U38	NOP9_HUMAN	NOP9	Nucleolar protein 9	20.7204	20.6642	20.5237	20.0906	19.6911	19.7662
+	3.1061	0.803849	Q86UE4	LYRIC_HUMAN	MTDH	Protein LYRIC	22.8897	23.1575	23.089	22.174	22.291	22.2597
+	2.52018	-0.932557	Q86VP6	CAND1_HUMAN	CAND1	Cullin-associated NEDD8-dissociated protein 1	20.3128	20.6412	20.4725	21.2101	21.5899	21.4242
+	2.80354	2.55693	Q86XA9	HTR5A_HUMAN	HEATR5A	HEAT repeat-containing protein 5A	19.1295	19.114	18.8487	16.2266	16.0828	17.1119
+	2.45703	-0.699924	Q8IVT2	MISP_HUMAN	MISP	Mitotic interactor and substrate of PLK1	22.8309	23.0369	23.0755	23.6164	23.5788	23.8479
+	1.67794	1.40595	Q8IWI9	MGAP_HUMAN	MGA	MAX gene-associated protein	19.2015	19.0055	18.9722	18.3815	17.4403	17.1395
+	2.67488	4.68644	Q8N3Z6	ZCHC7_HUMAN	ZCCHC7	Zinc finger CCHC domain-containing protein 7	21.8749	21.9211	22.1196	16.0471	18.2944	17.5148
+	1.49806	2.7415	Q8N4T4	ARG39_HUMAN	ARHGEF39	Rho guanine nucleotide exchange factor 39	19.7683	19.613	19.6056	17.8792	17.6475	15.2355
+	2.61768	-1.98192	Q8N6T3	ARFG1_HUMAN	ARFGAP1	ADP-ribosylation factor GTPase-activating protein 1	15.7673	16.2185	15.7105	17.7385	17.5512	18.3523
+	2.08979	-3.07574	Q8N8S7	ENAH_HUMAN	ENAH	Protein enabled homolog	14.9466	16.2628	14.764	17.5674	18.8383	18.795
+	1.95164	1.74876	Q8N954	GPT11_HUMAN	GPATCH11	G patch domain-containing protein 11	18.5883	18.7158	18.3271	17.5279	16.2887	16.5684
+	2.43708	-0.749231	Q8N9Q2	SR1IP_HUMAN	SREK1IP1	Protein SREK1IP1	21.5398	21.5484	21.5825	22.3315	22.083	22.5038
+	1.66389	-4.43981	Q8NDC0	MISSL_HUMAN	MAPK1IP1L	MAPK-interacting and spindle-stabilizing protein-like	19.3571	15.7919	18.9633	22.4856	21.6939	23.2521
+	2.71243	4.10738	Q8NG31	KNL1_HUMAN	KNL1	Kinetochore scaffold 1	21.0726	21.1668	21.4703	17.2335	16.1199	18.0342
+	3.24838	-0.803463	Q8TA86	RP9_HUMAN	RP9	Retinitis pigmentosa 9 protein	22.2014	22.2079	22.3059	23.171	22.9184	23.0361
+	2.0534	0.665894	Q8WTT2	NOC3L_HUMAN	NOC3L	Nucleolar complex protein 3 homolog	21.298	21.1636	21.1084	20.7169	20.2825	20.573
+	1.8159	1.00228	Q8WVP7	LMBR1_HUMAN	LMBR1	Limb region 1 protein homolog	18.4684	18.9124	18.1082	17.6279	17.5085	17.3457
+	2.51927	0.798313	Q8WY91	THAP4_HUMAN	THAP4	Peroxynitrite isomerase THAP4	18.7594	18.7235	19.0366	17.9464	17.9879	18.1903
+	2.33741	0.656732	Q92552	RT27_HUMAN	MRPS27	Small ribosomal subunit protein mS27	21.3758	21.471	21.5239	20.9862	20.7958	20.6185
+	1.89433	0.79785	Q92925	SMRD2_HUMAN	SMARCD2	SWI/SNF-related matrix-associated actin-dependent regulator of chromatin subfamily D member 2	18.81	18.9194	18.8443	18.013	18.3983	17.7689
+	2.3318	-1.45378	Q92945	FUBP2_HUMAN	KHSRP	Far upstream element-binding protein 2	18.6189	18.4783	18.5903	19.5685	20.4369	20.0435
+	1.71658	2.0921	Q969H6	POP5_HUMAN	POP5	Ribonuclease P/MRP protein subunit POP5	19.2783	19.1332	19.3157	18.247	16.6325	16.5713
+	1.79833	0.985605	Q96A72	MGN2_HUMAN	MAGOHB	Protein mago nashi homolog 2	22.6664	22.5507	22.9719	22.1624	21.5803	21.4895
+	1.67763	1.43166	Q96CB8	INT12_HUMAN	INTS12	Integrator complex subunit 12	18.8168	18.4074	18.9091	17.47	17.7782	16.5901
+	2.3013	1.35135	Q96CM3	RUSD4_HUMAN	RPUSD4	Pseudouridylate synthase RPUSD4, mitochondrial	18.7504	18.7678	18.9817	17.7338	17.6887	17.0234
+	1.84204	-2.04519	Q96CP2	FWCH2_HUMAN	FLYWCH2	FLYWCH family member 2	15.7525	15.0049	15.8658	17.9725	18.0269	16.7593
+	1.62818	1.64862	Q96DX4	RSPRY_HUMAN	RSPRY1	RING finger and SPRY domain-containing protein 1	18.6789	18.9017	18.954	18.094	16.8767	16.618
+	1.87562	1.97186	Q96DY7	MTBP_HUMAN	MTBP	Mdm2-binding protein	18.3777	17.7547	18.6793	15.7917	17.0372	16.0673
+	3.17314	0.439624	Q96KR1	ZFR_HUMAN	ZFR	Zinc finger RNA-binding protein	22.8152	22.8728	22.9455	22.4453	22.3893	22.48
+	1.77685	1.00979	Q96L58	B3GT6_HUMAN	B3GALT6	Beta-1,3-galactosyltransferase 6	19.4637	19.5606	19.1021	18.5167	17.944	18.6364
+	3.11096	0.424109	Q96L73	NSD1_HUMAN	NSD1	Histone-lysine N-methyltransferase, H3 lysine-36 specific	20.3844	20.4096	20.4446	19.9817	20.0659	19.9187
+	3.2908	3.2405	Q96LT9	RNPC3_HUMAN	RNPC3	RNA-binding region-containing protein 3	19.9022	19.6458	19.6831	15.9765	16.4964	17.0367
+	1.56529	1.49372	Q96MX3	ZNF48_HUMAN	ZNF48	Zinc finger protein 48	18.7571	19.2213	19.2236	16.7902	17.7516	18.1789
+	1.60598	1.90731	Q96NC0	ZMAT2_HUMAN	ZMAT2	Zinc finger matrin-type protein 2	19.2728	19.2875	19.0088	18.3553	16.7306	16.7612
+	1.77531	2.21213	Q96Q89	KI20B_HUMAN	KIF20B	Kinesin-like protein KIF20B	19.2979	19.2649	19.2299	18.0704	16.9438	16.1421
+	2.3914	-0.609784	Q96QD8	S38A2_HUMAN	SLC38A2	Sodium-coupled neutral amino acid symporter 2	20.6732	20.7232	20.4532	21.1474	21.1855	21.3461
+	3.2284	0.806176	Q96ST2	IWS1_HUMAN	IWS1	Protein IWS1 homolog	22.6255	22.4365	22.6307	21.6733	21.7518	21.8491
+	3.33804	0.385947	Q96T58	MINT_HUMAN	SPEN	Msx2-interacting protein	20.0473	19.961	20.0404	19.6781	19.6091	19.6037
+	3.40019	-4.43301	Q99497	PARK7_HUMAN	PARK7	Parkinson disease protein 7	16.19	15.0078	15.9882	19.8152	20.2755	20.3943
+	2.0459	-0.997296	Q99623	PHB2_HUMAN	PHB2	Prohibitin-2	18.7963	18.78	19.2915	19.9003	20.1938	19.7656
+	1.58672	-2.80794	Q99798	ACON_HUMAN	ACO2	Aconitate hydratase, mitochondrial	15.1476	14.875	15.6299	18.4534	19.1139	16.509
+	1.85177	2.11859	Q99865;Q9BPZ2	SPI2A_HUMAN;SPI2B_HUMAN	SPIN2A;SPIN2B	Spindlin-2A	18.8559	18.985	19.2022	16.6925	17.8423	16.1524
+	2.00981	-2.28488	Q9BR39	JPH2_HUMAN	JPH2	Junctophilin-2	15.6334	13.9452	14.9343	17.0099	17.1625	17.195
+	2.25321	2.66926	Q9BRJ2	RM45_HUMAN	MRPL45	Large ribosomal subunit protein mL45	19.0757	19.2482	19.2955	15.6515	17.3312	16.629
+	1.41868	-3.00764	Q9BRP8	PYM1_HUMAN	PYM1	Partner of Y14 and mago	17.0478	15.183	15.6241	19.2821	17.4214	20.1743
+	4.08572	5.08104	Q9BSM1	PCGF1_HUMAN	PCGF1	Polycomb group RING finger protein 1	21.6758	21.5073	22.3029	16.5754	16.5303	17.1371
+	2.21501	3.6435	Q9BUR4	TCAB1_HUMAN	WRAP53	Telomerase Cajal body protein 1	19.4982	18.9472	19.0402	14.3236	15.6047	16.6268
+	2.48466	-1.00568	Q9BVC6	TM109_HUMAN	TMEM109	Voltage-gated monoatomic cation channel TMEM109	18.7837	19.1971	19.0823	20.2287	19.9528	19.8986
+	2.81388	0.52914	Q9BVS4	RIOK2_HUMAN	RIOK2	Serine/threonine-protein kinase RIO2	21.554	21.604	21.4722	21.1276	20.9462	20.969
+	3.07465	-0.700265	Q9BY44	EIF2A_HUMAN	EIF2A	Eukaryotic translation initiation factor 2A	18.6494	18.7876	18.5643	19.2974	19.3603	19.4444
+	2.83104	-1.11751	Q9BZZ5	API5_HUMAN	API5	Apoptosis inhibitor 5	20.4107	20.2558	19.9688	21.413	21.3678	21.2071
+	1.46797	-2.24262	Q9C075	K1C23_HUMAN	KRT23	Keratin, type I cytoskeletal 23	16.5256	15.9829	14.5713	17.178	18.0735	18.5563
+	2.17233	2.02338	Q9C0J8	WDR33_HUMAN	WDR33	pre-mRNA 3' end processing protein WDR33	18.6687	18.4068	17.9712	15.6546	16.6367	16.6852
+	2.15988	-2.61771	Q9GZP8	IMUP_HUMAN	IMUP	Immortalization up-regulated protein	19.3764	19.2667	18.5621	21.5589	22.5106	20.9888
+	2.82199	2.12935	Q9H0K1	SIK2_HUMAN	SIK2	Serine/threonine-protein kinase SIK2	18.4912	18.6437	18.7058	16.8397	15.9593	16.6538
+	1.7066	1.32477	Q9H1C4	UN93B_HUMAN	UNC93B1	Protein unc-93 homolog B1	19.5292	19.1338	19.1676	18.6014	17.7098	17.5451
+	2.00672	0.907464	Q9H1K4	GHC2_HUMAN	SLC25A18	Mitochondrial glutamate carrier 2	18.8339	18.614	18.8474	18.213	17.6195	17.7405
+	1.64091	2.44864	Q9H4Z2	ZN335_HUMAN	ZNF335	Zinc finger protein 335	18.8133	18.7393	19.0362	16.9474	17.2224	15.0731
+	2.00708	0.723156	Q9H5U6	ZCHC4_HUMAN	ZCCHC4	rRNA N6-adenosine-methyltransferase ZCCHC4	20.979	21.1962	21.1623	20.5713	20.4851	20.1117
+	1.46744	2.55657	Q9H9Y6	RPA2_HUMAN	POLR1B	DNA-directed RNA polymerase I subunit RPA2	19.4673	19.6258	19.7449	15.6275	18.4106	17.1301
+	2.4042	-1.40992	Q9HB71	CYBP_HUMAN	CACYBP	Calcyclin-binding protein	20.2599	20.318	19.9122	21.446	21.3102	21.9636
+	1.56382	2.15197	Q9HCL2	GPAT1_HUMAN	GPAM	Glycerol-3-phosphate acyltransferase 1, mitochondrial	18.1927	18.7756	18.5376	15.7994	17.5683	15.6823
+	1.90043	2.03838	Q9HD42	CHM1A_HUMAN	CHMP1A	Charged multivesicular body protein 1a	19.6716	19.5572	19.2205	17.1953	16.8142	18.3246
+	1.9766	-1.50835	Q9NQ29	LUC7L_HUMAN	LUC7L	Putative RNA-binding protein Luc7-like 1	23.1643	23.1594	23.107	24.4338	25.3046	24.2174
+	3.04444	3.3352	Q9NQ50	RM40_HUMAN	MRPL40	Large ribosomal subunit protein mL40	19.084	18.9873	19.3011	15.401	16.5196	15.4463
+	1.81392	-2.46306	Q9NSD9	SYFB_HUMAN	FARSB	Phenylalanine--tRNA ligase beta subunit	15.4477	16.539	16.0614	18.9529	17.4443	19.0399
+	1.51657	3.12306	Q9NWT8	AKIP_HUMAN	AURKAIP1	Small ribosomal subunit protein mS38	20.8393	20.7762	20.579	19.4846	16.4298	16.9109
+	1.67783	1.49953	Q9NX09	DDIT4_HUMAN	DDIT4	DNA damage-inducible transcript 4 protein	17.5652	18.0088	18.1711	15.7455	16.9957	16.5052
+	2.88914	-0.663551	Q9NXE8	CWC25_HUMAN	CWC25	Pre-mRNA-splicing factor CWC25 homolog	20.4678	20.3758	20.3315	21.1204	21.1338	20.9115
+	1.52619	-2.1823	Q9P0J6	RM36_HUMAN	MRPL36	Large ribosomal subunit protein bL36m	14.9744	15.2201	14.9907	18.3342	17.3292	16.0687
+	2.70593	2.55202	Q9P0S9	TM14C_HUMAN	TMEM14C	Transmembrane protein 14C	19.2144	19.1069	19.6873	17.2143	16.9465	16.1918
+	1.61648	2.47439	Q9P1Z0	ZBTB4_HUMAN	ZBTB4	Zinc finger and BTB domain-containing protein 4	18.7622	18.9131	19.7933	15.8197	16.3352	17.8905
+	1.6529	-1.16157	Q9P258	RCC2_HUMAN	RCC2	Protein RCC2	20.138	19.7264	19.826	20.9195	21.6251	20.6305
+	2.726	-0.449806	Q9P2J5	SYLC_HUMAN	LARS1	Leucine--tRNA ligase, cytoplasmic	20.3107	20.1517	20.2205	20.6084	20.6734	20.7504
+	2.0949	2.2288	Q9P2N7	KLH13_HUMAN	KLHL13	Kelch-like protein 13	19.3535	19.4595	19.3453	16.8185	18.0549	16.5986
+	2.80532	-0.666008	Q9UHB6	LIMA1_HUMAN	LIMA1	LIM domain and actin-binding protein 1	24.6499	24.8963	24.7991	25.4559	25.3585	25.5289
+	2.20682	-0.989937	Q9UHR4	BI2L1_HUMAN	BAIAP2L1	Brain-specific angiogenesis inhibitor 1-associated protein 2-like protein 1	17.3813	17.2875	17.3564	18.3618	17.996	18.6373
+	2.61296	0.808119	Q9UI10	EI2BD_HUMAN	EIF2B4	Translation initiation factor eIF-2B subunit delta	21.3542	21.2661	21.3535	20.7013	20.3052	20.543
+	2.97572	0.598659	Q9UIF9	BAZ2A_HUMAN	BAZ2A	Bromodomain adjacent to zinc finger domain protein 2A	21.0585	21.1433	21.2218	20.6159	20.4409	20.5709
+	3.17675	0.52439	Q9UJK0	TSR3_HUMAN	TSR3	18S rRNA aminocarboxypropyltransferase	19.8046	19.7891	19.7895	19.3287	19.161	19.3203
+	1.77986	-3.27173	Q9UKK9	NUDT5_HUMAN	NUDT5	ADP-sugar pyrophosphatase	16.1583	15.6322	18.181	19.6514	20.4842	19.6511
+	1.84441	0.846823	Q9UKZ1	CNO11_HUMAN	CNOT11	CCR4-NOT transcription complex subunit 11	18.7622	19.0027	18.6235	17.8592	18.2811	17.7076
+	2.02543	1.57306	Q9ULH0	KDIS_HUMAN	KIDINS220	Kinase D-interacting substrate of 220 kDa	18.3223	18.3086	18.3036	17.3441	16.1838	16.6873
+	3.06406	3.6573	Q9ULW3	ABT1_HUMAN	ABT1	Activator of basal transcription 1	20.4977	20.2517	20.2943	17.4935	16.3094	16.2689
+	2.45903	-0.605382	Q9UNF1	MAGD2_HUMAN	MAGED2	Melanoma-associated antigen D2	22.7531	22.469	22.7001	23.3162	23.2585	23.1637
+	3.48216	1.01577	Q9UQ80	PA2G4_HUMAN	PA2G4	Proliferation-associated protein 2G4	24.7793	25.0499	24.8856	23.8923	23.8175	23.9577
+	1.96962	-0.989585	Q9Y266	NUDC_HUMAN	NUDC	Nuclear migration protein nudC	18.7545	18.7963	18.7879	19.611	19.4946	20.2019
+	1.70658	-3.63205	Q9Y2B0	CNPY2_HUMAN	CNPY2	Protein canopy homolog 2	16.5257	14.7454	14.8206	18.9352	17.6951	20.3575
+	2.3697	-0.964473	Q9Y383	LC7L2_HUMAN	LUC7L2	Putative RNA-binding protein Luc7-like 2	23.4995	23.3256	23.3	24.1624	24.6433	24.2129
+	2.02701	-1.18072	Q9Y3C6	PPIL1_HUMAN	PPIL1	Peptidyl-prolyl cis-trans isomerase-like 1	19.009	19.0784	18.904	19.6843	20.4232	20.426
+	2.85311	-2.07953	Q9Y421	FA32A_HUMAN	FAM32A	Protein FAM32A	20.2863	20.4541	19.9228	22.2288	22.6988	21.974
+	3.12358	2.99259	Q9Y5T5	UBP16_HUMAN	USP16	Ubiquitin carboxyl-terminal hydrolase 16	18.8827	19.0062	18.6396	15.3087	15.8807	16.3613
+	2.08205	-1.75561	Q9Y646	CBPQ_HUMAN	CPQ	Carboxypeptidase Q	19.2999	19.0755	18.5728	20.5428	21.3096	20.3626
+	2.48571	2.74459	Q9Y657	SPIN1_HUMAN	SPIN1	Spindlin-1	19.1419	19.6346	18.9467	15.7779	16.6134	17.098
+	3.31357	-0.50058	Q9Y678	COPG1_HUMAN	COPG1	Coatomer subunit gamma-1	20.3703	20.3883	20.3338	20.7852	20.9427	20.8663
+	3.4039	-1.23523	Q9Y6E2	5MP1_HUMAN	BZW2	eIF5-mimic protein 1	19.7659	19.8618	19.5081	20.8896	21.0229	20.9289
	0.261377	-0.611106	A0A024R1R8;Q9Y2S6	TMA7B_HUMAN;TMA7_HUMAN	TMA7;TMA7B	Translation machinery-associated protein 7B	18.4315	15.9559	16.9732	18.6815	17.8728	16.6396
	0.612139	-0.342837	A0A024RCL3;Q96QC4	A0A024RCL3_HUMAN;Q96QC4_HUMAN	MICA	MHC class I polypeptide-related sequence A	20.2467	20.3559	19.9149	20.6285	20.1022	20.8154
	0.881411	1.06685	A0A087WTW0	A0A087WTW0_HUMAN	UHRF1	E3 ubiquitin-protein ligase UHRF	19.148	19.2884	19.3258	18.7908	17.066	18.7049
	0.776506	0.0982819	A0A087WVF4	A0A087WVF4_HUMAN	CHD1	DNA helicase	24.2289	24.1436	24.2016	24.033	24.198	24.0483
	0.686444	0.273406	A0A087WX23	A0A087WX23_HUMAN	PEG10	Paternally expressed 10	22.6956	22.8092	22.8108	22.5687	22.1626	22.7641
	0.137858	0.572302	A0A087WY03;E5RFV3	A0A087WY03_HUMAN;E5RFV3_HUMAN	SREK1	Splicing regulatory glutamic acid and lysine rich protein 1	19.1493	19.0127	19.2102	19.4976	20.6044	15.5534
	1.0774	-0.168246	A0A087WZ13	A0A087WZ13_HUMAN	RAVER1	Ribonucleoprotein, PTB binding 1	17.5967	17.6133	17.7516	17.8075	17.923	17.7357
	0.814406	-0.558928	A0A087X118	A0A087X118_HUMAN	INF2	Inverted formin 2	19.3837	19.5416	19.657	19.6921	20.6926	19.8744
	0.88848	0.540887	A0A0A0MRM9	A0A0A0MRM9_HUMAN	NOLC1	Nucleolar and coiled-body phosphoprotein 1 (Fragment)	23.8242	23.7355	23.8248	23.1191	23.7959	22.8468
	0.592728	0.150517	A0A0A0MRP6	A0A0A0MRP6_HUMAN	SMARCA1	SWI/SNF related, matrix associated, actin dependent regulator of chromatin, subfamily a, member 1	21.7351	21.7313	21.6626	21.5158	21.7694	21.3922
	0.681544	0.24831	A0A0A0MTC1;A0A0A0MTR7	A0A0A0MTC1_HUMAN;A0A0A0MTR7_HUMAN	RNF213	Ring finger protein 213	20.6569	20.8253	20.7729	20.4773	20.7891	20.2438
	0.527029	0.216403	A0A0B4J2B4	A0A0B4J2B4_HUMAN	RPS15	40S ribosomal protein S15	28.8918	28.9732	29.0133	28.7487	28.4335	29.0469
	0.255505	0.195754	A0A0B4J2F2;P57059	SIK1B_HUMAN;SIK1_HUMAN	SIK1;SIK1B	Putative serine/threonine-protein kinase SIK1B	18.4651	18.523	18.4659	18.1429	18.8728	17.851
	0.912445	1.13146	A0A0C4DG68	A0A0C4DG68_HUMAN	PUM2	Pumilio RNA binding family member 2 (Fragment)	18.2463	18.3744	17.7754	16.3612	18.0945	16.5461
	0.499991	-0.499576	A0A0C4DG89	A0A0C4DG89_HUMAN	DDX46	RNA helicase	24.0696	23.7698	23.8448	24.1353	25.2287	23.8189
	1.66418	-0.880809	A0A0C4DGB5;A0A6Q8PH20	A0A0C4DGB5_HUMAN;A0A6Q8PH20_HUMAN	CAST	Calpastatin	19.0167	19.0485	18.8732	19.9904	19.4044	20.1861
	0.0427147	0.021616	A0A0D9SEN2;A0A0D9SER5;A0A0D9SEI3	A0A0D9SEI3_HUMAN;A0A0D9SEN2_HUMAN;A0A0D9SER5_HUMAN	CDK11B	Cyclin dependent kinase 11B	24.0303	24.0313	24.1387	23.9502	24.3731	23.8123
	0.367478	-0.21753	A0A0D9SGE8	A0A0D9SGE8_HUMAN	PHF6	PHD finger protein 6	21.5381	21.6639	21.4181	21.3696	22.1877	21.7155
	0.21995	0.47039	A0A0G2JH50;A0A0G2JIF0;A2BF26;Q5RIP0	A0A0G2JH50_HUMAN;A0A0G2JIF0_HUMAN;A2BF26_HUMAN;Q5RIP0_HUMAN	HLA-C	HLA class I histocompatibility antigen, C alpha chain	18.3842	19.6769	19.2634	19.1692	17.1736	19.5705
	0.875498	0.353717	A0A0G2JIS2	A0A0G2JIS2_HUMAN	EHMT2	Histone-lysine N-methyltransferase EHMT2	20.7958	20.7017	20.773	20.1434	20.3024	20.7635
	1.24048	-0.614379	A0A0S2Z377	A0A0S2Z377_HUMAN	ANXA6	Annexin (Fragment)	18.824	18.7588	18.553	18.8909	19.5512	19.5368
	0.767139	1.78495	A0A0U1RQK7;A0A8I5KT99;A0A8I5KV92	A0A0U1RQK7_HUMAN;A0A8I5KT99_HUMAN;A0A8I5KV92_HUMAN	EIF4G3	Eukaryotic translation initiation factor 4 gamma 3	18.5958	18.4136	18.3385	17.4802	17.9667	14.5461
	0.552446	-0.325062	A0A140T912;A0A140T930;A0A140T937;A0A1W2PRZ0;O78179	A0A140T912_HUMAN;A0A140T930_HUMAN;A0A140T937_HUMAN;A0A1W2PRZ0_HUMAN;O78179_HUMAN	HLA-C	HLA class I histocompatibility antigen, C alpha chain	19.9737	19.949	20.1943	20.0359	20.2047	20.8517
	0.0998054	-0.332623	A0A140T913;A0A140T933;A0A140T955;A0A140T9I0;A0A140T9X5;A0A1W2PPQ2;A0A1W2PRT9;Q53Z42	A0A140T913_HUMAN;A0A140T933_HUMAN;A0A140T955_HUMAN;A0A140T9I0_HUMAN;A0A140T9X5_HUMAN;A0A1W2PPQ2_HUMAN;A0A1W2PRT9_HUMAN;Q53Z42_HUMAN	HLA-A	HLA class I histocompatibility antigen, A alpha chain	19.4491	18.9234	15.8269	18.913	18.6531	17.6311
	0.460215	-0.137509	A0A1B0GV68	A0A1B0GV68_HUMAN	FARP1	FERM, ARH/RhoGEF and pleckstrin domain protein 1	20.5381	20.5616	20.2788	20.5429	20.472	20.7761
	0.604531	0.890678	A0A1B0GVL4	A0A1B0GVL4_HUMAN	FAM193A	Family with sequence similarity 193 member A	19.886	19.9896	20.0745	19.7061	17.7779	19.794
	1.64437	0.88858	A0A1B0GW05	A0A1B0GW05_HUMAN	DPY19L1	Dpy-19 like C-mannosyltransferase 1	16.7803	17.0964	17.3188	16.0439	16.5527	15.9332
	0.0865805	-0.338413	A0A1C7CYX9	A0A1C7CYX9_HUMAN	DPYSL2	Dihydropyrimidinase like 2	18.2237	15.727	18.3611	18.5289	19.1734	15.6248
	1.06161	1.27528	A0A1W2PQ47	A0A1W2PQ47_HUMAN	FDFT1	Squalene synthase	15.7757	17.2127	17.1366	15.1359	16.0674	15.0958
	0.588616	0.186404	A0A2R8Y424	A0A2R8Y424_HUMAN	PRRC2C	Proline rich coiled-coil 2C (Fragment)	24.3757	24.5607	24.7481	24.4218	24.1979	24.5056
	0.713214	0.135508	A0A2R8Y4D6	A0A2R8Y4D6_HUMAN	CSNK2A1	Casein kinase 2 alpha 1 (Fragment)	23.5501	23.7507	23.6103	23.522	23.3831	23.5994
	1.8505	0.40566	A0A2R8Y5A6;A0A2R8YDM9	A0A2R8Y5A6_HUMAN;A0A2R8YDM9_HUMAN	ATXN2	Ataxin 2	20.8887	20.8965	20.8771	20.6154	20.2925	20.5375
	0.480231	1.87787	A0A2R8Y619	H2BK1_HUMAN	H2BK1	Histone H2B type 2-K1	22.4295	23.0699	20.9304	21.2773	22.3445	17.1744
	0.320145	0.975649	A0A2R8Y623	A0A2R8Y623_HUMAN	RPS7	40S ribosomal protein S7 (Fragment)	19.4069	19.0435	19.202	18.4964	20.2594	15.9696
	1.36456	0.22736	A0A2R8Y738	A0A2R8Y738_HUMAN	RPL15	Ribosomal protein L15 (Fragment)	29.5645	29.6579	29.6586	29.3476	29.3107	29.5406
	0.48284	1.14746	A0A2R8Y7V8;Q5VW26;Q5VW30	A0A2R8Y7V8_HUMAN;Q5VW26_HUMAN;Q5VW30_HUMAN	NFIB	Nuclear factor 1	18.6219	18.6621	17.8436	18.6257	17.7646	15.2949
	0.00355234	0.00339699	A0A2R8Y7W5	A0A2R8Y7W5_HUMAN	CDK13	Cyclin dependent kinase 13 (Fragment)	19.4903	19.4463	19.4269	18.8775	19.5243	19.9515
	0.185511	1.45035	A0A2R8YD71;F8W1P7	A0A2R8YD71_HUMAN;F8W1P7_HUMAN	SLC11A2	Solute carrier family 11 member 2	15.6804	22.8512	23.1484	22.5332	17.1911	17.6046
	0.497504	0.963046	A0A2R8YEB8	A0A2R8YEB8_HUMAN	SMARCE1	SWI/SNF related, matrix associated, actin dependent regulator of chromatin, subfamily e, member 1 (Fragment)	19.3386	19.4537	19.4982	19.1486	16.7895	19.4633
	1.10443	-0.398638	A0A2R8YFE2	A0A2R8YFE2_HUMAN	ACTB	Actin beta (Fragment)	28.1306	28.4413	28.3406	28.9826	28.5121	28.6138
	1.21639	0.18472	A0A3B3IRW6	A0A3B3IRW6_HUMAN	QSER1	Glutamine and serine rich 1	19.7244	19.6448	19.5306	19.3657	19.5151	19.4649
	0.957796	1.20577	A0A3B3ISF0	A0A3B3ISF0_HUMAN	LARP1B	La ribonucleoprotein 1B	20.4317	20.3229	20.6368	19.7067	18.1032	19.9641
	0.282913	0.0885404	A0A3B3ISU1	A0A3B3ISU1_HUMAN	ADAR	Adenosine deaminase RNA specific	22.6752	22.5186	22.6291	22.4647	22.7438	22.3488
	0.472858	0.247191	A0A3B3ITJ4	A0A3B3ITJ4_HUMAN	HNRNPL	Heterogeneous nuclear ribonucleoprotein L	21.8883	22.0811	22.004	21.507	21.5423	22.1826
	2.06037	-0.434544	A0A494BZV2	A0A494BZV2_HUMAN	MPRIP	Myosin phosphatase Rho interacting protein	21.2597	21.3089	21.2368	21.6132	21.8793	21.6165
	0.7512	-0.284498	A0A494C0R8	A0A494C0R8_HUMAN	CLUH	Clustered mitochondria protein homolog	20.5057	20.6493	20.1111	20.6574	20.6246	20.8376
	0.512701	-0.795296	A0A590UJL8	A0A590UJL8_HUMAN	H3-7	H3.7 histone (putative) (Fragment)	30.1686	30.1915	28.3761	30.277	30.966	29.8792
	1.49763	-0.501208	A0A590UK28	A0A590UK28_HUMAN	GNAS	GNAS complex locus	21.473	21.5462	21.143	21.8597	21.7443	22.0618
	0.29946	0.519875	A0A5F9UQ55	A0A5F9UQ55_HUMAN	FBXW4	F-box and WD repeat domain containing 4	16.8893	17.9646	18.0486	15.9242	17.6038	17.8149
	1.26536	0.493906	A0A5F9ZHP1	A0A5F9ZHP1_HUMAN	ASCC1	Activating signal cointegrator 1 complex subunit 1	22.2899	22.581	22.8986	22.0406	22.0484	22.1988
	0.259704	-0.12311	A0A5F9ZI21	A0A5F9ZI21_HUMAN	ARHGEF2	Rho guanine nucleotide exchange factor 2	19.995	20.0563	19.9787	20.1865	20.4275	19.7853
	0.686515	0.751326	A0A5H1ZRS1	A0A5H1ZRS1_HUMAN	PCM1	Pericentriolar material 1	18.5999	18.804	19.0552	18.4483	17.1145	18.6423
	0.50265	0.986516	A0A669KBH9	A0A669KBH9_HUMAN	WIZ	WIZ zinc finger	20.1999	19.9413	20.096	19.8135	17.3898	20.0745
	1.0147	1.58362	A0A6Q8PHK0	A0A6Q8PHK0_HUMAN	TRIP12	E3 ubiquitin-protein ligase	19.5646	19.9637	20.0573	19.1052	16.8508	18.8788
	0.247479	0.148919	A0A7I2V2S1	A0A7I2V2S1_HUMAN	IDE	Insulin degrading enzyme	18.7058	18.6268	18.2357	18.0243	18.6715	18.4258
	0.00328806	0.00327237	A0A7I2V2Y9;A0A7I2V420;A0A7I2V5E1;A0A7I2YQD7;A0A7I2YQE9;B7Z2R7	A0A7I2V2Y9_HUMAN;A0A7I2V420_HUMAN;A0A7I2V5E1_HUMAN;A0A7I2YQD7_HUMAN;A0A7I2YQE9_HUMAN;B7Z2R7_HUMAN	ACBD5	Acyl-CoA-binding domain-containing protein 5	16.1367	16.9835	16.5369	16.2873	16.9746	16.3854
	1.40993	-1.18012	A0A7I2V385	A0A7I2V385_HUMAN	EIF4H	Eukaryotic translation initiation factor 4H	19.1222	19.0448	18.6566	19.8548	19.671	20.8382
	0.126468	0.40206	A0A7I2V3C4	A0A7I2V3C4_HUMAN	G3BP1	G3BP stress granule assembly factor 1	19.4688	19.3256	20.0496	20.3947	16.9257	20.3173
	1.54282	-0.263072	A0A7I2V3R0	A0A7I2V3R0_HUMAN	MACROH2A2	Histone H2A (Fragment)	25.8087	25.6706	25.5849	26.0314	25.8801	25.9418
	0.638497	0.190175	A0A7I2V4H9;A0A7I2V4K0;A0A7I2YQU9	A0A7I2V4H9_HUMAN;A0A7I2V4K0_HUMAN;A0A7I2YQU9_HUMAN	ASH1L	ASH1 like histone lysine methyltransferase	21.1913	21.0968	21.1552	21.0125	20.7073	21.1529
	0.436092	0.333513	A0A7I2V4V6	A0A7I2V4V6_HUMAN	PABPC4	Poly(A) binding protein cytoplasmic 4	23.0879	23.2826	23.3907	23.3396	22.3022	23.1188
	0.864285	-0.348804	A0A7I2V507	A0A7I2V507_HUMAN	DDX5	RNA helicase	24.5032	24.5552	24.1648	24.8342	24.9548	24.4806
	1.36865	0.257068	A0A7I2V647	A0A7I2V647_HUMAN	G3BP2	G3BP stress granule assembly factor 2	22.8033	22.8906	22.7711	22.6965	22.4198	22.5775
	0.867121	0.320264	A0A7I2YQ88	A0A7I2YQ88_HUMAN	PABPC1	Polyadenylate-binding protein	25.1707	25.4333	25.3971	25.0605	24.7317	25.2481
	0.680663	0.260077	A0A7I2YQD9	A0A7I2YQD9_HUMAN	G3BP2	G3BP stress granule assembly factor 2	23.8616	24.094	23.8843	23.9019	23.3807	23.7772
	1.28555	0.520301	A0A7N4YH79	A0A7N4YH79_HUMAN	TENT4B	Terminal nucleotidyltransferase 4B	22.3997	22.5118	22.4642	22.1753	22.0702	21.5693
	0.927092	0.814919	A0A7P0S5H5	A0A7P0S5H5_HUMAN	RPS20	Small ribosomal subunit protein uS10 (Fragment)	29.9227	30.0025	29.8026	29.8176	28.4106	29.0549
	1.06741	2.06289	A0A7P0Z464	A0A7P0Z464_HUMAN	C2CD3	C2 domain containing 3 centriole elongation regulator	18.6767	18.575	19.0197	18.4005	15.3541	16.3281
	0.243628	0.715608	A0A804HKC3	A0A804HKC3_HUMAN	PRRC2B	Proline rich coiled-coil 2B (Fragment)	19.5216	19.4802	19.4601	16.5651	20.4942	19.2558
	0.193568	0.3546	A0A804HKM5	A0A804HKM5_HUMAN	WFS1	Wolframin ER transmembrane glycoprotein	18.1183	16.4081	17.9072	16.8652	18.0021	16.5026
	0.103927	-0.121324	A0A804HKV3	A0A804HKV3_HUMAN	ACTA1	Actin alpha 1, skeletal muscle	27.0644	26.8637	27.3681	27.161	26.5692	27.9299
	0.793019	1.48511	A0A8C8NWT4	A0A8C8NWT4_HUMAN	PLEKHG3	Pleckstrin homology and RhoGEF domain containing G3	19.0093	19.4437	19.2458	19.2344	17.7385	16.2705
	1.37935	-0.34707	A0A8I5KPG1	A0A8I5KPG1_HUMAN	SEC16A	Protein transport protein sec16	20.5688	20.6678	20.6968	20.9791	21.1895	20.806
	0.158616	-0.0394516	A0A8I5KRC6	A0A8I5KRC6_HUMAN	MACROH2A1	MacroH2A.1 histone	26.4549	26.4458	26.6145	26.466	26.6954	26.4721
	0.681665	0.240692	A0A8I5KT56	A0A8I5KT56_HUMAN	FMR1	Fragile X messenger ribonucleoprotein 1	23.3221	23.3437	23.5164	23.3573	22.865	23.2378
	0.623073	1.28967	A0A8I5KTD5	A0A8I5KTD5_HUMAN	NCAPD3	Non-SMC condensin II complex subunit D3	18.5932	18.2458	15.6587	16.3388	16.2737	16.0161
	0.884846	0.37177	A0A8I5KVU2	A0A8I5KVU2_HUMAN	LARP4B	La ribonucleoprotein 4B	23.1342	23.5256	23.2557	23.0668	22.6188	23.1146
	0.0478203	0.171139	A0A8I5KWQ7	A0A8I5KWQ7_HUMAN		FERM domain-containing protein	15.1424	18.4961	18.4328	16.7541	16.5712	18.2327
	2.61932	0.188457	A0A8I5KX72	A0A8I5KX72_HUMAN	NKRF	NFKB repressing factor	23.2748	23.2084	23.1874	23.0431	23.0186	23.0434
	0.0122537	0.0520487	A0A8I5KYR1	A0A8I5KYR1_HUMAN	SETD2	SET domain containing 2, histone lysine methyltransferase (Fragment)	17.6716	17.5594	17.0409	17.1353	19.8877	15.0928
	0.933767	-0.205002	A0A8I5KZ38	A0A8I5KZ38_HUMAN	MYH10	Myosin heavy chain 10	21.6444	21.8939	21.7238	22.0121	21.8174	22.0476
	0.182259	0.806481	A0A8J9FJK1	A0A8J9FJK1_HUMAN	GEMIN2	Gem-associated protein 2	19.4373	15.6387	18.9562	15.5568	16.5419	19.514
	1.22327	1.01691	A0A8Q3SIU1	A0A8Q3SIU1_HUMAN	RASAL2	RAS protein activator like 2	18.4	18.6462	18.6057	18.1893	16.8627	17.5492
	1.01932	-0.560428	A0A8Q3WKT3	A0A8Q3WKT3_HUMAN	RBFOX2	RNA binding protein fox-1 homolog 2	21.0079	21.0565	20.5296	21.2875	21.8115	21.1764
	0.564274	0.20823	A0A8V8TMP3	A0A8V8TMP3_HUMAN	RPSA	40S ribosomal protein SA (Fragment)	29.3533	29.3418	29.752	29.3411	29.0901	29.3911
	0.59202	0.142085	A0A8V8TMQ1	A0A8V8TMQ1_HUMAN	FXR1	RNA-binding protein FXR1	22.7655	22.6755	22.8901	22.7055	22.4613	22.7381
	0.95707	1.50653	A0A8V8TNY3	A0A8V8TNY3_HUMAN	FAM120A	Family with sequence similarity 120A	19.0922	19.1975	19.216	18.3867	18.4091	16.1903
	0.774412	-0.070151	A0A8V8TPV5	A0A8V8TPV5_HUMAN	PHIP	Pleckstrin homology domain interacting protein	23.6535	23.6589	23.7473	23.7867	23.784	23.6996
	0.485716	-0.316854	A0A8V8TQM4	A0A8V8TQM4_HUMAN	PHIP	Pleckstrin homology domain interacting protein	21.1876	21.7146	21.7422	22.093	21.427	22.075
	0.440892	0.103126	A0A8V8TQW4	A0A8V8TQW4_HUMAN	AP3D1	AP-3 complex subunit delta	19.8564	19.7744	19.6932	19.6872	19.8167	19.5108
	0.464444	0.208544	A0A8V8TR54	A0A8V8TR54_HUMAN	CHD3	DNA helicase	21.6616	21.6428	21.8142	21.2762	21.8681	21.3487
	0.288939	1.04529	A0A8V8TRF6	A0A8V8TRF6_HUMAN	CLASP1	Cytoplasmic linker associated protein 1	19.8575	19.9632	19.7069	20.1987	20.3151	15.878
	0.242779	-0.203106	A0A994J3I9;A0A994J453;A0A994J464;A0A994J469;A0A994J474;A0A994J6N5;A0A994J6P0;A0A994J3J1;A0A994J3K1;A0A994J438;A0A994J6E0;H0Y8P7	A0A994J3I9_HUMAN;A0A994J3J1_HUMAN;A0A994J3K1_HUMAN;A0A994J438_HUMAN;A0A994J453_HUMAN;A0A994J464_HUMAN;A0A994J469_HUMAN;A0A994J474_HUMAN;A0A994J6E0_HUMAN;A0A994J6N5_HUMAN;A0A994J6P0_HUMAN;H0Y8P7_HUMAN	FIP1L1	Pre-mRNA 3'-end-processing factor FIP1	19.9012	19.7851	19.9056	19.8365	20.7139	19.6507
	0.118588	0.449955	A0A994J5W6;C9JYN0	A0A994J5W6_HUMAN;C9JYN0_HUMAN	SYPL1	Synaptophysin like 1	19.7773	19.8321	19.6069	20.6768	20.6612	16.5283
	0.452628	-0.115138	A0A994J749	A0A994J749_HUMAN	IMPDH	Inosine-5'-monophosphate dehydrogenase	20.9887	21.006	20.9776	21.1793	21.2475	20.891
	0.468905	0.307268	A0A994J7P9	A0A994J7P9_HUMAN	FXR2	FMR1 autosomal homolog 2	23.6743	23.76	23.8961	23.6877	22.9208	23.8
	0.733923	0.978369	A0JLT2	MED19_HUMAN	MED19	Mediator of RNA polymerase II transcription subunit 19	18.8908	18.7751	19.027	18.2965	18.7292	16.7321
	1.42109	-1.42232	A0MZ66	SHOT1_HUMAN	SHTN1	Shootin-1	16.1424	15.3614	16.719	17.3995	17.121	17.9693
	0.266268	0.412942	A0PK00	T120B_HUMAN	TMEM120B	Transmembrane protein 120B	19.1058	19.0464	18.9551	18.7538	19.622	17.4927
	0.080742	0.205933	A2VDJ0	T131L_HUMAN	TMEM131L	Transmembrane protein 131-like	17.9085	15.9174	17.4846	15.6117	17.2353	17.8456
	0.208048	0.0714919	A5YKK6	CNOT1_HUMAN	CNOT1	CCR4-NOT transcription complex subunit 1	20.4663	20.4901	20.2942	20.3428	20.5506	20.1426
	0.964966	1.65142	A6NHL2	TBAL3_HUMAN	TUBAL3	Tubulin alpha chain-like 3	19.5049	20.2264	19.8275	19.6865	17.8365	17.0814
	0.213212	0.534087	A6NIE6	RN3P2_HUMAN	RRN3P2	Putative RRN3-like protein RRN3P2	18.7558	18.7785	16.2639	18.1859	17.5368	16.4732
	0.487243	0.95162	A6NJL1;Q9BUG6	ZSA5A_HUMAN;ZSA5B_HUMAN	ZSCAN5A;ZSCAN5B	Zinc finger and SCAN domain-containing protein 5B	18.0269	18.5238	17.7666	15.7202	18.5626	17.1796
	0.131554	0.511301	A6ZKI3	RTL8C_HUMAN	RTL8C	Retrotransposon Gag-like protein 8C	16.1384	18.6571	18.9683	15.3496	17.7061	19.1741
	0.799208	-2.07824	A7XZE4	A7XZE4_HUMAN	TPM2	Beta tropomyosin isoform	16.6078	19.4556	20.5741	20.6545	20.8242	21.3934
	0.132128	-0.0609627	A8MWD9;P62308	RUXGL_HUMAN;RUXG_HUMAN	SNRPG;SNRPGP15	Putative small nuclear ribonucleoprotein G-like protein 15	23.6364	23.3414	23.5587	23.3997	23.4585	23.8612
	1.02103	-0.110828	A8MXP9	A8MXP9_HUMAN	MATR3	Matrin 3	23.0094	23.0478	23.1298	23.188	23.2277	23.1038
	0.212154	0.292644	B0YJ81	HACD1_HUMAN	HACD1	Very-long-chain (3R)-3-hydroxyacyl-CoA dehydratase 1	17.6846	18.3587	17.4266	18.428	16.9288	17.2351
	0.0238852	-0.0156714	B4DLN1	B4DLN1_HUMAN		cDNA FLJ60124, highly similar to Mitochondrial dicarboxylate carrier	20.0188	19.8035	19.3934	19.9876	19.6888	19.5864
	0.787885	0.668584	B4E2Q0	B4E2Q0_HUMAN	ATP2C1	Calcium-transporting ATPase	18.5247	18.3945	18.9495	17.2606	18.1787	18.4236
	0.607752	0.186559	B5MCW2	B5MCW2_HUMAN	RPL3	Ribosomal protein L3 (Fragment)	30.1001	30.0863	29.7456	29.9216	29.6647	29.7861
	1.14962	1.33648	B7Z4L1;B7Z4U3;E7EPD9;E7EPW5;G3XAH9;H7BXS2	B7Z4L1_HUMAN;B7Z4U3_HUMAN;E7EPD9_HUMAN;E7EPW5_HUMAN;G3XAH9_HUMAN;H7BXS2_HUMAN	ST7	Suppression of tumorigenicity 7	18.7631	18.6594	19.0211	18.0494	17.978	16.4068
	0.534063	0.169785	B7ZAQ6;P0CG08	GPHRA_HUMAN;GPHRB_HUMAN	GPR89A;GPR89B	Golgi pH regulator A	20.5018	20.4185	20.4058	20.3498	20.4608	20.0061
	0.00638794	0.0193424	B7ZKQ9	B7ZKQ9_HUMAN	SCARB1	SCARB1 protein	18.6402	18.506	18.9275	19.4086	19.8871	16.72
	0.913511	2.0585	C9J0Q5;C9JE98	C9J0Q5_HUMAN;C9JE98_HUMAN	NCOR2	Nuclear receptor corepressor 2	20.105	19.9609	20.3546	20.1643	16.8727	17.2081
	0.0833097	0.0535342	C9J406	C9J406_HUMAN	IMMT	MICOS complex subunit MIC60	19.995	19.8646	19.7859	19.3945	20.0984	19.992
	1.53645	0.221258	C9J6P4	C9J6P4_HUMAN	ZC3HAV1	Zinc finger CCCH-type containing, antiviral 1	23.6622	23.6876	23.5745	23.4001	23.5272	23.3332
	1.30389	-0.807447	C9J9C1	C9J9C1_HUMAN	PPP2R1A	Protein phosphatase 2 scaffold subunit Aalpha	19.9468	19.44	19.3276	19.9934	20.7513	20.3921
	1.509	-0.621907	C9JKI3	C9JKI3_HUMAN	CAV1	Caveolin (Fragment)	20.1059	20.0538	19.7028	20.5502	20.8347	20.3434
	0.741588	1.6938	C9JWC3	C9JWC3_HUMAN	SORBS2	Sorbin and SH3 domain containing 2	18.9288	19.1892	19.6573	19.4011	17.4389	15.8538
	0.270926	1.34514	C9K0I9	C9K0I9_HUMAN	MYO1B	Myosin IB (Fragment)	20.8489	21.4802	21.2423	22.0592	21.5822	15.8946
	0.862795	-0.292542	D3YTI8	D3YTI8_HUMAN	RPL32	Ribosomal protein L32 (Fragment)	28.9212	29.0108	29.3982	29.5063	29.3034	29.3981
	1.1313	0.69722	D6R9Z6	D6R9Z6_HUMAN	LARP7	La ribonucleoprotein 7, transcriptional regulator (Fragment)	22.2169	22.0831	22.3943	21.7279	20.9907	21.8841
	0.111557	-0.380823	D6RA04	D6RA04_HUMAN	YIPF3	Yip1 domain family member 3	15.3397	17.1984	15.7542	14.3394	17.9991	17.0962
	0.0792282	-0.0426191	D6RED7	D6RED7_HUMAN	RPS3A	Ribosomal protein S3A (Fragment)	29.9887	29.7408	29.3922	29.8556	29.7957	29.5982
	1.04173	0.637229	D6RF23	D6RF23_HUMAN	RACK1	Small ribosomal subunit protein RACK1	29.5084	29.5318	30.0588	29.2857	28.614	29.2877
	0.117325	0.48992	D6RGE0	D6RGE0_HUMAN	RPS3A	Ribosomal protein S3A (Fragment)	15.2367	19.0606	19.3505	15.9148	18.0046	18.2586
	0.785657	0.228307	D6RHC4	D6RHC4_HUMAN	ANKHD1	Ankyrin repeat and KH domain containing 1 (Fragment)	20.9623	21.134	21.1467	21.0524	20.6371	20.8686
	1.39833	0.676664	D6RHH4	D6RHH4_HUMAN	RACK1	Small ribosomal subunit protein RACK1	28.253	28.3166	28.9328	27.828	27.9304	27.7139
	0.00382804	-0.0156434	E5RFP4	E5RFP4_HUMAN	RBPMS	RNA binding protein, mRNA processing factor	18.0246	18.2471	14.6962	17.2632	18.0402	15.7114
	0.851253	0.487048	E5RGW4	E5RGW4_HUMAN	NPM1	Nucleophosmin 1 (Fragment)	28.4168	28.7238	28.6633	28.2649	27.6285	28.4495
	0.648148	2.17696	E5RI98	E5RI98_HUMAN	NPM1	Nucleophosmin	21.6053	22.294	20.9256	21.0369	20.7524	16.5047
	0.0484802	0.0277437	E7EQT4	E7EQT4_HUMAN	ACIN1	Apoptotic chromatin condensation inducer 1	21.7908	21.4353	21.5336	21.5059	21.8675	21.303
	0.760116	-0.407214	E7ERA2	E7ERA2_HUMAN	RPL15	Ribosomal protein L15	29.6695	29.6272	29.3684	29.5069	30.1981	30.1817
	1.11945	0.170106	E7ERS3	E7ERS3_HUMAN	ZC3H18	Zinc finger CCCH-type containing 18	23.0136	22.9534	23.0686	22.7518	22.9638	22.8097
	0.214949	-0.932689	E7EUA0	E7EUA0_HUMAN	NEXN	Nexilin F-actin binding protein (Fragment)	18.3186	18.7982	14.2068	19.1239	16.3681	18.6298
	2.57545	-0.421411	E7EUU4	E7EUU4_HUMAN	EIF4G1	Eukaryotic translation initiation factor 4 gamma 1	21.2729	21.3916	21.2057	21.7752	21.6919	21.6674
	0.848517	3.68027	E7EVK1	E7EVK1_HUMAN	NCOR1	Nuclear receptor corepressor 1 (Fragment)	22.859	23.1733	23.0142	23.196	18.39	16.4196
	1.00055	-0.743871	E9PB61	E9PB61_HUMAN	ALYREF	Aly/REF export factor	23.3326	23.2121	22.6849	23.2659	24.2225	23.973
	0.703393	1.85267	E9PC69;E7ETY4	E7ETY4_HUMAN;E9PC69_HUMAN	MARK2	non-specific serine/threonine protein kinase	19.1524	19.337	19.2595	15.3105	19.4688	17.4116
	0.438686	0.553801	E9PCR7	E9PCR7_HUMAN	OGDH	oxoglutarate dehydrogenase (succinyl-transferring)	19.689	19.2589	19.4629	19.676	17.9039	19.1695
	0.613709	2.55282	E9PFF5	E9PFF5_HUMAN	FXR1	FMR1 autosomal homolog 1	14.9307	19.0507	21.2473	15.8238	16.2935	15.453
	0.111082	0.102962	E9PJN9	E9PJN9_HUMAN	RPS3	Ribosomal protein S3 (Fragment)	28.1662	28.1194	27.4465	28.2824	27.6527	27.4881
	0.420455	2.09718	E9PKP7	E9PKP7_HUMAN	UBTF	Upstream binding transcription factor	22.7172	22.8281	22.5464	23.0249	16.3658	22.4094
	1.25165	-0.211501	E9PMS6	E9PMS6_HUMAN	LMO7	LIM domain 7	20.342	20.3613	20.4004	20.49	20.7336	20.5146
	0.497831	-0.261936	E9PQ56;A0A0J9YVP6;A0A0J9YYL3	A0A0J9YVP6_HUMAN;A0A0J9YYL3_HUMAN;E9PQ56_HUMAN	PUF60	Poly(U)-binding-splicing factor PUF60 (Fragment)	22.8737	22.732	22.7982	22.9179	23.5067	22.7652
	2.41991	0.361235	E9PRG8	CK098_HUMAN	C11orf98	Uncharacterized protein C11orf98	23.874	23.8657	23.7814	23.5781	23.4017	23.4575
	1.03706	1.64273	E9PSI1	E9PSI1_HUMAN		Transmembrane 9 superfamily member	18.6318	18.6677	18.5074	18.28	16.8873	15.7114
	0.762539	1.02682	F5GWA4	F5GWA4_HUMAN	KCTD10	Potassium channel tetramerization domain containing 10	18.5477	18.9363	17.7932	18.4397	16.8463	16.9107
	1.4074	0.618415	F6RGN5	F6RGN5_HUMAN	SLC25A10	Solute carrier family 25 member 10	18.7394	18.6405	18.7676	17.756	18.0841	18.4521
	0.245472	-0.174676	F8VQZ7	F8VQZ7_HUMAN	METAP2	Methionine aminopeptidase 2	20.6153	20.4404	20.3084	20.2774	21.1529	20.4579
	0.604888	-0.284027	F8VVB5	F8VVB5_HUMAN	NAP1L1	Nucleosome assembly protein 1 like 1 (Fragment)	20.5918	20.2763	20.4833	20.4296	21.0803	20.6935
	0.423187	-0.223923	F8VZS0	F8VZS0_HUMAN	RPLP0	Ribosomal protein lateral stalk subunit P0 (Fragment)	29.536	29.8809	30.2982	30.1719	30.031	30.184
	0.284881	-0.0548509	F8W0Q9	F8W0Q9_HUMAN	PPHLN1	Periphilin 1	22.7025	22.8381	22.8284	22.7542	22.9687	22.8106
	2.02405	0.478565	F8W543	F8W543_HUMAN	NAP1L1	Nucleosome assembly protein 1 like 1	26.0046	25.9796	25.921	25.68	25.3454	25.4441
	0.238845	0.98656	F8W6C2	F8W6C2_HUMAN	SPATS2L	Spermatogenesis associated serine rich 2 like (Fragment)	19.0172	19.5824	19.0322	16.1309	17.1373	21.4038
	0.227164	0.145341	F8W7C6	F8W7C6_HUMAN	RPL10	Ribosomal protein L10	28.8283	28.6229	29.3547	29.0364	28.671	28.6624
	0.595737	0.140734	F8W7G9	F8W7G9_HUMAN	MSH6	MutS homolog 6	20.7834	20.7464	20.6145	20.6532	20.6789	20.3899
	0.349811	-1.2344	F8WCT1	F8WCT1_HUMAN	ARL6IP4	ADP-ribosylation factor-like protein 6-interacting protein 4	20.6354	20.3325	16.3086	20.7142	20.8337	19.4317
	0.0991961	0.112069	F8WD59	F8WD59_HUMAN	RPSA	40S ribosomal protein SA (Fragment)	28.7614	28.9374	29.7717	29.5441	28.6758	28.9145
	1.33574	1.37164	F8WF16	F8WF16_HUMAN	PPHLN1	Periphilin 1	19.1553	19.2476	19.2732	18.7699	17.6386	17.1526
	0.507978	-0.139861	G3V4C1	G3V4C1_HUMAN	HNRNPC	Heterogeneous nuclear ribonucleoprotein C	24.8978	24.8882	24.6682	25.0875	25.012	24.7743
	0.622301	0.525909	G3V5X4	G3V5X4_HUMAN	SYNE2	Spectrin repeat containing nuclear envelope protein 2	16.8277	15.9231	16.7421	16.2492	16.1882	15.4778
	0.930819	0.750996	G5EA09	G5EA09_HUMAN	SDCBP	Syndecan binding protein	20.3898	20.8158	21.1369	19.7377	19.7045	20.6473
	0.340698	0.974229	G5EA36	G5EA36_HUMAN	CDC27	Cell division cycle 27	15.9054	18.3357	18.0765	15.7581	18.2467	15.3901
	0.0095735	0.0200809	H0Y5I5	H0Y5I5_HUMAN	ZNF687	Zinc finger protein 687 (Fragment)	15.8222	17.526	17.1149	17.7082	16.1949	16.4998
	0.162245	0.215912	H0Y6X6	H0Y6X6_HUMAN	PABPC4	Poly(A) binding protein cytoplasmic 4 (Fragment)	21.5498	21.8456	22.0426	21.8055	20.6821	22.3026
	0.887122	0.775887	H0Y8R5	H0Y8R5_HUMAN	RACK1	Small ribosomal subunit protein RACK1 (Fragment)	27.9517	28.0532	28.565	27.7098	26.6964	27.836
	1.1786	-0.616095	H0Y9K1	H0Y9K1_HUMAN	SEC31A	SEC31 homolog A, COPII coat complex component (Fragment)	18.0467	18.0963	18.0232	18.2827	18.6081	19.1236
	1.8344	0.427705	H0Y9R4	H0Y9R4_HUMAN	RPL9	Large ribosomal subunit protein uL6 (Fragment)	30.0408	30.0766	30.0516	29.8111	29.6214	29.4534
	0.192485	-0.133643	H0Y9T9	H0Y9T9_HUMAN	SEC31A	SEC31 homolog A, COPII coat complex component (Fragment)	18.502	18.2873	18.9518	18.5653	18.5039	19.0729
	0.617136	1.18359	H0YB24	H0YB24_HUMAN	CCAR2	Cell cycle and apoptosis regulator 2 (Fragment)	18.2138	18.4357	18.1251	18.1577	17.6827	15.3835
	0.316151	0.131013	H0YBW1	H0YBW1_HUMAN	LARP1	La ribonucleoprotein 1, translational regulator (Fragment)	25.0094	25.1767	25.29	25.0932	24.7437	25.2462
	0.879864	1.76262	H0YBY0	H0YBY0_HUMAN	STAU2	Staufen double-stranded RNA binding protein 2 (Fragment)	19.3017	19.8951	19.6667	19.3721	17.9982	16.2053
	0.414256	0.850224	H0YC42	H0YC42_HUMAN		Tumor protein D52	19.58	19.9189	20.1814	19.6267	17.3586	20.1444
	1.37742	-0.364801	H0YC73	H0YC73_HUMAN	LARP1	La ribonucleoprotein 1, translational regulator (Fragment)	24.4166	24.5878	24.4697	24.7729	24.7162	25.0794
	0.79671	0.649509	H0YE57	H0YE57_HUMAN	DHCR7	7-dehydrocholesterol reductase (Fragment)	19.1508	18.9965	18.8966	18.8305	17.6357	18.6291
	0.217077	0.0658658	H0YEQ8	H0YEQ8_HUMAN	PABPC4	Poly(A) binding protein cytoplasmic 4 (Fragment)	23.4693	23.5922	23.4698	23.5351	23.2242	23.5744
	0.853211	0.362794	H0YF21	H0YF21_HUMAN	MAP7D1	MAP7 domain containing 1 (Fragment)	21.6367	21.6194	21.3197	21.0704	20.9275	21.4896
	1.38222	3.10781	H0YF63	H0YF63_HUMAN	BCLAF1	BCL2 associated transcription factor 1 (Fragment)	19.2014	18.7958	19.8429	14.9076	18.1553	15.4538
	0.312812	-0.296511	H0YG38	H0YG38_HUMAN	PRPF40A	Pre-mRNA processing factor 40 homolog A (Fragment)	23.1943	22.7091	22.9927	23.1004	23.9518	22.7334
	1.11071	1.41395	H0YGG4	H0YGG4_HUMAN	EIF2B1	Translation initiation factor eIF-2B subunit alpha (Fragment)	19.603	19.5305	19.6947	19.2952	18.0469	17.2441
	0.565698	-2.28005	H0YHG0	H0YHG0_HUMAN		DnaJ homolog subfamily C member 14 (Fragment)	16.7716	16.6207	12.6653	15.476	17.8694	19.5522
	0.282287	0.178239	H0YIL9	H0YIL9_HUMAN	DDX23	DEAD-box helicase 23 (Fragment)	20.9331	20.7793	20.9629	20.2287	21.0457	20.8662
	0.511833	-0.514598	H0YME6	H0YME6_HUMAN	KIF23	Kinesin family member 23	20.9108	20.7903	21.0213	21.0969	20.8847	22.2845
	0.0186342	0.109412	H3BLS9	H3BLS9_HUMAN	ANKHD1	Ankyrin repeat and KH domain containing 1 (Fragment)	18.7578	19.1596	15.3682	19.0448	19.3324	14.5802
	0.207678	0.672855	H3BNN5	H3BNN5_HUMAN	NUP93	Nuclear pore complex protein Nup93 (Fragment)	18.9926	19.6171	19.271	19.8192	19.9027	16.1402
	0.916267	-0.663647	H3BPE1;H3BQK9	H3BPE1_HUMAN;H3BQK9_HUMAN	MACF1	Microtubule actin crosslinking factor 1	18.5205	18.6532	17.9283	19.0711	18.5715	19.4502
	1.19965	0.0775852	H3BU31	H3BU31_HUMAN	RPL4	Ribosomal protein L4 (Fragment)	30.236	30.1548	30.1434	30.094	30.1174	30.09
	0.645828	0.291967	H3BUF6	H3BUF6_HUMAN	ATXN2L	Ataxin 2 like	23.5862	23.8353	23.7213	23.5261	23.0518	23.6889
	1.21156	-0.307	H3BUX1	H3BUX1_HUMAN	MSLN	Mesothelin (Fragment)	21.2126	21.3377	20.9936	21.5679	21.3622	21.5349
	0.650435	0.189823	H7BXI1	H7BXI1_HUMAN	ESYT2	Extended synaptotagmin 2	21.1764	21.1529	21.2216	20.9711	21.2302	20.7802
	1.24344	0.165859	H7BY16	H7BY16_HUMAN	NCL	Nucleolin	29.0482	29.1654	29.2413	29.0393	28.9712	28.9467
	1.18062	-4.50169	H7BZK5	H7BZK5_HUMAN	GGCT	gamma-glutamylcyclotransferase (Fragment)	15.5555	16.2233	14.5072	19.6737	23.0324	17.0849
	0.260773	-0.110449	H7C0V5	H7C0V5_HUMAN	ANKHD1-EIF4EBP3	ANKHD1-EIF4EBP3 readthrough (Fragment)	20.3048	20.2593	20.6502	20.3127	20.5215	20.7114
	1.76723	-0.531635	H7C144	H7C144_HUMAN	ACTN4	Actinin alpha 4	21.0338	21.2425	21.1763	21.551	21.5736	21.923
	0.507935	1.63829	H7C1M2	H7C1M2_HUMAN	SON	SON DNA and RNA binding protein (Fragment)	20.5634	20.5282	20.984	20.1131	16.2709	20.7768
	0.00482676	-0.01367	H7C1U1	H7C1U1_HUMAN	BBX	BBX high mobility group box domain containing (Fragment)	18.4803	17.9819	15.952	16.4632	18.0628	17.9293
	0.171361	0.388619	H7C269	H7C269_HUMAN	TNRC6A	Trinucleotide repeat containing adaptor 6A (Fragment)	18.1588	17.3123	15.4018	16.951	16.6987	16.0574
	0.304969	-0.337667	H7C4X9	H7C4X9_HUMAN	ZMYND8	Zinc finger MYND-type containing 8 (Fragment)	16.8689	17.3174	17.486	17.1412	17.1594	18.3847
	1.80962	0.324876	H7C5N8	H7C5N8_HUMAN	PRRC2C	Proline rich coiled-coil 2C (Fragment)	22.1856	22.1794	22.0493	21.8998	21.8582	21.6817
	0.0952892	-0.051473	I3L1P4	I3L1P4_HUMAN	PELP1	Proline, glutamate and leucine rich protein 1 (Fragment)	22.5605	22.4207	21.9908	22.5516	22.3088	22.2661
	0.642904	1.51232	I3L2Z8	I3L2Z8_HUMAN	CDC27	Cell division cycle 27 (Fragment)	18.7195	18.3511	17.9308	14.7773	18.1505	17.5366
	0.590712	1.54364	J3QQT9	J3QQT9_HUMAN	RPL23	Ribosomal protein L23 (Fragment)	20.6366	20.4042	20.6234	20.3961	19.9411	16.696
	0.520384	1.05561	J3QR07	J3QR07_HUMAN	YTHDC1	YTH domain-containing family protein	19.6895	19.8205	20.4509	19.2049	17.3248	20.2643
	0.205877	0.709264	J3QRU1	J3QRU1_HUMAN	YES1	Tyrosine-protein kinase	20.451	20.5034	20.2135	20.826	17.031	21.1832
	1.05401	-0.268318	K4DIE0	K4DIE0_HUMAN	NUMA1	Nuclear mitotic apparatus protein 1 (Fragment)	21.5041	21.5611	21.4121	21.7441	21.5765	21.9616
	0.0352533	-0.128839	K7EPP6	K7EPP6_HUMAN	ERC1	ELKS/RAB6-interacting/CAST family member 1 (Fragment)	18.4952	16.4406	18.4057	18.5758	19.2808	15.8715
	0.709054	0.793818	K7EPQ7	K7EPQ7_HUMAN	YIF1B	Protein YIF1	18.5804	18.6521	18.6828	17.8858	16.9409	18.7071
	0.326911	0.129609	K7EQB2	K7EQB2_HUMAN	GLYR1	Glyoxylate reductase 1 homolog (Fragment)	22.5017	22.5747	22.7262	22.2132	22.7293	22.4712
	0.601259	0.242728	K7ER90	K7ER90_HUMAN	EIF3G	Eukaryotic translation initiation factor 3 subunit G (Fragment)	25.4752	25.2837	25.7491	25.435	25.0299	25.315
	0.107451	-0.384763	K7ESL0	K7ESL0_HUMAN	SRM	Spermidine synthase (Fragment)	16.3518	16.6938	17.6173	14.817	18.2469	18.7532
	1.962	-0.53153	M0QX51	M0QX51_HUMAN	AKAP8	A-kinase anchoring protein 8	21.0902	21.1701	21.2755	21.7689	21.8564	21.5052
	0.582327	0.203117	M0QYS1	M0QYS1_HUMAN	RPL13A	Large ribosomal subunit protein uL13 (Fragment)	29.7693	29.7023	29.8893	29.6175	29.3165	29.8175
	0.706433	0.415273	M0QZM1	M0QZM1_HUMAN	HNRNPM	Heterogeneous nuclear ribonucleoprotein M (Fragment)	24.3286	24.4004	24.7474	24.0059	23.7098	24.5148
	1.35343	0.541728	M0QZN2	M0QZN2_HUMAN	RPS5	Ribosomal protein S5	29.4506	28.8457	29.3278	28.7209	28.6156	28.6623
	0.229576	0.867804	M0R1A7;M0R3D6	M0R1A7_HUMAN;M0R3D6_HUMAN	RPL18A	60S ribosomal protein L18a	20.5776	19.9847	20.7644	21.0552	16.6496	21.0184
	1.26769	0.623971	M0R1W6	M0R1W6_HUMAN	HNRNPL	Heterogeneous nuclear ribonucleoprotein L (Fragment)	21.263	21.9082	21.2641	20.9571	20.9196	20.6867
	0.070083	-0.126244	O00139	KIF2A_HUMAN	KIF2A	Kinesin-like protein KIF2A	17.2838	18.1544	18.4321	18.9328	17.1191	18.1972
	1.13345	1.49457	O00141	SGK1_HUMAN	SGK1	Serine/threonine-protein kinase Sgk1	19.0341	18.8205	18.3514	16.9727	16.386	18.3636
	0.549537	-2.06345	O00151	PDLI1_HUMAN	PDLIM1	PDZ and LIM domain protein 1	15.9455	15.1645	18.1773	19.6884	20.0777	15.7115
	1.11211	-0.19303	O00159	MYO1C_HUMAN	MYO1C	Unconventional myosin-Ic	25.0005	25.2395	25.0624	25.2456	25.2644	25.3714
	0.0606831	0.255313	O00165	HAX1_HUMAN	HAX1	HCLS1-associated protein X-1	14.9709	19.2492	18.7758	16.4125	18.2824	17.535
	0.00771204	-0.0307961	O00178	GTPB1_HUMAN	GTPBP1	GTP-binding protein 1	17.6781	14.501	18.4232	17.2902	15.8591	17.5454
	0.730112	-0.317486	O00203	AP3B1_HUMAN	AP3B1	AP-3 complex subunit beta-1	20.1681	20.0133	20.0074	20.3608	20.7225	20.0579
	1.65258	-0.741004	O00231	PSD11_HUMAN	PSMD11	26S proteasome non-ATPase regulatory subunit 11	19.368	19.6271	19.7189	20.3004	20.6218	20.0148
	0.68846	1.9592	O00232	PSD12_HUMAN	PSMD12	26S proteasome non-ATPase regulatory subunit 12	19.4277	19.3384	19.1333	19.8755	16.509	15.6372
	0.613813	-2.37025	O00233	PSMD9_HUMAN	PSMD9	26S proteasome non-ATPase regulatory subunit 9	15.7448	15.4365	19.6868	20.3794	17.1975	20.4019
	1.79025	0.238898	O00257	CBX4_HUMAN	CBX4	E3 SUMO-protein ligase CBX4	20.5852	20.6722	20.5767	20.4496	20.3928	20.275
	0.741436	-2.54175	O00264	PGRC1_HUMAN	PGRMC1	Membrane-associated progesterone receptor component 1	15.9504	18.5239	14.2801	19.5539	16.8585	19.9673
	1.74992	0.42033	O00267	SPT5H_HUMAN	SUPT5H	Transcription elongation factor SPT5	22.1365	22.3212	22.3382	22.0036	21.7043	21.827
	0.467794	0.341955	O00303	EIF3F_HUMAN	EIF3F	Eukaryotic translation initiation factor 3 subunit F	24.6465	24.9189	25.4713	24.7708	24.2793	24.9607
	0.169496	-0.0523332	O00410	IPO5_HUMAN	IPO5	Importin-5	21.8644	22.0423	21.815	21.9036	21.8321	22.143
	1.53334	0.329816	O00411	RPOM_HUMAN	POLRMT	DNA-directed RNA polymerase, mitochondrial	21.2683	21.2696	21.5619	21.0721	21.0175	21.0208
	0.442466	-0.201713	O00422	SAP18_HUMAN	SAP18	Histone deacetylase complex subunit SAP18	24.2949	24.1966	24.6317	24.7444	24.696	24.2879
	0.3178	0.149977	O00425	IF2B3_HUMAN	IGF2BP3	Insulin-like growth factor 2 mRNA-binding protein 3	23.2279	23.1239	23.0625	23.339	22.9254	22.6999
	0.997574	-0.652977	O00429	DNM1L_HUMAN	DNM1L	Dynamin-1-like protein	18.6219	19.1513	19.1421	19.7682	19.1341	19.9719
	1.18673	2.40773	O00442	RTCA_HUMAN	RTCA	RNA 3'-terminal phosphate cyclase	20.4378	20.2712	20.7822	19.9326	17.5037	16.8316
	0.448701	0.164207	O00443	P3C2A_HUMAN	PIK3C2A	Phosphatidylinositol 4-phosphate 3-kinase C2 domain-containing subunit alpha	19.376	19.5503	19.8829	19.4614	19.5153	19.3399
	1.54914	0.419811	O00458	IFRD1_HUMAN	IFRD1	Interferon-related developmental regulator 1	21.655	21.6519	21.5716	21.4481	21.1118	21.0592
	1.8805	-0.45601	O00483	NDUA4_HUMAN	NDUFA4	Cytochrome c oxidase subunit NDUFA4	20.3868	20.215	20.1912	20.8734	20.7185	20.5691
	0.522821	-0.944813	O00487	PSDE_HUMAN	PSMD14	26S proteasome non-ATPase regulatory subunit 14	17.4625	15.7061	18.3015	18.3329	17.672	18.2996
	1.02347	0.411711	O00488	ZN593_HUMAN	ZNF593	Zinc finger protein 593	21.545	21.9205	22.0075	21.233	21.3528	21.6521
	0.86904	1.00439	O00505	IMA4_HUMAN	KPNA3	Importin subunit alpha-4	19.0678	19.0469	19.0417	18.6111	16.9727	18.5595
	2.00462	0.118406	O00541	PESC_HUMAN	PES1	Pescadillo homolog	22.3899	22.4185	22.4137	22.2988	22.2433	22.3249
	1.78683	0.747643	O00560	SDCB1_HUMAN	SDCBP	Syntenin-1	23.6926	23.6506	23.8949	23.1831	22.6551	23.157
	1.00746	0.18641	O00566	MPP10_HUMAN	MPHOSPH10	U3 small nucleolar ribonucleoprotein protein MPP10	21.4919	21.7552	21.6741	21.5035	21.4801	21.3784
	1.38843	0.180583	O00567	NOP56_HUMAN	NOP56	Nucleolar protein 56	22.426	22.2925	22.4246	22.1461	22.1734	22.2819
	0.509818	-0.149179	O00622	CCN1_HUMAN	CCN1	CCN family member 1	21.1063	21.3606	21.1454	21.1515	21.4563	21.452
	0.197268	-0.746144	O00764	PDXK_HUMAN	PDXK	Pyridoxal kinase	18.7509	15.5424	18.6179	16.4396	18.8901	19.8201
	0.00281215	-0.00132942	O00767	SCD_HUMAN	SCD	Stearoyl-CoA desaturase	22.3262	22.1098	21.843	21.9634	22.1725	22.1471
	0.366828	0.807904	O14545	TRAD1_HUMAN	TRAFD1	TRAF-type zinc finger domain-containing protein 1	18.2819	18.7986	18.0563	18.4277	18.5018	15.7836
	1.16916	0.371078	O14579	COPE_HUMAN	COPE	Coatomer subunit epsilon	21.7928	22.1084	22.0429	21.7798	21.6578	21.3931
	1.81233	0.196798	O14647	CHD2_HUMAN	CHD2	Chromodomain-helicase-DNA-binding protein 2	24.5248	24.462	24.5406	24.2288	24.344	24.3642
	1.45119	0.702773	O14681	EI24_HUMAN	EI24	Etoposide-induced protein 2.4 homolog	19.4902	19.3942	18.8542	18.7569	18.4455	18.4279
	1.05905	1.24292	O14730	RIOK3_HUMAN	RIOK3	Serine/threonine-protein kinase RIO3	17.8101	17.1703	18.1541	15.7581	16.2903	17.3573
	0.715887	0.295397	O14735	CDIPT_HUMAN	CDIPT	CDP-diacylglycerol--inositol 3-phosphatidyltransferase	20.5546	20.4408	20.2369	20.3922	19.8242	20.1297
	0.670871	-2.89269	O14745	NHRF1_HUMAN	NHERF1	Na(+)/H(+) exchange regulatory cofactor NHE-RF1	15.4182	16.0024	20.0136	17.5029	20.6657	21.9438
	0.210902	0.743862	O14776	TCRG1_HUMAN	TCERG1	Transcription elongation regulator 1	19.0354	19.4257	19.3076	19.4274	15.8322	20.2775
	0.249705	-0.497517	O14777	NDC80_HUMAN	NDC80	Kinetochore protein NDC80 homolog	17.6826	15.1062	16.912	16.6757	17.1745	17.3431
	0.81926	-0.639062	O14828	SCAM3_HUMAN	SCAMP3	Secretory carrier-associated membrane protein 3	20.1466	20.1908	20.3129	20.3711	20.6423	21.5541
	0.714977	1.77264	O14880	MGST3_HUMAN	MGST3	Glutathione S-transferase 3, mitochondrial	20.3494	20.3501	20.4413	19.7855	19.6945	16.3429
	0.374943	0.091212	O14925	TIM23_HUMAN	TIMM23	Mitochondrial import inner membrane translocase subunit Tim23	19.455	19.1943	19.4299	19.1776	19.2483	19.3797
	0.000870498	-0.003932	O14949	QCR8_HUMAN	UQCRQ	Cytochrome b-c1 complex subunit 8	16.8159	18.9926	19.216	19.2997	19.8848	15.852
	0.229743	-0.68887	O14965	AURKA_HUMAN	AURKA	Aurora kinase A	17.5292	14.4302	17.5903	16.6271	18.2857	16.7036
	2.07657	-0.420547	O14974	MYPT1_HUMAN	PPP1R12A	Protein phosphatase 1 regulatory subunit 12A	20.446	20.6729	20.4824	20.9088	20.8981	21.056
	0.471784	0.491514	O14975	S27A2_HUMAN	SLC27A2	Long-chain fatty acid transport protein 2	20.0668	19.8573	19.9523	19.8324	18.5773	19.9921
	0.134129	0.0383981	O14979	HNRDL_HUMAN	HNRNPDL	Heterogeneous nuclear ribonucleoprotein D-like	22.6827	22.6261	22.3619	22.4788	22.4847	22.592
	1.76825	-0.485348	O14980	XPO1_HUMAN	XPO1	Exportin-1	20.9509	20.6763	20.7505	21.1738	21.4618	21.1982
	0.691453	0.758762	O14981	BTAF1_HUMAN	BTAF1	TATA-binding protein-associated factor 172	18.2692	18.235	17.9359	18.3356	17.1187	16.7096
	0.00393472	0.0141112	O15014	ZN609_HUMAN	ZNF609	Zinc finger protein 609	15.7758	19.0146	19.099	18.6794	17.9586	17.209
	0.166905	-0.525925	O15027	SC16A_HUMAN	SEC16A	Protein transport protein Sec16A	16.2427	19.4926	19.5285	19.4018	17.9985	19.4414
	0.0777468	0.275931	O15031	PLXB2_HUMAN	PLXNB2	Plexin-B2	17.7079	14.5885	18.6147	16.6075	17.2076	16.2682
	0.565102	1.14787	O15037	KHNYN_HUMAN	KHNYN	Protein KHNYN	19.01	18.9313	18.7414	16.1482	19.2578	17.833
	0.253364	-0.215466	O15042	SR140_HUMAN	U2SURP	U2 snRNP-associated SURP motif-containing protein	23.2966	22.9841	22.9057	23.1442	23.8789	22.8097
	0.0906035	-0.345324	O15049	N4BP3_HUMAN	N4BP3	NEDD4-binding protein 3	19.1985	14.9851	15.5033	16.7088	16.5413	17.4728
	0.204333	0.298044	O15067	PUR4_HUMAN	PFAS	Phosphoribosylformylglycinamidine synthase	19.2515	19.4775	19.2932	19.5794	17.9251	19.6236
	0.985909	1.76479	O15091	MRPP3_HUMAN	PRORP	Mitochondrial ribonuclease P catalytic subunit	18.2841	18.9127	18.6953	15.5381	16.7	18.3595
	0.0766907	-0.248686	O15126	SCAM1_HUMAN	SCAMP1	Secretory carrier-associated membrane protein 1	18.426	18.8432	16.6027	19.8501	18.0609	16.7069
	0.779951	-0.250446	O15143	ARC1B_HUMAN	ARPC1B	Actin-related protein 2/3 complex subunit 1B	21.1607	21.3211	21.6532	21.6215	21.5813	21.6836
	1.78611	-0.484671	O15144	ARPC2_HUMAN	ARPC2	Actin-related protein 2/3 complex subunit 2	20.9922	20.9151	21.3122	21.5556	21.5689	21.549
	1.45387	-0.269817	O15145	ARPC3_HUMAN	ARPC3	Actin-related protein 2/3 complex subunit 3	21.0838	21.1707	21.2806	21.4866	21.5361	21.322
	0.0711662	-0.112064	O15160	RPAC1_HUMAN	POLR1C	DNA-directed RNA polymerases I and III subunit RPAC1	17.4293	17.6624	17.8324	16.744	18.585	17.9313
	1.39058	0.357148	O15182	CETN3_HUMAN	CETN3	Centrin-3	20.7114	20.4276	20.5749	20.3885	20.1165	20.1375
	0.264448	0.980858	O15212	PFD6_HUMAN	PFDN6	Prefoldin subunit 6	21.5441	21.3622	21.3842	21.9143	21.9437	17.49
	1.58778	0.729934	O15213	WDR46_HUMAN	WDR46	WD repeat-containing protein 46	20.2826	20.4875	20.6227	19.8871	19.3634	19.9525
	0.737818	1.22403	O15230	LAMA5_HUMAN	LAMA5	Laminin subunit alpha-5	20.21	20.3015	20.1991	19.6545	17.4987	19.8853
	0.803094	0.909308	O15234	CASC3_HUMAN	CASC3	Protein CASC3	20.2264	20.1001	19.9019	19.7026	18.1374	19.6605
	1.00696	-2.00024	O15235	RT12_HUMAN	MRPS12	Small ribosomal subunit protein uS12m	16.615	15.3088	18.3439	18.8366	19.2483	18.1836
	0.0615085	-0.0178343	O15258	RER1_HUMAN	RER1	Protein RER1	19.5298	19.5362	19.5545	19.4813	19.4356	19.7569
	0.956869	0.376219	O15260	SURF4_HUMAN	SURF4	Surfeit locus protein 4	22.3945	22.1618	22.2304	21.7221	21.7088	22.2272
	0.259003	0.338393	O15269	SPTC1_HUMAN	SPTLC1	Serine palmitoyltransferase 1	19.3622	19.4839	19.5595	19.1898	18.2064	19.9942
	0.368942	0.619323	O15294	OGT1_HUMAN	OGT	UDP-N-acetylglucosamine--peptide N-acetylglucosaminyltransferase 110 kDa subunit	18.2464	18.0135	18.2429	17.6746	16.2811	18.6891
	1.22172	-1.38937	O15355	PPM1G_HUMAN	PPM1G	Protein phosphatase 1G	16.0741	15.0181	16.4515	16.6122	17.4436	17.656
	1.04713	0.325916	O15371	EIF3D_HUMAN	EIF3D	Eukaryotic translation initiation factor 3 subunit D	24.9693	24.7741	25.0085	24.7456	24.3395	24.689
	0.166478	0.0978101	O15372	EIF3H_HUMAN	EIF3H	Eukaryotic translation initiation factor 3 subunit H	25.2515	25.3167	25.5856	25.639	24.9598	25.2615
	0.743678	0.200244	O15381	NVL_HUMAN	NVL	Nuclear valosin-containing protein-like	22.1879	22.2102	22.2577	22.2584	21.9349	21.8619
	2.06812	0.384247	O15392	BIRC5_HUMAN	BIRC5	Baculoviral IAP repeat-containing protein 5	21.037	21.0705	21.029	20.7672	20.7092	20.5073
	0.556204	0.865767	O15397	IPO8_HUMAN	IPO8	Importin-8	19.2913	19.426	19.53	19.2945	17.1788	19.1768
	0.47141	0.083945	O15417	TNC18_HUMAN	TNRC18	Trinucleotide repeat-containing gene 18 protein	20.8968	20.8454	20.9397	20.7144	20.9515	20.7642
	2.64546	-0.382107	O15427	MOT4_HUMAN	SLC16A3	Monocarboxylate transporter 4	22.3407	22.3432	22.1842	22.6796	22.64	22.6948
	0.661543	-0.855567	O15460	P4HA2_HUMAN	P4HA2	Prolyl 4-hydroxylase subunit alpha-2	19.2164	19.4612	19.3139	19.1564	20.2324	21.1694
	0.745683	0.522647	O15479	MAGB2_HUMAN	MAGEB2	Melanoma-associated antigen B2	20.9898	20.929	21.0974	20.2918	20.0529	21.1035
	1.54487	-0.503647	O15511	ARPC5_HUMAN	ARPC5	Actin-related protein 2/3 complex subunit 5	20.2571	20.4236	20.5292	21.1503	20.7183	20.8521
	1.02307	0.305441	O15514	RPB4_HUMAN	POLR2D	DNA-directed RNA polymerase II subunit RPB4	21.7023	21.8292	21.9068	21.6799	21.26	21.5822
	0.338771	0.0775954	O43143	DHX15_HUMAN	DHX15	ATP-dependent RNA helicase DHX15	23.6392	23.6258	23.8504	23.6118	23.7395	23.5313
	0.349811	0.759335	O43156	TTI1_HUMAN	TTI1	TELO2-interacting protein 1 homolog	19.3063	19.3491	19.1009	19.1094	16.7238	19.6451
	1.56823	0.450413	O43159	RRP8_HUMAN	RRP8	Ribosomal RNA-processing protein 8	20.0704	20.3817	20.2628	19.6924	19.9799	19.6913
	0.0798088	0.204241	O43166	SI1L1_HUMAN	SIPA1L1	Signal-induced proliferation-associated 1-like protein 1	16.2916	18.7377	18.7722	18.4746	17.2772	17.4369
	0.216488	0.206211	O43172	PRP4_HUMAN	PRPF4	U4/U6 small nuclear ribonucleoprotein Prp4	21.1677	21.5014	21.4195	21.147	21.7791	20.5439
	0.877833	1.54074	O43189	PHF1_HUMAN	PHF1	PHD finger protein 1	16.6657	18.3809	18.8533	15.4827	17.005	16.79
	0.991397	-0.466085	O43237	DC1L2_HUMAN	DYNC1LI2	Cytoplasmic dynein 1 light intermediate chain 2	19.8696	19.6444	20.0352	19.9565	20.5978	20.3933
	1.97644	-0.491191	O43242	PSMD3_HUMAN	PSMD3	26S proteasome non-ATPase regulatory subunit 3	20.2005	20.2498	20.2542	20.6526	20.9368	20.5887
	1.03956	-0.296608	O43264	ZW10_HUMAN	ZW10	Centromere/kinetochore protein zw10 homolog	19.6812	19.6946	19.6477	19.7151	20.1635	20.0347
	0.0579387	0.0433362	O43290	SNUT1_HUMAN	SART1	U4/U6.U5 tri-snRNP-associated protein 1	21.2225	21.0238	21.1149	20.9044	21.574	20.7528
	0.857314	0.542905	O43292	GPAA1_HUMAN	GPAA1	Glycosylphosphatidylinositol anchor attachment 1 protein	19.67	19.5475	19.3678	19.1081	19.3992	18.4493
	0.88756	0.83863	O43293	DAPK3_HUMAN	DAPK3	Death-associated protein kinase 3	18.7733	19.1361	19.5165	19.0707	17.9635	17.8758
	0.754603	-0.505187	O43324	MCA3_HUMAN	EEF1E1	Eukaryotic translation elongation factor 1 epsilon-1	23.9076	23.7374	23.7819	24.4354	24.7685	23.7386
	0.33099	0.076608	O43390	HNRPR_HUMAN	HNRNPR	Heterogeneous nuclear ribonucleoprotein R	24.8607	24.7842	24.6337	24.7017	24.7904	24.5566
	0.113202	0.0394179	O43395	PRPF3_HUMAN	PRPF3	U4/U6 small nuclear ribonucleoprotein Prp3	21.7733	21.8478	21.8552	21.714	22.0268	21.6173
	0.228566	0.198179	O43447	PPIH_HUMAN	PPIH	Peptidyl-prolyl cis-trans isomerase H	20.3427	20.4243	20.1407	19.9601	20.7324	19.6207
	0.422416	1.20871	O43463	SUV91_HUMAN	SUV39H1	Histone-lysine N-methyltransferase SUV39H1	20.8361	21.0356	21.0462	20.9182	17.3278	21.0457
	0.0241005	0.00725301	O43592	XPOT_HUMAN	XPOT	Exportin-T	21.2627	21.3199	21.1446	21.1998	21.1063	21.3994
	1.21781	-0.623018	O43615	TIM44_HUMAN	TIMM44	Mitochondrial import inner membrane translocase subunit TIM44	19.1272	19.1673	18.7824	19.3194	20.0307	19.5959
	0.675188	-1.88442	O43633	CHM2A_HUMAN	CHMP2A	Charged multivesicular body protein 2a	16.0996	15.1347	19.2045	19.0326	18.0693	18.9903
	0.118314	0.213358	O43684	BUB3_HUMAN	BUB3	Mitotic checkpoint protein BUB3	19.0331	18.9823	18.9358	19.8445	17.5807	18.8859
	0.0136582	-0.0363108	O43707	ACTN4_HUMAN	ACTN4	Alpha-actinin-4	19.9961	19.4654	20.2673	20.2586	18.3474	21.2318
	1.13883	1.72869	O43709	BUD23_HUMAN	BUD23	Probable 18S rRNA (guanine-N(7))-methyltransferase	19.1381	18.8617	18.9363	17.1282	18.5345	16.0873
	0.0208971	-0.0527735	O43719	HTSF1_HUMAN	HTATSF1	HIV Tat-specific factor 1	17.7101	15.6226	17.5975	16.5467	18.0277	16.5141
	0.0872989	-0.120375	O43747	AP1G1_HUMAN	AP1G1	AP-1 complex subunit gamma-1	18.0351	18.1323	18.2488	18.7698	17.2881	18.7194
	1.30415	-2.39086	O43760	SNG2_HUMAN	SYNGR2	Synaptogyrin-2	17.3698	14.7576	14.9024	17.9447	17.9131	18.3446
	0.0871545	-0.223013	O43776	SYNC_HUMAN	NARS1	Asparagine--tRNA ligase, cytoplasmic	19.2165	18.846	18.301	19.8069	17.2754	19.9504
	0.933951	1.55958	O43791	SPOP_HUMAN	SPOP	Speckle-type POZ protein	19.6859	19.7717	19.7591	19.7336	17.2816	17.5227
	0.967769	-0.182339	O43795	MYO1B_HUMAN	MYO1B	Unconventional myosin-Ib	23.1853	23.2994	23.1056	23.4176	23.4729	23.2469
	0.698575	0.270749	O43808	PM34_HUMAN	SLC25A17	Peroxisomal membrane protein PMP34	20.9827	20.8291	20.762	20.8999	20.3441	20.5176
	1.38193	-3.71109	O43813	LANC1_HUMAN	LANCL1	Glutathione S-transferase LANCL1	15.8056	15.4732	19.3252	20.1755	20.9635	20.5984
	0.634031	0.964936	O43818	U3IP2_HUMAN	RRP9	U3 small nucleolar RNA-interacting protein 2	20.3331	20.2469	19.8787	19.8922	17.8452	19.8265
	0.238518	0.460056	O43837	IDH3B_HUMAN	IDH3B	Isocitrate dehydrogenase [NAD] subunit beta, mitochondrial	18.0561	18.3091	18.5715	16.3789	18.3975	18.78
	0.890203	-0.453545	O43852	CALU_HUMAN	CALU	Calumenin	20.8724	20.9033	20.8951	20.8801	21.6631	21.4881
	0.67632	-2.21373	O43854	EDIL3_HUMAN	EDIL3	EGF-like repeat and discoidin I-like domain-containing protein 3	16.2129	16.4376	18.8593	19.2411	17.3426	21.5673
	0.603284	-1.17766	O43900	PRIC3_HUMAN	PRICKLE3	Prickle planar cell polarity protein 3	16.363	17.0013	18.2294	18.1849	19.64	17.3018
	0.710013	0.160623	O43913	ORC5_HUMAN	ORC5	Origin recognition complex subunit 5	20.2542	20.1033	20.3884	20.1795	20.1158	19.9688
	0.985962	-0.353209	O43929	ORC4_HUMAN	ORC4	Origin recognition complex subunit 4	21.0001	20.9021	21.0427	21.0179	21.5572	21.4295
	0.93609	0.493203	O60216	RAD21_HUMAN	RAD21	Double-strand-break repair protein rad21 homolog	18.5204	18.5387	18.9448	18.5596	18.0982	17.8665
	0.47149	0.707154	O60231	DHX16_HUMAN	DHX16	Pre-mRNA-splicing factor ATP-dependent RNA helicase DHX16	18.3407	17.6698	18.6592	18.2873	17.8827	16.3783
	0.246805	0.620845	O60245	PCDH7_HUMAN	PCDH7	Protocadherin-7	18.8266	19.1209	18.9416	19.2949	16.3599	19.3717
	0.820244	0.078366	O60264	SMCA5_HUMAN	SMARCA5	SWI/SNF-related matrix-associated actin-dependent regulator of chromatin subfamily A member 5	24.3988	24.5048	24.541	24.4084	24.4204	24.3807
	1.4281	1.79275	O60281	ZN292_HUMAN	ZNF292	Zinc finger protein 292	18.1917	18.5236	18.0009	15.509	17.4577	16.3712
	0.912207	1.14796	O60287	NPA1P_HUMAN	URB1	Nucleolar pre-ribosomal-associated protein 1	19.1789	19.3702	19.2343	18.7149	16.9438	18.6807
	0.10684	-0.189424	O60292	SI1L3_HUMAN	SIPA1L3	Signal-induced proliferation-associated 1-like protein 3	17.8468	16.096	17.684	17.9909	16.9312	17.2729
	0.84206	1.24714	O60293	ZC3H1_HUMAN	ZFC3H1	Zinc finger C3H1 domain-containing protein	18.82	18.8801	18.8687	18.6927	16.3351	17.7996
	0.166436	0.0868766	O60306	AQR_HUMAN	AQR	RNA helicase aquarius	19.6905	19.6284	19.6201	19.3525	19.9503	19.3757
	0.0962297	-0.428904	O60313	OPA1_HUMAN	OPA1	Dynamin-like 120 kDa protein, mitochondrial	19.0705	19.4387	14.8881	19.0352	18.6905	16.9583
	0.774225	-0.43547	O60341	KDM1A_HUMAN	KDM1A	Lysine-specific histone demethylase 1A	19.0152	18.44	18.2467	18.7861	19.0306	19.1917
	0.800315	1.35497	O60437	PEPL_HUMAN	PPL	Periplakin	19.29	18.864	19.2528	19.3214	17.0353	16.9852
	0.068215	-0.0855452	O60488	ACSL4_HUMAN	ACSL4	Long-chain-fatty-acid--CoA ligase 4	18.2226	18.3046	18.4213	18.9124	17.5383	18.7544
	0.475	-0.425703	O60502	OGA_HUMAN	OGA	Protein O-GlcNAcase	19.1294	18.6887	18.4788	18.8073	19.8654	18.9012
	1.74942	-0.492465	O60506	HNRPQ_HUMAN	SYNCRIP	Heterogeneous nuclear ribonucleoprotein Q	22.5735	22.4689	22.2969	23.1308	22.8768	22.8091
	0.540742	0.21509	O60508	PRP17_HUMAN	CDC40	Pre-mRNA-processing factor 17	19.7499	19.2587	19.7099	19.2632	19.2981	19.512
	0.0629956	0.0170269	O60518	RNBP6_HUMAN	RANBP6	Ran-binding protein 6	21.1512	21.0843	21.0252	20.9075	21.2033	21.0987
	0.183299	0.124879	O60524	NEMF_HUMAN	NEMF	Ribosome quality control complex subunit NEMF	19.9311	20.0224	20.034	19.4324	19.856	20.3245
	0.141799	-0.0406621	O60563	CCNT1_HUMAN	CCNT1	Cyclin-T1	19.4156	19.5328	19.5861	19.3708	19.6029	19.6828
	0.652227	1.65642	O60573	IF4E2_HUMAN	EIF4E2	Eukaryotic translation initiation factor 4E type 2	20.9213	20.8103	21.4036	20.6023	17.1224	20.4411
	0.372461	0.591371	O60610	DIAP1_HUMAN	DIAPH1	Protein diaphanous homolog 1	19.231	18.5965	18.5047	19.1453	18.3996	17.0132
	0.586022	-2.1872	O60664	PLIN3_HUMAN	PLIN3	Perilipin-3	15.7591	15.8504	18.4061	19.9787	16.0353	20.5632
	1.55894	-0.709607	O60716	CTND1_HUMAN	CTNND1	Catenin delta-1	18.3101	18.6819	18.3744	18.9164	19.0753	19.5035
	0.536834	1.01408	O60725	ICMT_HUMAN	ICMT	Protein-S-isoprenylcysteine O-methyltransferase	20.3439	20.3515	20.2879	20.1158	17.648	20.1774
	0.230779	0.639363	O60739	EIF1B_HUMAN	EIF1B	Eukaryotic translation initiation factor 1b	20.4447	20.5107	20.582	20.6043	17.737	21.278
	0.143538	-0.237034	O60749	SNX2_HUMAN	SNX2	Sorting nexin-2	17.6228	17.7234	17.5312	18.7938	18.0806	16.714
	0.457902	-0.067323	O60762	DPM1_HUMAN	DPM1	Dolichol-phosphate mannosyltransferase subunit 1	21.551	21.5506	21.3795	21.598	21.5782	21.507
	0.00487376	-0.0162204	O60763	USO1_HUMAN	USO1	General vesicular transport factor p115	17.1188	16.9985	15.5767	14.6496	17.3684	17.7247
	0.265859	-0.231213	O60828	PQBP1_HUMAN	PQBP1	Polyglutamine-binding protein 1	19.1302	18.9027	19.528	18.9173	19.9404	19.3968
	0.998024	0.30506	O60832	DKC1_HUMAN	DKC1	H/ACA ribonucleoprotein complex subunit DKC1	23.3869	23.3213	23.0119	22.9966	23.041	22.7674
	0.919683	-0.285748	O60841	IF2P_HUMAN	EIF5B	Eukaryotic translation initiation factor 5B	21.8095	21.5214	21.435	21.9672	21.9632	21.6928
	2.12176	0.395258	O60869	EDF1_HUMAN	EDF1	Endothelial differentiation-related factor 1	27.0819	27.0571	27.0157	26.5371	26.6319	26.7999
	1.08218	-0.151805	O60884	DNJA2_HUMAN	DNAJA2	DnaJ homolog subfamily A member 2	21.3374	21.1645	21.1401	21.3985	21.3235	21.3754
	0.210853	0.857479	O60885	BRD4_HUMAN	BRD4	Bromodomain-containing protein 4	20.6907	20.9002	19.9498	20.6613	21.6929	16.6141
	1.25162	-3.52233	O60888	CUTA_HUMAN	CUTA	Protein CutA	16.4131	14.4238	15.0001	18.0662	17.224	21.1139
	0.21715	0.722822	O60925	PFD1_HUMAN	PFDN1	Prefoldin subunit 1	18.2086	15.8148	18.183	16.2716	18.6202	15.1461
	1.41375	1.03597	O60942	MCE1_HUMAN	RNGTT	mRNA-capping enzyme	18.2117	18.2202	18.7835	17.8757	17.3386	16.8932
	0.353374	0.950758	O75044	SRGP2_HUMAN	SRGAP2	SLIT-ROBO Rho GTPase-activating protein 2	18.6954	16.078	18.9511	15.8247	18.0365	17.0111
	0.103759	-0.441345	O75083	WDR1_HUMAN	WDR1	WD repeat-containing protein 1	19.3842	15.9616	19.0637	19.2845	16.4679	19.9811
	0.15842	0.414379	O75128	COBL_HUMAN	COBL	Protein cordon-bleu	16.2147	17.6774	17.1612	17.4749	17.4962	14.839
	1.57774	0.431829	O75151	PHF2_HUMAN	PHF2	Lysine-specific demethylase PHF2	20.4314	20.5364	20.4602	19.8448	20.2651	20.0227
	0.419651	0.143228	O75152	ZC11A_HUMAN	ZC3H11A	Zinc finger CCCH domain-containing protein 11A	19.2179	19.1214	19.2344	19.1891	19.1891	18.7658
	0.454836	-0.699371	O75153	CLU_HUMAN	CLUH	Clustered mitochondria protein homolog	19.8703	19.9011	19.926	19.9617	21.9234	19.9103
	0.495245	0.182822	O75165	DJC13_HUMAN	DNAJC13	DnaJ homolog subfamily C member 13	23.3926	23.3504	23.383	23.1634	23.484	22.9301
	1.18252	0.14687	O75179	ANR17_HUMAN	ANKRD17	Ankyrin repeat domain-containing protein 17	23.3322	23.3753	23.3133	23.2993	23.1688	23.1121
	1.12783	1.33382	O75182	SIN3B_HUMAN	SIN3B	Paired amphipathic helix protein Sin3b	19.3128	19.3798	19.4923	19.1247	17.2621	17.7967
	0.258281	-0.124879	O75190	DNJB6_HUMAN	DNAJB6	DnaJ homolog subfamily B member 6	21.9883	21.9594	21.6195	21.946	22.2589	21.737
	0.97686	-3.50036	O75223	GGCT_HUMAN	GGCT	Gamma-glutamylcyclotransferase	19.7193	18.3799	15.2706	20.0659	23.3604	20.4447
	1.08182	2.46793	O75319	DUS11_HUMAN	DUSP11	RNA/RNP complex-1-interacting phosphatase	19.5264	19.4321	19.2701	18.9109	16.6816	15.2323
	0.111737	-0.222726	O75340	PDCD6_HUMAN	PDCD6	Programmed cell death protein 6	18.7049	18.9958	18.4927	19.3894	17.5706	19.9016
	0.559466	-2.04542	O75342	LX12B_HUMAN	ALOX12B	Arachidonate 12-lipoxygenase, 12R-type	18.0546	16.1811	15.4474	18.7583	20.9933	16.0678
	0.102204	0.0407613	O75352	MPU1_HUMAN	MPDU1	Mannose-P-dolichol utilization defect 1 protein	19.8407	19.7348	19.6424	19.9212	19.7083	19.4662
	0.249004	0.0381565	O75367	H2AY_HUMAN	MACROH2A1	Core histone macro-H2A.1	26.3226	26.3689	26.4427	26.3523	26.419	26.2485
	1.26075	-1.05187	O75390	CISY_HUMAN	CS	Citrate synthase, mitochondrial	19.0837	18.5267	18.2189	19.0682	20.0191	19.8976
	1.73396	-0.92002	O75396	SC22B_HUMAN	SEC22B	Vesicle-trafficking protein SEC22b	19.9074	20.0309	20.4214	20.9557	20.774	21.39
	0.238056	-0.203358	O75400	PR40A_HUMAN	PRPF40A	Pre-mRNA-processing factor 40 homolog A	22.421	22.2613	22.3389	22.1889	23.2096	22.2328
	1.08612	0.862748	O75417	DPOLQ_HUMAN	POLQ	DNA polymerase theta	17.8436	18.042	17.9551	17.4153	17.4898	16.3474
	0.192984	0.580854	O75431	MTX2_HUMAN	MTX2	Metaxin-2	18.7502	18.9815	16.2603	16.0797	18.7013	17.4684
	1.31176	-0.721942	O75436	VP26A_HUMAN	VPS26A	Vacuolar protein sorting-associated protein 26A	19.0208	18.8951	18.8729	19.5473	19.2738	20.1336
	0.982221	1.72557	O75446	SAP30_HUMAN	SAP30	Histone deacetylase complex subunit SAP30	19.4604	19.6277	19.2227	19.2901	16.5707	17.2732
	0.229635	0.257837	O75475	PSIP1_HUMAN	PSIP1	PC4 and SFRS1-interacting protein	19.7012	19.5058	19.4583	19.7576	18.4305	19.7036
	0.189998	0.0934531	O75477	ERLN1_HUMAN	ERLIN1	Erlin-1	20.8293	20.744	20.7916	20.842	20.9183	20.3242
	1.23483	-0.435597	O75494	SRS10_HUMAN	SRSF10	Serine/arginine-rich splicing factor 10	23.5538	23.6917	24.0677	24.125	24.1663	24.3288
	0.34752	0.104556	O75526	RMXL2_HUMAN	RBMXL2	RNA-binding motif protein, X-linked-like-2	27.0189	26.9789	26.6455	26.7226	26.7536	26.8535
	0.498239	-0.756974	O75528	TADA3_HUMAN	TADA3	Transcriptional adapter 3	16.4542	17.1362	15.6563	17.6645	17.6947	16.1584
	1.51787	0.339682	O75530	EED_HUMAN	EED	Polycomb protein EED	23.3835	23.396	23.4827	23.2221	23.1299	22.8912
	0.232418	-0.278074	O75531	BAF_HUMAN	BANF1	Barrier-to-autointegration factor	28.9885	29.5645	27.9867	29.0018	29.0734	29.2987
	0.37924	-0.194714	O75533	SF3B1_HUMAN	SF3B1	Splicing factor 3B subunit 1	22.5142	22.4666	22.5054	22.4913	23.12	22.459
	2.09381	-0.307973	O75534	CSDE1_HUMAN	CSDE1	Cold shock domain-containing protein E1	19.5564	19.6485	19.5733	19.8774	19.8172	20.0075
	0.135671	0.330617	O75554	WBP4_HUMAN	WBP4	WW domain-binding protein 4	19.1064	18.9507	18.8925	19.3122	19.7671	16.8784
	1.89153	0.405924	O75569	PRKRA_HUMAN	PRKRA	Interferon-inducible double-stranded RNA-dependent protein kinase activator A	20.4931	20.4901	20.7628	20.1331	20.2303	20.1648
	1.64485	0.890427	O75607	NPM3_HUMAN	NPM3	Nucleoplasmin-3	23.7967	24.3888	24.1083	23.3036	23.4567	22.8622
	0.0307888	0.109741	O75616	ERAL1_HUMAN	ERAL1	GTPase Era, mitochondrial	18.0666	18.3345	15.0655	17.6486	17.6145	15.8742
	0.254201	0.691755	O75638	CTAG2_HUMAN	CTAG2	Cancer/testis antigen 2	18.5971	17.4886	18.0667	18.2659	18.5116	15.2995
	0.489171	-0.122341	O75643	U520_HUMAN	SNRNP200	U5 small nuclear ribonucleoprotein 200 kDa helicase	23.61	23.6177	23.7334	23.7523	23.9623	23.6136
	0.881648	1.58498	O75665	OFD1_HUMAN	OFD1	Centriole and centriolar satellite protein OFD1	19.9174	20.226	20.1129	20.1437	17.4462	17.9115
	1.31841	0.242425	O75683	SURF6_HUMAN	SURF6	Surfeit locus protein 6	21.8565	21.8557	21.7332	21.4836	21.5112	21.7233
	3.07533	0.392099	O75691	UTP20_HUMAN	UTP20	Small subunit processome component 20 homolog	21.711	21.7201	21.624	21.3547	21.2637	21.2604
	1.07788	-0.997782	O75694	NU155_HUMAN	NUP155	Nuclear pore complex protein Nup155	18.626	18.7975	19.0048	19.2459	20.6317	19.544
	0.482672	0.8382	O75695	XRP2_HUMAN	RP2	Protein XRP2	19.455	19.2711	19.0068	19.1079	16.9196	19.1907
	0.183118	-0.444087	O75718	CRTAP_HUMAN	CRTAP	Cartilage-associated protein	19.1488	17.7947	19.3448	19.1894	17.8555	20.5757
	0.316212	0.161561	O75781	PALM_HUMAN	PALM	Paralemmin-1	20.5106	20.4686	20.0401	20.3178	19.8876	20.3292
	0.507574	0.0713584	O75817	POP7_HUMAN	POP7	Ribonuclease P protein subunit p20	21.5933	21.4285	21.6157	21.4396	21.491	21.4927
	1.136	0.854863	O75818	RPP40_HUMAN	RPP40	Ribonuclease P protein subunit p40	20.3409	20.3298	20.2694	19.7223	18.7591	19.8941
	1.04359	0.662987	O75821	EIF3G_HUMAN	EIF3G	Eukaryotic translation initiation factor 3 subunit G	25.2846	25.3804	25.6073	25.0098	24.1971	25.0765
	1.6467	0.347387	O75822	EIF3J_HUMAN	EIF3J	Eukaryotic translation initiation factor 3 subunit J	22.3422	22.1287	22.0648	21.8193	21.9183	21.7561
	1.02626	-1.81659	O75874	IDHC_HUMAN	IDH1	Isocitrate dehydrogenase [NADP] cytoplasmic	19.4975	19.3704	19.7084	20.2483	20.8184	22.9593
	1.30487	0.896428	O75907	DGAT1_HUMAN	DGAT1	Diacylglycerol O-acyltransferase 1	18.4118	18.6678	18.1962	18.062	17.4669	17.0576
	1.44726	0.389952	O75909	CCNK_HUMAN	CCNK	Cyclin-K	19.5019	19.5654	19.6407	19.2378	18.9511	19.3493
	0.848413	-1.99156	O75915	PRAF3_HUMAN	ARL6IP5	PRA1 family protein 3	15.2792	14.9684	18.3661	18.0652	18.419	18.1041
	0.259975	0.0684509	O75934	SPF27_HUMAN	BCAS2	Pre-mRNA-splicing factor SPF27	22.2104	22.3852	22.5001	22.4218	22.2329	22.2357
	0.463915	-0.155664	O75947	ATP5H_HUMAN	ATP5PD	ATP synthase subunit d, mitochondrial	19.2872	19.5063	19.2942	19.325	19.7549	19.4748
	1.49892	-0.371089	O75955	FLOT1_HUMAN	FLOT1	Flotillin-1	21.6111	21.8891	21.785	22.2857	22.0103	22.1025
	0.341758	0.779519	O75964	ATP5L_HUMAN	ATP5MG	ATP synthase subunit g, mitochondrial	19.6218	19.6916	19.6458	19.4284	17.0341	20.1581
	0.786945	-1.22133	O76003	GLRX3_HUMAN	GLRX3	Glutaredoxin-3	16.4722	18.2397	16.8004	18.8532	17.4577	18.8654
	1.2676	0.160992	O76021	RL1D1_HUMAN	RSL1D1	Ribosomal L1 domain-containing protein 1	24.0636	23.9207	23.9287	23.8718	23.8157	23.7425
	0.293219	0.35903	O76024	WFS1_HUMAN	WFS1	Wolframin	17.2408	17.857	16.8637	17.3103	17.4155	16.1587
	0.459756	0.340413	O76071	CIAO1_HUMAN	CIAO1	Probable cytosolic iron-sulfur protein assembly protein CIAO1	18.2317	18.5013	18.5418	18.2695	17.4896	18.4945
	1.88661	0.283023	O76094	SRP72_HUMAN	SRP72	Signal recognition particle subunit SRP72	24.3247	24.2948	24.3896	24.1541	23.9461	24.0598
	0.798849	1.76371	O94761	RECQ4_HUMAN	RECQL4	ATP-dependent DNA helicase Q4	19.3425	19.3628	19.3194	19.1147	17.9716	15.6473
	0.967089	0.484894	O94762	RECQ5_HUMAN	RECQL5	ATP-dependent DNA helicase Q5	18.8127	18.4524	18.7139	18.4283	17.7606	18.3354
	0.0253609	-0.0101528	O94776	MTA2_HUMAN	MTA2	Metastasis-associated protein MTA2	20.8175	20.7777	20.752	20.8078	21.0144	20.5554
	0.537864	0.401846	O94822	LTN1_HUMAN	LTN1	E3 ubiquitin-protein ligase listerin	19.4455	19.4535	19.4535	19.2665	18.4012	19.4792
	1.33404	0.293823	O94874	UFL1_HUMAN	UFL1	E3 UFM1-protein ligase 1	21.4474	21.4751	21.498	21.1114	21.0473	21.3803
	0.092969	0.01548	O94880	PHF14_HUMAN	PHF14	PHD finger protein 14	22.4082	22.4639	22.3929	22.4905	22.4261	22.3019
	1.27422	1.74448	O94887	FARP2_HUMAN	FARP2	FERM, ARHGEF and pleckstrin domain-containing protein 2	17.0196	17.6463	18.1081	14.7289	16.3679	16.4438
	0.158418	-0.34048	O94901	SUN1_HUMAN	SUN1	SUN domain-containing protein 1	15.1635	17.4435	17.5288	17.1921	16.6175	17.3477
	0.344301	-0.256163	O94905	ERLN2_HUMAN	ERLIN2	Erlin-2	20.3389	20.1625	20.0534	20.136	21.0345	20.1528
	0.0709767	0.0573171	O94906	PRP6_HUMAN	PRPF6	Pre-mRNA-processing factor 6	22.5572	22.4226	22.6341	22.32	23.0181	22.1039
	1.2219	1.93552	O94919	ENDD1_HUMAN	ENDOD1	Endonuclease domain-containing 1 protein	19.3991	19.4	19.5483	18.9384	17.1638	16.4386
	0.246145	0.0870997	O94964	SOGA1_HUMAN	SOGA1	Protein SOGA1	21.2448	21.2645	21.3098	20.9688	21.4437	21.1453
	0.965775	1.3028	O94973	AP2A2_HUMAN	AP2A2	AP-2 complex subunit alpha-2	18.7873	18.8699	18.8627	18.6017	17.5929	16.4171
	0.0222112	-0.0700588	O94979	SC31A_HUMAN	SEC31A	Protein transport protein Sec31A	18.7418	18.9293	18.8554	19.6089	16.8455	20.2823
	0.129675	0.149748	O94992	HEXI1_HUMAN	HEXIM1	Protein HEXIM1	18.5396	18.2946	19.0186	19.1691	18.3051	17.9294
	0.372638	0.466995	O95059	RPP14_HUMAN	RPP14	Ribonuclease P protein subunit p14	19.7279	19.9927	19.6685	19.7109	18.3092	19.9681
	0.948108	-1.62838	O95070	YIF1A_HUMAN	YIF1A	Protein YIF1A	15.5858	14.7805	15.6875	15.8958	18.4213	16.6217
	0.818705	1.34499	O95071	UBR5_HUMAN	UBR5	E3 ubiquitin-protein ligase UBR5	19.5942	19.7535	19.6841	19.3974	16.8621	18.7373
	0.706413	0.326376	O95084	PRS23_HUMAN	PRSS23	Serine protease 23	23.3431	23.4565	23.3811	22.9686	22.7661	23.4669
	0.505106	0.330258	O95104	SCAF4_HUMAN	SCAF4	SR-related and CTD-associated factor 4	20.3448	20.4008	19.719	19.864	20.1228	19.4871
	0.816775	-1.38441	O95139	NDUB6_HUMAN	NDUFB6	NADH dehydrogenase [ubiquinone] 1 beta subcomplex subunit 6	15.1174	16.7204	15.0934	17.4623	17.7258	15.8964
	0.80497	2.37874	O95163	ELP1_HUMAN	ELP1	Elongator complex protein 1	21.4424	21.3935	21.2909	21.7177	17.4288	17.8441
	0.474862	-0.716696	O95168	NDUB4_HUMAN	NDUFB4	NADH dehydrogenase [ubiquinone] 1 beta subcomplex subunit 4	16.5812	17.7409	18.4757	18.2993	18.9349	17.7136
	0.193811	0.151661	O95218	ZRAB2_HUMAN	ZRANB2	Zinc finger Ran-binding domain-containing protein 2	25.4329	25.2413	25.4094	24.8245	25.7871	25.017
	1.3559	0.93137	O95229	ZWINT_HUMAN	ZWINT	ZW10 interactor	18.3395	17.4	18.2548	17.2951	16.9551	16.95
	0.764862	-0.650601	O95232	LC7L3_HUMAN	LUC7L3	Luc7-like protein 3	22.698	22.3622	22.625	22.9525	23.957	22.7276
	0.0571127	0.045194	O95235	KI20A_HUMAN	KIF20A	Kinesin-like protein KIF20A	20.1587	20.227	20.1325	20.0423	20.6356	19.7048
	0.616543	0.112364	O95251	KAT7_HUMAN	KAT7	Histone acetyltransferase KAT7	22.4414	22.3056	22.5255	22.2508	22.413	22.2716
	1.90798	-0.712295	O95274	LYPD3_HUMAN	LYPD3	Ly6/PLAUR domain-containing protein 3	19.7321	20.1673	19.6485	20.5577	20.6236	20.5034
	0.99282	1.77042	O95292	VAPB_HUMAN	VAPB	Vesicle-associated membrane protein-associated protein B/C	19.4567	19.619	19.1973	19.2956	16.6566	17.0094
	1.87858	-0.393552	O95347	SMC2_HUMAN	SMC2	Structural maintenance of chromosomes protein 2	20.4642	20.3972	20.4364	20.8353	20.9785	20.6647
	1.32101	-0.24689	O95373	IPO7_HUMAN	IPO7	Importin-7	20.9878	20.867	20.7903	21.1584	21.2249	21.0024
	0.0424889	-0.0230414	O95391	SLU7_HUMAN	SLU7	Pre-mRNA-splicing factor SLU7	21.1143	21.2284	21.1142	21.0452	21.5327	20.9481
	0.548332	0.122879	O95400	CD2B2_HUMAN	CD2BP2	CD2 antigen cytoplasmic tail-binding protein 2	20.7125	20.486	20.6006	20.3602	20.4547	20.6156
	0.77738	1.05587	O95409	ZIC2_HUMAN	ZIC2	Zinc finger protein ZIC 2	18.2895	18.5943	18.1968	16.1379	17.5526	18.2225
	1.92019	-0.541614	O95425	SVIL_HUMAN	SVIL	Supervillin	23.6486	23.676	23.6152	24.0949	24.4317	24.0381
	0.738211	-0.585772	O95427	PIGN_HUMAN	PIGN	GPI ethanolamine phosphate transferase 1	15.7516	15.5503	15.4602	15.4706	16.5932	16.4557
	0.0424582	-0.155771	O95433	AHSA1_HUMAN	AHSA1	Activator of 90 kDa heat shock protein ATPase homolog 1	18.7636	18.4227	18.9879	20.0575	16.4026	20.1814
	0.449901	1.03386	O95456	PSMG1_HUMAN	PSMG1	Proteasome assembly chaperone 1	19.4204	19.6301	18.5834	19.749	18.2724	16.5109
	0.0708996	0.18129	O95466	FMNL1_HUMAN	FMNL1	Formin-like protein 1	18.4986	18.6113	19.4226	19.3915	16.9753	19.6218
	1.18954	1.93182	O95470	SGPL1_HUMAN	SGPL1	Sphingosine-1-phosphate lyase 1	18.6919	18.9544	18.8885	18.403	15.9134	16.4229
	1.27147	0.471612	O95478	NSA2_HUMAN	NSA2	Ribosome biogenesis protein NSA2 homolog	22.8316	22.9631	22.473	22.4494	22.2794	22.124
	1.31356	1.00418	O95503	CBX6_HUMAN	CBX6	Chromobox protein homolog 6	19.3651	19.4052	19.1739	18.9672	17.768	18.1965
	0.12884	0.226737	O95573	ACSL3_HUMAN	ACSL3	Fatty acid CoA ligase Acsl3	19.1849	19.0745	18.7066	19.3907	17.5028	19.3923
	1.42223	1.77777	O95602	RPA1_HUMAN	POLR1A	DNA-directed RNA polymerase I subunit RPA1	18.9151	19.0055	18.8841	18.1593	16.1478	17.1643
	0.297501	-0.588647	O95613	PCNT_HUMAN	PCNT	Pericentrin	16.7514	17.1147	15.2956	15.8746	17.8384	17.2146
	1.16203	0.318754	O95625	ZBT11_HUMAN	ZBTB11	Zinc finger and BTB domain-containing protein 11	21.1948	21.1324	20.9706	20.8082	20.9563	20.5771
	0.867078	1.4394	O95639	CPSF4_HUMAN	CPSF4	Cleavage and polyadenylation specificity factor subunit 4	19.3226	19.3451	19.5949	19.1844	18.2054	16.5546
	0.8182	2.14105	O95672	ECEL1_HUMAN	ECEL1	Endothelin-converting enzyme-like 1	20.8091	20.663	20.8619	21.0188	17.8192	17.0728
	0.931383	0.683222	O95674	CDS2_HUMAN	CDS2	Phosphatidate cytidylyltransferase 2	18.2091	18.1842	18.3629	17.7845	16.9056	18.0164
	1.1826	1.6995	O95684	CEP43_HUMAN	CEP43	Centrosomal protein 43	17.9512	18.2726	18.376	17.7073	16.3745	15.4196
	1.68551	0.242661	O95696	BRD1_HUMAN	BRD1	Bromodomain-containing protein 1	20.2808	20.2481	20.4078	20.1199	20.1061	19.9827
	4.21908	0.289959	O95707	RPP29_HUMAN	POP4	Ribonuclease P protein subunit p29	20.5349	20.574	20.5289	20.2522	20.272	20.2437
	0.611122	0.288176	O95714	HERC2_HUMAN	HERC2	E3 ubiquitin-protein ligase HERC2	21.2281	21.1941	21.4175	20.768	21.3904	20.8168
	0.735973	-0.456394	O95747	OXSR1_HUMAN	OXSR1	Serine/threonine-protein kinase OSR1	17.2389	17.0333	16.324	17.4187	17.2026	17.344
	0.548745	-0.13437	O95782	AP2A1_HUMAN	AP2A1	AP-2 complex subunit alpha-1	22.0181	21.8202	22.0392	21.9766	22.0502	22.2538
	0.529194	-0.211251	O95816	BAG2_HUMAN	BAG2	BAG family molecular chaperone regulator 2	21.4994	21.7152	21.7997	22.1584	21.8528	21.6368
	0.417921	0.755184	O95831	AIFM1_HUMAN	AIFM1	Apoptosis-inducing factor 1, mitochondrial	20.0194	20.0902	20.2328	20.1627	17.8255	20.0887
	0.0159083	0.0260646	O95905	ECD_HUMAN	ECD	Protein ecdysoneless homolog	18.7108	18.8764	18.5664	18.9229	19.4825	17.67
	0.102029	-0.0958716	O95926	SYF2_HUMAN	SYF2	Pre-mRNA-splicing factor SYF2	19.2219	19.0942	19.07	18.8573	18.9241	19.8924
	0.436651	-1.3234	O95969	SG1D2_HUMAN	SCGB1D2	Secretoglobin family 1D member 2	15.561	15.8285	16.9536	19.7266	15.5274	17.0594
	0.0527629	-0.0763493	O95983	MBD3_HUMAN	MBD3	Methyl-CpG-binding domain protein 3	19.7793	19.7414	19.4731	19.8621	20.5203	18.8405
	1.99842	0.616459	O95985	TOP3B_HUMAN	TOP3B	DNA topoisomerase 3-beta-1	21.0739	21.1116	21.0079	20.5297	20.1923	20.6219
	0.583749	-0.176188	O96000	NDUBA_HUMAN	NDUFB10	NADH dehydrogenase [ubiquinone] 1 beta subcomplex subunit 10	19.3289	19.1552	19.3201	19.2454	19.6667	19.4207
	1.48395	0.205084	O96019	ACL6A_HUMAN	ACTL6A	Actin-like protein 6A	20.7775	20.8904	20.993	20.7021	20.6912	20.6524
	0.867721	0.16194	O96028	NSD2_HUMAN	NSD2	Histone-lysine N-methyltransferase NSD2	21.8568	21.9191	21.7939	21.5966	21.8509	21.6365
	0.319781	0.833137	P00367	DHE3_HUMAN	GLUD1	Glutamate dehydrogenase 1, mitochondrial	19.0964	19.032	19.2269	19.2594	16.1552	19.4413
	0.65391	-1.89158	P00387	NB5R3_HUMAN	CYB5R3	NADH-cytochrome b5 reductase 3	16.6808	14.9733	17.9199	19.1799	16.4496	19.6192
	1.34341	-0.233854	P00403	COX2_HUMAN	MT-CO2	Cytochrome c oxidase subunit 2	18.4884	18.5975	18.6854	18.9327	18.7337	18.8065
	0.552535	-1.47823	P00441	SODC_HUMAN	SOD1	Superoxide dismutase [Cu-Zn]	17.5168	16.6434	17.1086	16.2661	19.9341	19.5033
	0.644129	0.427659	P00505	AATM_HUMAN	GOT2	Aspartate aminotransferase, mitochondrial	18.9545	18.7535	18.9036	18.2823	18.0338	19.0125
	0.293157	0.248606	P00533	EGFR_HUMAN	EGFR	Epidermal growth factor receptor	18.7476	19.0475	18.5455	19.0691	18.5335	17.9922
	0.865682	-1.56664	P00734	THRB_HUMAN	F2	Prothrombin	17.3163	15.9596	17.726	18.2023	17.6675	19.8321
	0.270676	0.838889	P01023	A2MG_HUMAN	A2M	Alpha-2-macroglobulin	20.0785	19.6594	19.6112	19.8757	20.4545	16.5022
	0.356805	-1.5321	P01024	CO3_HUMAN	C3	Complement C3	19.1902	18.9274	18.5744	19.2087	18.146	23.9336
	0.765744	-2.21106	P01040	CYTA_HUMAN	CSTA	Cystatin-A	22.143	20.8719	19.8817	22.1243	25.4869	21.9186
	0.503647	-2.47098	P01857	IGHG1_HUMAN	IGHG1	Immunoglobulin heavy constant gamma 1	20.3635	14.0498	16.9387	19.9804	21.3168	17.4678
	0.202166	-0.282569	P02042;P68871	HBB_HUMAN;HBD_HUMAN	HBB;HBD	Hemoglobin subunit delta	19.8127	20.1445	20.497	20.2139	19.6966	21.3915
	0.966592	-2.12853	P02533	K1C14_HUMAN	KRT14	Keratin, type I cytoskeletal 14	25.8853	26.3588	25.6636	27.3864	30.0922	26.8146
	0.731479	-0.945407	P02538	K2C6A_HUMAN	KRT6A	Keratin, type II cytoskeletal 6A	22.152	23.7941	22.7738	24.1869	24.2141	23.1551
	0.972901	-1.49616	P02649	APOE_HUMAN	APOE	Apolipoprotein E	15.4817	15.9898	15.8668	16.1366	18.5621	17.1281
	0.197687	1.3137	P02763	A1AG1_HUMAN	ORM1	Alpha-1-acid glycoprotein 1	23.15	19.7469	14.4253	17.5319	17.47	18.3793
	0.0227261	0.116234	P02787	TRFE_HUMAN	TF	Serotransferrin	20.1945	18.3155	16.1716	18.9839	19.707	15.6421
	0.92536	-3.87633	P02788	TRFL_HUMAN	LTF	Lactotransferrin	19.6312	19.3696	16.1929	20.101	21.2901	25.4317
	0.328573	-0.0939859	P04004	VTNC_HUMAN	VTN	Vitronectin	22.6779	23.0791	22.8865	22.946	23.0154	22.964
	1.02951	-1.75156	P04040	CATA_HUMAN	CAT	Catalase	20.2404	19.7086	19.7762	21.0403	23.2119	20.7277
	0.171377	0.501918	P04049	RAF1_HUMAN	RAF1	RAF proto-oncogene serine/threonine-protein kinase	17.5246	17.7554	17.5683	15.1715	18.9994	17.1717
	0.835002	-1.92092	P04080	CYTB_HUMAN	CSTB	Cystatin-B	15.9008	18.364	16.4603	19.4743	19.7054	17.3081
	0.416994	0.180674	P04150	GCR_HUMAN	NR3C1	Glucocorticoid receptor	18.5403	18.7899	19.1293	18.7294	18.5014	18.6867
	0.431571	-1.01705	P04156	PRIO_HUMAN	PRNP	Major prion protein	19.1314	18.8023	16.1698	19.1298	18.3717	19.6531
	0.167347	-0.380301	P04259	K2C6B_HUMAN	KRT6B	Keratin, type II cytoskeletal 6B	20.2483	22.9243	21.1092	22.1887	22.0958	21.1382
	1.3925	-2.99928	P04264	K2C1_HUMAN	KRT1	Keratin, type II cytoskeletal 1	27.881	26.8662	26.7314	29.5526	31.997	28.9268
	0.108029	-0.549345	P04279	SEMG1_HUMAN	SEMG1	Semenogelin-1	18.2858	18.0584	17.2481	21.9872	16.1311	17.122
	0.0897608	-0.0530802	P04350	TBB4A_HUMAN	TUBB4A	Tubulin beta-4A chain	23.6522	23.7813	24.3002	23.934	23.8589	24.1
	0.486874	-1.58121	P04818	TYSY_HUMAN	TYMS	Thymidylate synthase	15.863	18.8284	18.737	19.2041	17.7164	21.2515
	1.992	-0.143639	P04843	RPN1_HUMAN	RPN1	Dolichyl-diphosphooligosaccharide--protein glycosyltransferase subunit 1	23.4173	23.5041	23.4864	23.646	23.6014	23.5913
	0.688117	-0.168311	P04844	RPN2_HUMAN	RPN2	Dolichyl-diphosphooligosaccharide--protein glycosyltransferase subunit 2	21.5886	21.5955	21.8157	21.6975	21.8241	21.9832
	1.82963	-0.60224	P04899	GNAI2_HUMAN	GNAI2	Guanine nucleotide-binding protein G(i) subunit alpha-2	25.1911	25.4057	25.0456	25.9013	25.6115	25.9363
	0.265944	-0.369537	P04908;Q7L7L0	H2A1B_HUMAN;H2A3_HUMAN	H2AC25;H2AC4	Histone H2A type 1-B/E	30.5188	31.6759	31.7868	32.2803	31.8245	30.9853
	0.937806	1.23997	P04920	B3A2_HUMAN	SLC4A2	Anion exchange protein 2	18.8	18.5416	18.4591	17.7697	18.1503	16.1608
	0.897488	-2.6611	P05089	ARGI1_HUMAN	ARG1	Arginase-1	19.3095	18.5997	17.3479	20.4151	23.5146	19.3107
	1.4359	-1.9322	P05109	S10A8_HUMAN	S100A8	Protein S100-A8	21.5509	20.4414	20.4705	22.2122	23.7689	22.2784
	0.0650619	-0.248457	P05114	HMGN1_HUMAN	HMGN1	Non-histone chromosomal protein HMG-14	18.4913	18.2286	16.8629	18.969	15.6831	19.6759
	0.243061	-0.0876617	P05141	ADT2_HUMAN	SLC25A5	ADP/ATP translocase 2	23.5627	23.4729	23.5379	23.5919	23.8638	23.3807
	1.53411	-1.37315	P05164	PERM_HUMAN	MPO	Myeloperoxidase	18.2745	17.8632	17.8564	18.7953	20.1125	19.2058
	0.131028	0.87024	P05165	PCCA_HUMAN	PCCA	Propionyl-CoA carboxylase alpha chain, mitochondrial	22.4181	22.0277	20.8451	22.0032	24.375	16.3019
	0.4425	-0.81594	P05166	PCCB_HUMAN	PCCB	Propionyl-CoA carboxylase beta chain, mitochondrial	23.1577	23.0156	21.8959	23.1121	24.8368	22.568
	0.992637	-0.517056	P05186	PPBT_HUMAN	ALPL	Alkaline phosphatase, tissue-nonspecific isozyme	20.1078	20.2958	20.1992	20.4705	20.4893	21.1942
	0.169884	-0.234257	P05187	PPB1_HUMAN	ALPP	Alkaline phosphatase, placental type	21.6214	21.8359	21.6232	22.2341	22.6282	20.921
	0.91489	-0.336459	P05198	IF2A_HUMAN	EIF2S1	Eukaryotic translation initiation factor 2 subunit 1	21.2605	21.2083	21.4929	21.9129	21.401	21.6571
	0.663342	1.38553	P05362	ICAM1_HUMAN	ICAM1	Intercellular adhesion molecule 1	19.5744	19.5858	20.131	19.8806	18.5724	16.6816
	1.27289	0.977652	P05386	RLA1_HUMAN	RPLP1	Large ribosomal subunit protein P1	30.5627	30.4601	29.8431	29.8691	28.9662	29.0976
	0.237007	0.0734901	P05387	RLA2_HUMAN	RPLP2	Large ribosomal subunit protein P2	31.5187	31.3827	31.1186	31.3303	31.2194	31.2498
	0.392744	-0.0582212	P05388	RLA0_HUMAN	RPLP0	Large ribosomal subunit protein uL10	29.252	29.4569	29.3078	29.3724	29.4177	29.4013
	1.27231	-0.322395	P05455	LA_HUMAN	SSB	Lupus La protein	22.3563	22.23	22.3112	22.3957	22.7278	22.7411
	1.36909	0.335272	P05549	AP2A_HUMAN	TFAP2A	Transcription factor AP-2-alpha	21.5856	21.8247	21.756	21.259	21.5595	21.3421
	0.691541	-0.837604	P06396	GELS_HUMAN	GSN	Gelsolin	18.7589	19.1185	19.1043	18.9888	19.6712	20.8346
	1.10233	-0.3352	P06493	CDK1_HUMAN	CDK1	Cyclin-dependent kinase 1	20.8105	20.5704	20.6622	20.8854	20.8977	21.2655
	1.45994	-0.786205	P06576	ATPB_HUMAN	ATP5F1B	ATP synthase subunit beta, mitochondrial	21.4427	21.432	21.368	21.8223	22.6699	22.1091
	1.20856	-1.85049	P06702	S10A9_HUMAN	S100A9	Protein S100-A9	21.8157	21.151	20.4089	22.3392	24.1623	22.4255
	0.0912793	0.0483767	P06730	IF4E_HUMAN	EIF4E	Eukaryotic translation initiation factor 4E	19.1811	19.5513	19.7454	19.5775	19.2705	19.4846
	0.751457	0.259434	P06746	DPOLB_HUMAN	POLB	DNA polymerase beta	20.1981	19.9658	19.7814	19.6026	19.9275	19.6369
	0.606444	-0.230358	P06756	ITAV_HUMAN	ITGAV	Integrin alpha-V	20.3197	20.321	20.23	20.3694	20.8552	20.3371
	0.19474	-1.45719	P06858	LIPL_HUMAN	LPL	Lipoprotein lipase	19.1536	19.3933	19.5545	19.5526	16.6125	26.308
	1.6396	0.587972	P07199	CENPB_HUMAN	CENPB	Major centromere autoantigen B	19.8368	20.054	19.9479	19.5667	19.0642	19.4438
	0.974892	0.286642	P07305	H10_HUMAN	H1-0	Histone H1.0	22.4908	22.2617	22.2124	22.0658	21.8348	22.2044
	1.23444	-3.24684	P07384	CAN1_HUMAN	CAPN1	Calpain-1 catalytic subunit	19.1691	15.6974	15.7662	19.7129	21.0453	19.615
	1.51853	-0.438199	P07437	TBB5_HUMAN	TUBB	Tubulin beta chain	26.0351	26.104	26.0834	26.7414	26.5106	26.2851
	0.168629	-0.413017	P07741	APT_HUMAN	APRT	Adenine phosphoribosyltransferase	18.5803	18.6696	18.5276	19.3621	17.2575	20.3971
	0.00609439	0.00568199	P07942	LAMB1_HUMAN	LAMB1	Laminin subunit beta-1	20.4288	20.309	20.2236	19.9436	20.0923	20.9085
	0.923837	-0.374008	P07948	LYN_HUMAN	LYN	Tyrosine-protein kinase Lyn	20.4062	20.318	20.2673	20.6193	20.4358	21.0585
	0.118071	-0.169328	P07954	FUMH_HUMAN	FH	Fumarate hydratase, mitochondrial	18.0646	18.8667	18.4346	19.2508	17.7094	18.9137
	0.672467	-0.840416	P07996	TSP1_HUMAN	THBS1	Thrombospondin-1	18.4115	18.6072	18.8892	18.4668	19.6028	20.3596
	0.792413	-0.808751	P08174	DAF_HUMAN	CD55	Complement decay-accelerating factor	22.7165	22.7036	21.3576	22.863	23.3288	23.0122
	0.216912	-0.129904	P08237	PFKAM_HUMAN	PFKM	ATP-dependent 6-phosphofructokinase, muscle type	19.8837	19.8276	19.8668	19.5775	20.3819	20.0083
	0.699763	-0.547949	P08240	SRPRA_HUMAN	SRPRA	Signal recognition particle receptor subunit alpha	20.262	20.1757	20.0819	20.5297	20.228	21.4058
	1.62179	-0.627741	P08243	ASNS_HUMAN	ASNS	Asparagine synthetase [glutamine-hydrolyzing]	17.8753	17.5423	17.3647	18.0466	18.2477	18.3711
	0.0865726	-0.396258	P08493	MGP_HUMAN	MGP	Matrix Gla protein	17.9511	18.9451	19.8182	20.6332	21.0249	16.2451
	1.29419	0.6677	P08559	ODPA_HUMAN	PDHA1	Pyruvate dehydrogenase E1 component subunit alpha, somatic form, mitochondrial	18.7606	18.7988	18.3271	18.2413	18.04	17.6021
	0.572253	-0.204538	P08574	CY1_HUMAN	CYC1	Cytochrome c1, heme protein, mitochondrial	20.245	20.3148	20.219	20.3556	20.7725	20.2642
	0.459465	0.154726	P08579	RU2B_HUMAN	SNRPB2	U2 small nuclear ribonucleoprotein B''	20.8997	21.1692	21.1728	20.8443	20.7825	21.1507
	0.274429	0.62486	P08582	TRFM_HUMAN	MELTF	Melanotransferrin	19.9848	20.1211	20.221	20.3242	17.6638	20.4643
	0.153501	-0.0414632	P08621	RU17_HUMAN	SNRNP70	U1 small nuclear ribonucleoprotein 70 kDa	24.7991	25.0017	24.9279	24.8567	25.1138	24.8825
	0.0411372	0.238192	P08651	NFIC_HUMAN	NFIC	Nuclear factor 1 C-type	19.8351	15.8395	19.2939	19.7645	19.444	15.0455
	0.455121	0.15328	P08708	RS17_HUMAN	RPS17	Small ribosomal subunit protein eS17	28.8258	28.7778	28.8421	28.9086	28.4102	28.667
	1.23464	-0.957488	P08758	ANXA5_HUMAN	ANXA5	Annexin A5	19.804	19.7676	19.5683	20.1677	20.4841	21.3606
	0.337757	-0.588258	P08779	K1C16_HUMAN	KRT16	Keratin, type I cytoskeletal 16	21.1032	22.8858	21.928	22.4285	23.4891	21.7642
	0.496398	1.35609	P09001	RM03_HUMAN	MRPL3	Large ribosomal subunit protein uL3m	22.5369	22.3905	22.2258	22.2123	18.6507	22.2221
	0.747947	1.75571	P09012	SNRPA_HUMAN	SNRPA	U1 small nuclear ribonucleoprotein A	19.1189	19.621	20.5081	19.7451	16.2873	17.9485
	0.911579	0.842233	P09038	FGF2_HUMAN	FGF2	Fibroblast growth factor 2	19.4118	19.6168	19.7952	18.7076	18.0745	19.515
	1.34869	0.430551	P09132	SRP19_HUMAN	SRP19	Signal recognition particle 19 kDa protein	22.1136	22.0905	21.7719	21.6252	21.3643	21.6948
	0.0358897	-0.148384	P09211	GSTP1_HUMAN	GSTP1	Glutathione S-transferase P	14.7803	18.9151	17.6024	18.569	16.2631	16.9108
	0.776123	0.239443	P09234	RU1C_HUMAN	SNRPC	U1 small nuclear ribonucleoprotein C	23.0092	22.8153	22.9363	22.4855	22.9282	22.6287
	1.14776	-0.720946	P09382	LEG1_HUMAN	LGALS1	Galectin-1	21.1632	21.3759	20.6062	21.8984	21.4027	22.007
	0.25577	0.678017	P09543	CN37_HUMAN	CNP	2',3'-cyclic-nucleotide 3'-phosphodiesterase	18.6925	18.6376	19.048	18.9885	16.0323	19.3234
	0.663824	0.277367	P09661	RU2A_HUMAN	SNRPA1	U2 small nuclear ribonucleoprotein A'	21.5388	21.715	21.1251	21.1216	21.3271	21.098
	0.714513	0.11559	P09874	PARP1_HUMAN	PARP1	Poly [ADP-ribose] polymerase 1	25.4441	25.4892	25.5469	25.3344	25.5105	25.2885
	0.897013	5.25611	P09884	DPOLA_HUMAN	POLA1	DNA polymerase alpha catalytic subunit	25.2264	25.2419	25.5423	25.5411	17.4404	17.2607
	1.42136	-0.435862	P09923	PPBI_HUMAN	ALPI	Intestinal-type alkaline phosphatase	20.4104	20.5595	20.5889	20.9784	21.1711	20.7169
	0.961585	-0.320937	P0C0S5;Q71UI9	H2AV_HUMAN;H2AZ_HUMAN	H2AZ1;H2AZ2	Histone H2A.Z	27.4105	27.2333	27.4815	27.9704	27.5811	27.5367
	1.10974	2.00494	P0CJ79	ZN888_HUMAN	ZNF888	Zinc finger protein 888	18.7103	19.0236	19.0915	18.0701	17.4476	15.2928
	0.0605244	-0.011322	P0CW18	PRS56_HUMAN	PRSS56	Serine protease 56	22.5696	22.4691	22.4771	22.6187	22.4245	22.5064
	1.61756	-0.716279	P0DI83	NARR_HUMAN	RAB34	Ras-related protein Rab-34, isoform NARR	18.968	18.8058	18.3841	19.256	19.6156	19.4351
	1.9333	-0.233267	P0DMV8;P0DMV9	HS71A_HUMAN;HS71B_HUMAN	HSPA1A;HSPA1B	Heat shock 70 kDa protein 1A	23.1207	23.1169	23.0313	23.272	23.411	23.2856
	0.918842	-0.298124	P0DP23;P0DP24;P0DP25	CALM1_HUMAN;CALM2_HUMAN;CALM3_HUMAN	CALM1;CALM2;CALM3	Calmodulin-1	26.6777	26.6255	26.2996	26.8835	26.9648	26.6488
	1.29477	-2.78673	P0DPB5	RPC22_HUMAN	POLR1D	Protein POLR1D, isoform 2	15.556	15.6461	15.5325	18.6708	19.9381	16.4859
	0.252323	0.212241	P10155	RO60_HUMAN	RO60	RNA-binding protein RO60	20.6764	20.3852	20.1942	19.6211	20.634	20.3639
	0.158738	-0.293025	P10301	RRAS_HUMAN	RRAS	Ras-related protein R-Ras	19.6164	19.6174	19.8816	19.8516	18.8889	21.2538
	0.939578	1.97442	P10398	ARAF_HUMAN	ARAF	Serine/threonine-protein kinase A-Raf	18.7715	18.7841	19.1811	18.7862	16.5436	15.4836
	0.377727	-0.107984	P10412	H14_HUMAN	H1-4	Histone H1.4	30.1762	30.258	30.1031	30.1628	30.5092	30.1892
	0.741748	-4.42811	P10619	PPGB_HUMAN	CTSA	Lysosomal protective protein	15.1696	15.0507	20.3319	21.8628	24.614	17.3596
	0.343919	0.298059	P10620	MGST1_HUMAN	MGST1	Microsomal glutathione S-transferase 1	20.6627	20.6547	20.128	20.7864	20.0243	19.7405
	0.00336726	-0.00691923	P10644	KAP0_HUMAN	PRKAR1A	cAMP-dependent protein kinase type I-alpha regulatory subunit	18.9057	18.8896	18.7486	19.0774	17.5992	19.8881
	0.875061	1.05998	P10646	TFPI1_HUMAN	TFPI	Tissue factor pathway inhibitor	18.906	18.4158	18.7934	18.4748	17.84	16.6205
	0.109045	-0.0822735	P10909	CLUS_HUMAN	CLU	Clusterin	18.3785	18.263	17.5685	18.2124	18.2911	17.9534
	0.415474	-0.112603	P11021	BIP_HUMAN	HSPA5	Endoplasmic reticulum chaperone BiP	23.7686	23.7547	23.6386	23.8135	23.6574	24.0289
	0.312306	0.870108	P11047	LAMC1_HUMAN	LAMC1	Laminin subunit gamma-1	19.771	19.8961	19.785	19.167	16.8764	20.7983
	1.69415	-0.32335	P11142	HSP7C_HUMAN	HSPA8	Heat shock cognate 71 kDa protein	24.0875	24.0101	23.9027	24.1899	24.3676	24.4128
	0.204138	0.444642	P11166	GTR1_HUMAN	SLC2A1	Solute carrier family 2, facilitated glucose transporter member 1	19.7034	19.9499	19.6373	20.0646	17.6508	20.2412
	0.893905	-2.17586	P11169;Q8TDB8	GTR14_HUMAN;GTR3_HUMAN	SLC2A14;SLC2A3	Solute carrier family 2, facilitated glucose transporter member 3	17.6735	14.2128	17.5217	18.5751	18.492	18.8685
	0.187706	0.464634	P11172	UMPS_HUMAN	UMPS	Uridine 5'-monophosphate synthase	17.812	16.9651	17.2545	18.1736	15.117	17.3471
	0.343256	0.21969	P11233	RALA_HUMAN	RALA	Ras-related protein Ral-A	19.6066	19.7052	19.5206	19.6831	18.8734	19.6168
	0.494809	-1.41929	P11279	LAMP1_HUMAN	LAMP1	Lysosome-associated membrane glycoprotein 1	16.7816	18.6779	18.5515	20.1715	20.8241	17.2732
	1.7638	-0.484046	P11310	ACADM_HUMAN	ACADM	Medium-chain specific acyl-CoA dehydrogenase, mitochondrial	19.6794	19.6783	19.9288	20.2391	20.4074	20.0922
	0.500095	0.059466	P11387	TOP1_HUMAN	TOP1	DNA topoisomerase 1	25.0253	24.9732	24.8864	24.8812	24.966	24.8593
	0.0114655	0.0016168	P11388	TOP2A_HUMAN	TOP2A	DNA topoisomerase 2-alpha	25.9048	25.9994	25.9976	25.902	26.0204	25.9745
	1.21137	-0.641069	P11413	G6PD_HUMAN	G6PD	Glucose-6-phosphate 1-dehydrogenase	20.5349	20.7783	20.5461	21.2374	20.8649	21.6803
	1.56718	-0.548776	P11586	C1TC_HUMAN	MTHFD1	C-1-tetrahydrofolate synthase, cytoplasmic	19.1706	19.2114	19.2913	19.4597	19.9115	19.9484
	0.00997126	-0.0383304	P11717	MPRI_HUMAN	IGF2R	Cation-independent mannose-6-phosphate receptor	16.007	18.5941	18.211	15.7121	18.3493	18.8656
	2.04767	-0.618158	P12004	PCNA_HUMAN	PCNA	Proliferating cell nuclear antigen	18.6138	18.3145	18.2781	18.879	19.0477	19.1341
	0.616	-3.1962	P12035	K2C3_HUMAN	KRT3	Keratin, type II cytoskeletal 3	21.3636	23.4507	15.8577	23.5907	24.2742	22.3958
	0.99754	-0.412406	P12236	ADT3_HUMAN	SLC25A6	ADP/ATP translocase 3	21.691	21.6397	21.6645	22.2742	22.2673	21.6908
	1.00702	0.403536	P12270	TPR_HUMAN	TPR	Nucleoprotein TPR	22.0376	22.0379	21.9655	21.7438	21.8448	21.2418
	1.12379	-1.56827	P12273	PIP_HUMAN	PIP	Prolactin-inducible protein	20.607	20.1591	19.4394	21.559	22.6455	20.7058
	1.3087	-0.408189	P12814	ACTN1_HUMAN	ACTN1	Alpha-actinin-1	21.275	21.3273	21.0205	21.7044	21.3948	21.7482
	1.86533	-0.633071	P12956	XRCC6_HUMAN	XRCC6	X-ray repair cross-complementing protein 6	20.6301	20.5982	20.4347	20.9118	21.3206	21.3298
	1.48477	-0.71695	P13010	XRCC5_HUMAN	XRCC5	X-ray repair cross-complementing protein 5	20.3271	20.2382	20.0404	20.5812	21.2953	20.8801
	0.270336	-0.231785	P13073	COX41_HUMAN	COX4I1	Cytochrome c oxidase subunit 4 isoform 1, mitochondrial	20.0558	20.3114	20.3401	20.6246	19.8317	20.9464
	0.0957072	0.214832	P13489	RINI_HUMAN	RNH1	Ribonuclease inhibitor	18.7293	18.9262	18.97	19.1033	17.1086	19.7691
	1.14939	1.86	P13498	CY24A_HUMAN	CYBA	Cytochrome b-245 light chain	19.8117	19.8183	19.5079	19.2505	17.6441	16.6633
	0.290629	0.0912476	P13639	EF2_HUMAN	EEF2	Elongation factor 2	27.6657	27.5488	27.7608	27.6818	27.3448	27.675
	0.763615	2.34041	P13646	K1C13_HUMAN	KRT13	Keratin, type I cytoskeletal 13	20.056	20.3503	19.7876	20.4674	16.846	15.8593
	1.07486	-2.41942	P13647	K2C5_HUMAN	KRT5	Keratin, type II cytoskeletal 5	23.8034	23.7928	22.8653	25.3281	27.8744	24.5173
	1.18381	-3.21732	P13667	PDIA4_HUMAN	PDIA4	Protein disulfide-isomerase A4	14.7019	15.8698	18.9716	19.5507	19.8823	19.7623
	0.413853	-0.100423	P13674	P4HA1_HUMAN	P4HA1	Prolyl 4-hydroxylase subunit alpha-1	22.346	22.2354	22.5291	22.4364	22.3925	22.5829
	1.10718	-3.79594	P13796	PLSL_HUMAN	LCP1	Plastin-2	21.0364	16.4973	16.4662	20.7331	22.1397	22.5148
	0.000116727	-0.000490189	P13797	PLST_HUMAN	PLS3	Plastin-3	19.5562	19.5017	19.7453	20.5898	16.9016	21.3132
	0.966954	2.83044	P13798	ACPH_HUMAN	APEH	Acylamino-acid-releasing enzyme	16.4004	20.2441	20.2883	15.2868	16.8969	16.2578
	0.100214	0.165481	P13861	KAP2_HUMAN	PRKAR2A	cAMP-dependent protein kinase type II-alpha regulatory subunit	17.8919	18.3157	18.534	18.9542	17.032	18.2589
	0.499461	-0.50499	P13984	T2FB_HUMAN	GTF2F2	General transcription factor IIF subunit 2	18.736	18.0623	18.8988	19.7853	18.6397	18.7871
	0.948954	-0.555697	P13987	CD59_HUMAN	CD59	CD59 glycoprotein	23.976	24.2244	23.3961	24.2038	24.4342	24.6255
	1.63164	-1.17837	P14314	GLU2B_HUMAN	PRKCSH	Glucosidase 2 subunit beta	19.5878	19.4963	19.8081	20.3467	20.6654	21.4153
	0.143118	0.41106	P14324	FPPS_HUMAN	FDPS	Farnesyl pyrophosphate synthase	19.0421	18.6741	19.0566	19.2748	16.4228	19.8421
	2.30217	-0.362378	P14373	TRI27_HUMAN	TRIM27	Zinc finger protein RFP	22.8541	23.0543	22.9634	23.3228	23.2681	23.3681
	0.507217	0.637985	P14384	CBPM_HUMAN	CPM	Carboxypeptidase M	19.0439	19.198	19.1038	19.5061	17.6321	18.2935
	0.203692	-0.130779	P14406	CX7A2_HUMAN	COX7A2	Cytochrome c oxidase subunit 7A2, mitochondrial	20.3552	20.2338	20.1201	20.6561	20.5509	19.8943
	0.25142	-0.170279	P14649	MYL6B_HUMAN	MYL6B	Myosin light chain 6B	18.0129	18.4448	17.9257	17.8752	18.5802	18.4387
	0.312989	-0.196667	P14678	RSMB_HUMAN	SNRPB	Small nuclear ribonucleoprotein-associated proteins B and B'	24.0619	24.4026	23.6022	24.1741	24.0543	24.4283
	0.301874	-0.159407	P14868	SYDC_HUMAN	DARS1	Aspartate--tRNA ligase, cytoplasmic	21.5883	21.5967	21.7696	21.9475	22.08	21.4053
	1.59032	-1.0303	P14923	PLAK_HUMAN	JUP	Junction plakoglobin	22.7451	22.6343	22.3798	23.4888	24.1473	23.214
	0.394092	-0.776111	P15121	ALDR_HUMAN	AKR1B1	Aldo-keto reductase family 1 member B1	17.548	16.7905	16.5814	18.4534	16.1954	18.5994
	0.454277	-2.06654	P15291	B4GT1_HUMAN	B4GALT1	Beta-1,4-galactosyltransferase 1	17.5549	17.2574	16.9382	17.7956	16.9625	23.1921
	1.36842	-1.03587	P15311	EZRI_HUMAN	EZR	Ezrin	20.4632	20.3374	20.2983	20.8352	21.33	22.0413
	1.26151	-0.853397	P15559	NQO1_HUMAN	NQO1	NAD(P)H dehydrogenase [quinone] 1	19.787	20.0859	19.6085	20.11	20.9709	20.9607
	0.92967	-0.190607	P15880	RS2_HUMAN	RPS2	Small ribosomal subunit protein uS5	30.1568	30.1112	30.4114	30.402	30.4592	30.39
	1.17868	-1.28396	P15924	DESP_HUMAN	DSP	Desmoplakin	24.9075	24.7894	24.6076	25.7384	27.0398	25.3781
	2.16114	-0.585553	P16070	CD44_HUMAN	CD44	CD44 antigen	21.7946	21.8002	21.6059	22.3085	22.1602	22.4887
	0.462096	-0.312311	P16104	H2AX_HUMAN	H2AX	Histone H2AX	31.9348	31.6991	31.6401	32.352	32.3441	31.5148
	1.11171	-1.68577	P16152	CBR1_HUMAN	CBR1	Carbonyl reductase [NADPH] 1	17.1745	15.4269	17.3402	18.476	17.6399	18.8831
	0.246883	-0.110909	P16401	H15_HUMAN	H1-5	Histone H1.5	29.3103	29.1708	28.9806	29.1067	29.5643	29.1235
	0.0490451	0.0135244	P16403	H12_HUMAN	H1-2	Histone H1.2	27.6508	27.5825	27.3678	27.4722	27.6016	27.4866
	0.0826607	0.205877	P16435	NCPR_HUMAN	POR	NADPH--cytochrome P450 reductase	19.303	19.4445	19.2037	19.8456	17.3624	20.1256
	0.249003	-0.0477066	P16615	AT2A2_HUMAN	ATP2A2	Sarcoplasmic/endoplasmic reticulum calcium ATPase 2	22.7049	22.5844	22.481	22.5881	22.7162	22.6091
	1.46745	-1.5151	P16949	STMN1_HUMAN	STMN1	Stathmin	18.9965	18.4698	18.3543	19.5342	19.8573	20.9744
	1.45206	0.257813	P16989	YBOX3_HUMAN	YBX3	Y-box-binding protein 3	27.3343	27.1881	27.2057	26.9459	27.1179	26.8908
	0.920637	1.16484	P17010	ZFX_HUMAN	ZFX	Zinc finger X-chromosomal protein	19.51	19.6432	19.5283	19.0447	17.2186	18.9237
	0.199194	0.403217	P17020	ZNF16_HUMAN	ZNF16	Zinc finger protein 16	17.9819	16.5433	17.9495	15.8592	17.5851	17.8207
	1.18756	1.66476	P17029	ZKSC1_HUMAN	ZKSCAN1	Zinc finger protein with KRAB and SCAN domains 1	18.6282	18.823	19.0208	18.3862	16.9136	16.1779
	1.3624	-4.35602	P17096	HMGA1_HUMAN	HMGA1	High mobility group protein HMG-I/HMG-Y	20.0072	15.8846	15.5667	21.2658	22.3473	20.9136
	0.514463	-0.855131	P17342	ANPRC_HUMAN	NPR3	Atrial natriuretic peptide receptor 3	14.9843	16.1356	15.7674	15.2	17.2347	17.0179
	0.280377	0.0483958	P17480	UBF1_HUMAN	UBTF	Nucleolar transcription factor 1	25.6276	25.5792	25.7649	25.5819	25.5542	25.6906
	1.06165	-0.479649	P17844	DDX5_HUMAN	DDX5	Probable ATP-dependent RNA helicase DDX5	23.4005	23.6145	23.2126	23.9549	24.1584	23.5533
	0.508956	-0.257687	P17858	PFKAL_HUMAN	PFKL	ATP-dependent 6-phosphofructokinase, liver type	20.7938	20.7687	21.082	20.8577	21.0395	21.5203
	1.11757	1.4448	P17861	XBP1_HUMAN	XBP1	X-box-binding protein 1	18.0202	18.4113	18.1985	17.8064	16.7521	15.7372
	0.117278	-0.498801	P17931	LEG3_HUMAN	LGALS3	Galectin-3	14.8598	17.9421	19.3242	19.413	16.6754	17.5342
	0.43254	-0.265506	P17980	PRS6A_HUMAN	PSMC3	26S proteasome regulatory subunit 6A	19.7176	19.7305	19.4074	19.7684	20.3463	19.5374
	1.89113	-0.745289	P17987	TCPA_HUMAN	TCP1	T-complex protein 1 subunit alpha	20.1922	20.2111	20.1811	20.7248	20.8112	21.2844
	0.15386	-0.157081	P18031	PTN1_HUMAN	PTPN1	Tyrosine-protein phosphatase non-receptor type 1	18.8616	18.678	17.6676	18.7109	18.4048	18.5627
	0.726848	1.84234	P18074	ERCC2_HUMAN	ERCC2	General transcription and DNA repair factor IIH helicase subunit XPD	19.148	19.2284	19.072	18.8777	17.9995	15.0441
	0.259551	-0.0964979	P18077	RL35A_HUMAN	RPL35A	Large ribosomal subunit protein eL33	29.6571	29.3172	29.4839	29.7029	29.3611	29.6837
	0.947372	-0.288983	P18084	ITB5_HUMAN	ITGB5	Integrin beta-5	21.3439	21.2798	21.4076	21.6611	21.381	21.8561
	1.64721	0.228354	P18124	RL7_HUMAN	RPL7	Large ribosomal subunit protein uL30	30.3112	30.1085	30.2692	29.994	29.9821	30.0276
	1.5613	-1.00795	P18206	VINC_HUMAN	VCL	Vinculin	18.5964	18.588	18.7653	19.1577	20.1671	19.6487
	0.0246603	-0.00818189	P18583	SON_HUMAN	SON	Protein SON	23.3898	23.3007	23.328	23.3022	23.553	23.1878
	0.000101538	-0.000176112	P18615	NELFE_HUMAN	NELFE	Negative elongation factor E	18.1925	16.8459	17.9072	18.2668	16.9302	17.7491
	0.686853	0.166075	P18621	RL17_HUMAN	RPL17	Large ribosomal subunit protein uL22	29.8626	29.6267	29.7958	29.4477	29.598	29.7412
	1.08427	2.10635	P18850	ATF6A_HUMAN	ATF6	Cyclic AMP-dependent transcription factor ATF-6 alpha	18.9821	18.704	18.945	15.012	18.0497	17.2503
	0.251038	0.163809	P18887	XRCC1_HUMAN	XRCC1	DNA repair protein XRCC1	21.3577	21.2245	21.338	21.3311	21.46	20.6377
	0.0998831	0.549749	P19013	K2C4_HUMAN	KRT4	Keratin, type II cytoskeletal 4	15.9583	20.4423	21.0925	20.8806	17.6731	17.2902
	0.554389	-0.388398	P19256	LFA3_HUMAN	CD58	Lymphocyte function-associated antigen 3	20.3571	20.1366	19.4532	20.5518	20.0745	20.4859
	1.08591	0.405329	P19387	RPB3_HUMAN	POLR2C	DNA-directed RNA polymerase II subunit RPB3	24.6935	24.9523	24.8956	24.6469	24.1335	24.545
	0.860935	0.402229	P19388	RPAB1_HUMAN	POLR2E	DNA-directed RNA polymerases I, II, and III subunit RPABC1	21.4554	21.5277	21.6703	21.3729	20.7336	21.3402
	0.62394	0.426591	P19447	ERCC3_HUMAN	ERCC3	General transcription and DNA repair factor IIH helicase subunit XPB	18.9304	19.18	19.3759	18.8973	18.1917	19.1175
	1.05356	-0.240516	P19525	E2AK2_HUMAN	EIF2AK2	Interferon-induced, double-stranded RNA-activated protein kinase	19.9715	19.6094	19.8174	20.0247	20.0838	20.0113
	0.199661	0.0484339	P19784	CSK22_HUMAN	CSNK2A2	Casein kinase II subunit alpha'	21.9393	21.9304	22.0045	21.8842	21.7673	22.0774
	0.71986	-0.50384	P20020	AT2B1_HUMAN	ATP2B1	Plasma membrane calcium-transporting ATPase 1	19.2747	19.3888	19.0503	19.4622	20.3497	19.4135
	1.97101	-0.568682	P20042	IF2B_HUMAN	EIF2S2	Eukaryotic translation initiation factor 2 subunit 2	20.7683	20.5645	20.3632	21.2238	21.1113	21.067
	0.0192974	-0.00912921	P20700	LMNB1_HUMAN	LMNB1	Lamin-B1	20.5415	20.5029	20.7152	20.4375	20.8816	20.4679
	0.301898	0.667639	P20827	EFNA1_HUMAN	EFNA1	Ephrin-A1	16.3541	18.3186	18.1739	18.1351	16.7663	15.9423
	0.672387	0.679014	P20839	IMDH1_HUMAN	IMPDH1	Inosine-5'-monophosphate dehydrogenase 1	18.3521	17.951	18.476	18.4035	16.952	17.3866
	2.16328	0.454419	P20908	CO5A1_HUMAN	COL5A1	Collagen alpha-1(V) chain	23.7003	23.6456	23.4737	23.2651	23.0902	23.1009
	1.23671	-2.6813	P20930	FILA_HUMAN	FLG	Filaggrin	21.5531	20.4488	19.8378	21.8507	24.9058	23.1271
	0.132139	-0.222183	P21283	VATC1_HUMAN	ATP6V1C1	V-type proton ATPase subunit C 1	17.205	16.9052	16.9763	17.7785	17.9439	16.0306
	0.32865	1.08508	P21359	NF1_HUMAN	NF1	Neurofibromin	19.2924	17.3182	19.3519	16.2066	16.5754	19.9251
	0.326591	-0.39255	P21589	5NTD_HUMAN	NT5E	5'-nucleotidase	18.2397	18.7524	18.8073	19.1225	18.1387	19.7158
	0.74277	-0.345219	P21796	VDAC1_HUMAN	VDAC1	Voltage-dependent anion-selective channel protein 1	20.1749	20.1092	19.9452	20.2948	20.8174	20.1529
	1.33886	-2.32823	P21926	CD9_HUMAN	CD9	CD9 antigen	19.1584	19.0225	16.7517	21.0621	20.2759	20.5793
	0.368941	-1.01864	P21964	COMT_HUMAN	COMT	Catechol O-methyltransferase	16.2934	18.5826	16.6175	18.7739	16.4026	19.3729
	1.03379	1.56142	P22004	BMP6_HUMAN	BMP6	Bone morphogenetic protein 6	18.8501	19.0618	18.1065	18.1787	17.2127	15.9427
	0.193423	-0.0491842	P22087	FBRL_HUMAN	FBL	rRNA 2'-O-methyltransferase fibrillarin	22.9513	22.9065	23.029	22.8817	23.1862	22.9665
	0.850316	-0.516636	P22102	PUR2_HUMAN	GART	Trifunctional purine biosynthetic protein adenosine-3	20.4703	20.6083	20.2591	20.4537	21.3349	21.0989
	1.37923	-0.520396	P22314	UBA1_HUMAN	UBA1	Ubiquitin-like modifier-activating enzyme 1	19.9567	20.1344	20.063	20.2369	20.7702	20.7082
	0.457062	-2.01114	P22528	SPR1B_HUMAN	SPRR1B	Cornifin-B	20.9144	19.7268	17.0266	21.6412	23.6212	18.4388
	0.414942	-1.80201	P22531;P22532;P35325;P35326;Q9BYE4	SPR2A_HUMAN;SPR2B_HUMAN;SPR2D_HUMAN;SPR2E_HUMAN;SPR2G_HUMAN	SPRR2A;SPRR2B;SPRR2D;SPRR2E;SPRR2G	Small proline-rich protein 2E	18.3465	17.8758	16.5246	20.9617	21.3308	15.8604
	0.919312	-0.423476	P22695	QCR2_HUMAN	UQCRC2	Cytochrome b-c1 complex subunit 2, mitochondrial	19.0529	18.9648	19.4478	19.5154	19.8743	19.3463
	1.02501	-1.42685	P22735	TGM1_HUMAN	TGM1	Protein-glutamine gamma-glutamyltransferase K	20.129	20.0681	20.0664	20.8715	22.8211	20.8515
	0.512415	0.697669	P23142	FBLN1_HUMAN	FBLN1	Fibulin-1	18.9307	18.8436	19.0894	18.6435	17.0936	19.0336
	0.468072	1.01843	P23258	TBG1_HUMAN	TUBG1	Tubulin gamma-1 chain	19.1233	19.2012	19.1654	19.346	18.8002	16.2885
	0.76215	-2.49716	P23381	SYWC_HUMAN	WARS1	Tryptophan--tRNA ligase, cytoplasmic	15.1362	15.0082	18.2501	19.4308	16.5062	19.9489
	1.32901	0.387262	P23396	RS3_HUMAN	RPS3	Small ribosomal subunit protein uS3	30.1924	30.1102	30.3657	29.8695	29.6238	30.0132
	0.766667	0.102097	P23458	JAK1_HUMAN	JAK1	Tyrosine-protein kinase JAK1	19.982	19.9594	19.881	19.7987	19.944	19.7735
	0.321655	-0.346529	P23526	SAHH_HUMAN	AHCY	Adenosylhomocysteinase	19.8506	19.6484	19.4497	19.3923	20.8199	19.7761
	0.418396	1.08977	P24158	PRTN3_HUMAN	PRTN3	Myeloblastin	19.4681	18.8269	16.0779	17.5338	16.2727	17.297
	0.301462	0.154851	P24390	ERD21_HUMAN	KDELR1	ER lumen protein-retaining receptor 1	19.9808	20.3831	19.8967	19.9584	20.1692	19.6684
	0.293428	0.127893	P24539	AT5F1_HUMAN	ATP5PB	ATP synthase F(0) complex subunit B1, mitochondrial	19.6868	19.5569	19.2209	19.2027	19.3085	19.5697
	0.455035	-0.498108	P24752	THIL_HUMAN	ACAT1	Acetyl-CoA acetyltransferase, mitochondrial	18.6402	17.5867	17.8926	18.5903	17.9016	19.122
	1.54549	-0.50657	P24844	MYL9_HUMAN	MYL9	Myosin regulatory light polypeptide 9	21.6854	21.8419	21.5139	22.2412	21.9615	22.3582
	1.90395	0.234927	P24928	RPB1_HUMAN	POLR2A	DNA-directed RNA polymerase II subunit RPB1	22.0325	22.146	22.09	21.8393	21.7882	21.9364
	1.12346	1.62802	P25054	APC_HUMAN	APC	Adenomatous polyposis coli protein	18.2987	18.4758	18.6339	15.5583	17.1222	17.8439
	1.12787	-0.70751	P25205	MCM3_HUMAN	MCM3	DNA replication licensing factor MCM3	20.9278	20.8168	20.3389	21.3692	21.8213	21.0154
	0.0758092	-0.37347	P25311	ZA2G_HUMAN	AZGP1	Zinc-alpha-2-glycoprotein	20.1536	19.1583	18.8697	20.3934	22.3269	16.5816
	0.574648	2.15889	P25391	LAMA1_HUMAN	LAMA1	Laminin subunit alpha-1	22.8892	22.7611	22.8593	22.2793	17.3348	22.4189
	0.378144	0.303331	P25398	RS12_HUMAN	RPS12	Small ribosomal subunit protein eS12	29.5378	29.5149	29.6478	29.5219	28.6004	29.6683
	0.0956071	0.0415554	P25440	BRD2_HUMAN	BRD2	Bromodomain-containing protein 2	21.2778	21.2042	21.1654	21.0192	21.478	21.0254
	0.411518	1.17436	P25490	TYY1_HUMAN	YY1	Transcriptional repressor protein YY1	19.3812	19.4196	19.6192	19.2755	19.7292	15.8923
	1.83589	-0.778296	P25705	ATPA_HUMAN	ATP5F1A	ATP synthase subunit alpha, mitochondrial	21.1737	21.2631	21.1704	21.7728	22.3526	21.8167
	0.00299616	0.00795492	P25786	PSA1_HUMAN	PSMA1	Proteasome subunit alpha type-1	19.2927	19.1737	18.6775	19.7161	17.3567	20.0472
	0.00818671	0.0354786	P25787	PSA2_HUMAN	PSMA2	Proteasome subunit alpha type-2	19.6065	19.6409	19.0883	20.3036	21.2854	16.6402
	1.01482	-0.775705	P25788	PSA3_HUMAN	PSMA3	Proteasome subunit alpha type-3	18.7808	18.3898	18.0129	18.781	19.7184	19.0112
	1.30509	-1.9795	P25789	PSA4_HUMAN	PSMA4	Proteasome subunit alpha type-4	19.3094	18.6112	17.265	20.0219	21.1358	19.9665
	1.14534	-1.84104	P25815	S100P_HUMAN	S100P	Protein S100-P	16.0389	16.4853	16.8323	18.7416	16.8835	19.2544
	1.40014	-0.487545	P26038	MOES_HUMAN	MSN	Moesin	20.0533	19.7127	19.9447	20.1943	20.6299	20.3492
	0.371627	0.862678	P26045	PTN3_HUMAN	PTPN3	Tyrosine-protein phosphatase non-receptor type 3	17.8162	18.5447	17.4518	18.2253	17.7377	15.2617
	1.9752	0.327808	P26196	DDX6_HUMAN	DDX6	Probable ATP-dependent RNA helicase DDX6	22.896	22.9581	23.0542	22.6417	22.5448	22.7383
	1.16646	-0.35729	P26358	DNMT1_HUMAN	DNMT1	DNA (cytosine-5)-methyltransferase 1	19.8562	20.2313	20.0971	20.4781	20.236	20.5425
	0.171705	-0.104006	P26368	U2AF2_HUMAN	U2AF2	Splicing factor U2AF 65 kDa subunit	24.562	24.4263	24.2748	24.4769	24.9167	24.1815
	0.588429	0.239889	P26373	RL13_HUMAN	RPL13	Large ribosomal subunit protein eL13	30.2299	30.2076	30.389	29.9291	29.8041	30.3737
	1.56115	-1.03766	P26599	PTBP1_HUMAN	PTBP1	Polypyrimidine tract-binding protein 1	20.4843	19.8477	19.5282	20.8677	20.8729	21.2326
	0.229097	-0.370881	P27105	STOM_HUMAN	STOM	Stomatin	20.4749	20.3311	20.8635	20.4109	20.2209	22.1503
	0.00243127	0.00131226	P27448	MARK3_HUMAN	MARK3	MAP/microtubule affinity-regulating kinase 3	20.9083	20.8905	20.787	20.786	21.1891	20.6068
	0.681749	-0.379347	P27482	CALL3_HUMAN	CALML3	Calmodulin-like protein 3	26.5572	26.4051	25.8742	26.5644	26.9433	26.4667
	0.104257	-0.104276	P27635	RL10_HUMAN	RPL10	Large ribosomal subunit protein uL16	25.253	24.7715	25.7418	25.7383	24.9552	25.3856
	0.216253	0.459716	P27694	RFA1_HUMAN	RPA1	Replication protein A 70 kDa DNA-binding subunit	19.4407	19.2221	19.5594	19.6603	19.872	17.3107
	0.67656	-2.38172	P27695	APEX1_HUMAN	APEX1	DNA-(apurinic or apyrimidinic site) endonuclease	17.4794	14.8268	18.8238	20.6305	17.259	20.3857
	0.186336	0.0621529	P27708	PYR1_HUMAN	CAD	CAD protein	20.7735	21.0133	20.9717	20.9293	20.9898	20.6529
	1.6752	-0.965542	P28066	PSA5_HUMAN	PSMA5	Proteasome subunit alpha type-5	20.0946	19.934	19.5513	20.614	21.2388	20.6237
	1.15488	-2.28986	P28070	PSB4_HUMAN	PSMB4	Proteasome subunit beta type-4	19.2459	19.5108	16.8367	20.3598	21.5785	20.5247
	0.622508	-1.42406	P28072	PSB6_HUMAN	PSMB6	Proteasome subunit beta type-6	18.8097	18.9217	16.0199	19.1398	20.1066	18.7771
	1.37538	-0.73756	P28074	PSB5_HUMAN	PSMB5	Proteasome subunit beta type-5	20.4041	20.6846	19.9251	20.906	21.0225	21.298
	0.515338	1.52578	P28288	ABCD3_HUMAN	ABCD3	ATP-binding cassette sub-family D member 3	20.3702	20.5288	20.7082	20.3468	16.4201	20.2629
	1.02712	-0.382414	P28290	ITPI2_HUMAN	ITPRID2	Protein ITPRID2	19.6708	19.5804	19.6909	19.7086	20.2945	20.0863
	0.0703689	0.202223	P28331	NDUS1_HUMAN	NDUFS1	NADH-ubiquinone oxidoreductase 75 kDa subunit, mitochondrial	17.9811	18.9274	19.2895	18.8408	16.7928	19.9577
	0.272804	0.621558	P28340	DPOD1_HUMAN	POLD1	DNA polymerase delta catalytic subunit	17.9516	18.2928	18.4351	15.8054	18.3917	18.6178
	0.680994	1.42263	P28370	SMCA1_HUMAN	SMARCA1	Probable global transcription activator SNF2L1	20.3198	20.0478	19.7499	20.2954	18.4913	17.063
	0.881217	1.94594	P28715	ERCC5_HUMAN	ERCC5	DNA excision repair protein ERCC-5	18.2322	18.2226	18.0987	14.2167	17.5692	16.9298
	0.278296	0.420816	P29317	EPHA2_HUMAN	EPHA2	Ephrin type-A receptor 2	18.6237	16.9159	18.4148	17.7225	17.9558	17.0136
	1.35158	0.486542	P29372	3MG_HUMAN	MPG	DNA-3-methyladenine glycosylase	19.8677	19.8845	19.6555	19.0811	19.5986	19.2683
	0.393708	-0.866237	P29373	RABP2_HUMAN	CRABP2	Cellular retinoic acid-binding protein 2	17.2783	18.5649	18.6515	19.483	17.447	20.1635
	1.44059	-1.67473	P29508	SPB3_HUMAN	SERPINB3	Serpin B3	19.7957	19.0384	18.7534	20.2413	21.7228	20.6477
	1.2182	-0.557383	P29558	RBMS1_HUMAN	RBMS1	RNA-binding motif, single-stranded-interacting protein 1	19.6769	19.5159	19.4681	19.7005	20.2985	20.334
	0.235558	-0.091718	P29992	GNA11_HUMAN	GNA11	Guanine nucleotide-binding protein subunit alpha-11	20.0937	20.2089	19.9154	20.1609	20.3861	19.9461
	0.894454	-2.52847	P30040	ERP29_HUMAN	ERP29	Endoplasmic reticulum resident protein 29	17.9747	17.9714	14.7217	19.7973	17.971	20.4849
	0.460099	-1.8537	P30044	PRDX5_HUMAN	PRDX5	Peroxiredoxin-5, mitochondrial	14.5842	18.4871	16.5318	19.6761	15.7375	19.7506
	0.603101	-0.111474	P30050	RL12_HUMAN	RPL12	Large ribosomal subunit protein uL11	30.1473	30.401	30.3072	30.3384	30.4653	30.3863
	1.34143	-1.36307	P30084	ECHM_HUMAN	ECHS1	Enoyl-CoA hydratase, mitochondrial	18.6846	18.8314	18.4884	19.339	20.9146	19.8401
	0.100711	-0.326752	P30154	2AAB_HUMAN	PPP2R1B	Serine/threonine-protein phosphatase 2A 65 kDa regulatory subunit A beta isoform	18.1317	18.7578	16.666	18.7188	16.2652	19.5518
	1.02435	-1.83497	P30408	T4S1_HUMAN	TM4SF1	Transmembrane 4 L6 family member 1	15.3856	16.329	17.3086	18.2895	17.0295	19.2091
	0.320711	0.0811151	P30414	NKTR_HUMAN	NKTR	NK-tumor recognition protein	21.8236	21.7953	21.7461	21.6514	21.9036	21.5666
	0.00250489	0.00174014	P30419	NMT1_HUMAN	NMT1	Glycylpeptide N-tetradecanoyltransferase 1	19.7392	19.5686	19.3509	19.4712	19.2568	19.9255
	1.51985	0.270608	P30876	RPB2_HUMAN	POLR2B	DNA-directed RNA polymerase II subunit RPB2	21.8817	21.9597	21.8481	21.701	21.4753	21.7014
	0.0470243	0.236193	P31025	LCN1_HUMAN	LCN1	Lipocalin-1	21.8444	17.0506	17.4906	18.4972	19.9482	17.2316
	0.433416	-0.487337	P31040	SDHA_HUMAN	SDHA	Succinate dehydrogenase [ubiquinone] flavoprotein subunit, mitochondrial	18.5547	18.3811	18.7009	18.3438	19.9373	18.8176
	0.842491	0.56754	P31146	COR1A_HUMAN	CORO1A	Coronin-1A	20.7744	20.3208	20.7782	19.8645	20.5963	19.7099
	0.774888	-1.386	P31151	S10A7_HUMAN	S100A7	Protein S100-A7	21.1267	19.9188	19.237	20.8082	22.7012	20.9311
	0.248119	-0.0300999	P31327	CPSM_HUMAN	CPS1	Carbamoyl-phosphate synthase [ammonia], mitochondrial	22.8594	22.7758	22.8791	22.802	22.9262	22.8764
	1.23784	0.948836	P31350	RIR2_HUMAN	RRM2	Ribonucleoside-diphosphate reductase subunit M2	18.2819	18.3994	18.2908	18.0882	16.9622	17.0752
	0.522885	-0.149491	P31689	DNJA1_HUMAN	DNAJA1	DnaJ homolog subfamily A member 1	21.5486	21.8073	21.6314	22.0115	21.7175	21.7067
	0.248496	-0.573831	P31939	PUR9_HUMAN	ATIC	Bifunctional purine biosynthesis protein ATIC	20.6876	20.1778	18.8459	19.7366	21.9397	19.7565
	0.620099	0.510748	P31942	HNRH3_HUMAN	HNRNPH3	Heterogeneous nuclear ribonucleoprotein H3	21.8969	22.6161	22.2821	21.8869	21.1698	22.2062
	0.54518	0.206121	P31943	HNRH1_HUMAN	HNRNPH1	Heterogeneous nuclear ribonucleoprotein H	22.1398	22.2836	22.3115	21.8138	21.9583	22.3445
	1.1215	-3.39999	P31944	CASPE_HUMAN	CASP14	Caspase-14	20.5589	17.4334	17.176	21.031	23.6247	20.7126
	0.237532	-0.721324	P31947	1433S_HUMAN	SFN	14-3-3 protein sigma	15.9457	19.225	18.1387	18.8403	17.1318	19.5012
	1.09383	-0.989007	P32004	L1CAM_HUMAN	L1CAM	Neural cell adhesion molecule L1	17.7567	17.2187	18.3416	18.3423	19.2792	18.6626
	1.50464	-0.683439	P32754	HPPD_HUMAN	HPD	4-hydroxyphenylpyruvate dioxygenase	20.0349	19.7098	19.8647	20.2897	20.4529	20.9171
	0.660137	0.285807	P32780	TF2H1_HUMAN	GTF2H1	General transcription factor IIH subunit 1	18.1619	17.742	18.3602	17.7583	17.9437	17.7047
	0.245526	0.12599	P32969	RL9_HUMAN	RPL9	Large ribosomal subunit protein uL6	28.0443	28.0555	28.0016	28.2658	27.566	27.8918
	1.908	-0.589114	P33176	KINH_HUMAN	KIF5B	Kinesin-1 heavy chain	19.4246	19.3111	19.1796	19.6617	20.0089	20.012
	0.587056	1.44319	P33897	ABCD1_HUMAN	ABCD1	ATP-binding cassette sub-family D member 1	15.8013	17.4016	19.0376	15.0564	17.0337	15.8209
	0.728261	0.75257	P33981	TTK_HUMAN	TTK	Dual specificity protein kinase TTK	18.3734	18.0076	18.3518	17.8545	16.5817	18.0389
	0.409062	0.916509	P33991	MCM4_HUMAN	MCM4	DNA replication licensing factor MCM4	20.1892	20.242	20.384	20.5211	17.4741	20.0704
	2.12369	-0.454764	P33992	MCM5_HUMAN	MCM5	DNA replication licensing factor MCM5	18.8673	19.0479	19.1273	19.3845	19.5534	19.4689
	0.337574	0.935931	P33993	MCM7_HUMAN	MCM7	DNA replication licensing factor MCM7	19.978	19.8176	19.8658	19.9115	16.6722	20.2699
	0.65808	1.08482	P34896	GLYC_HUMAN	SHMT1	Serine hydroxymethyltransferase, cytosolic	18.6153	18.0778	18.2416	17.4246	18.3792	15.8765
	0.868764	-0.434301	P34897	GLYM_HUMAN	SHMT2	Serine hydroxymethyltransferase, mitochondrial	20.214	20.219	19.8024	20.2225	20.8627	20.4531
	1.53095	-0.562831	P34932	HSP74_HUMAN	HSPA4	Heat shock 70 kDa protein 4	19.1452	19.3077	19.1987	19.5165	19.7463	20.0773
	0.0535157	-0.237963	P35030	TRY3_HUMAN	PRSS3	Trypsin-3	18.8934	18.9731	15.122	19.4092	17.8455	16.4477
	0.356398	0.154895	P35052	GPC1_HUMAN	GPC1	Glypican-1	22.0972	22.2641	22.2598	22.1233	21.7244	22.3087
	0.31436	-0.115793	P35221	CTNA1_HUMAN	CTNNA1	Catenin alpha-1	20.1056	20.0976	20.1554	20.2003	19.9956	20.51
	0.419224	1.3182	P35222	CTNB1_HUMAN	CTNNB1	Catenin beta-1	20.4468	20.2408	20.4941	20.3309	16.4023	20.4938
	0.569657	0.184816	P35227	PCGF2_HUMAN	PCGF2	Polycomb group RING finger protein 2	20.6814	20.5414	20.3881	20.5034	20.4306	20.1224
	0.866716	-2.99037	P35241	RADI_HUMAN	RDX	Radixin	18.9838	15.2836	14.6672	19.8576	17.5935	20.4547
	0.00741061	0.0053463	P35249	RFC4_HUMAN	RFC4	Replication factor C subunit 4	22.9232	22.6936	23.0888	23.2016	22.9874	22.5005
	0.40268	0.135291	P35250	RFC2_HUMAN	RFC2	Replication factor C subunit 2	22.9188	22.9536	23.1626	23.0745	22.8953	22.6593
	0.351457	0.108238	P35251	RFC1_HUMAN	RFC1	Replication factor C subunit 1	23.5182	23.3742	23.4422	23.235	23.5776	23.1973
	0.201712	0.118933	P35268	RL22_HUMAN	RPL22	Large ribosomal subunit protein eL22	30.3872	30.2722	29.968	30.2979	30.2615	29.7111
	0.344338	-0.372781	P35269	T2FA_HUMAN	GTF2F1	General transcription factor IIF subunit 1	20.9478	20.8057	20.2037	21.55	21.2533	20.2722
	1.35766	-3.10986	P35527	K1C9_HUMAN	KRT9	Keratin, type I cytoskeletal 9	27.173	26.0864	26.1049	29.006	31.5222	28.1657
	0.295485	0.970882	P35573	GDE_HUMAN	AGL	Glycogen debranching enzyme	15.0966	19.4509	18.5466	16.4915	16.8246	16.8653
	0.235653	0.738434	P35580	MYH10_HUMAN	MYH10	Myosin-10	18.886	19.0507	15.7877	18.3409	16.966	16.2022
	1.06246	0.259886	P35606	COPB2_HUMAN	COPB2	Coatomer subunit beta'	24.9699	25.0002	24.9933	24.7502	24.5192	24.9143
	0.796634	-0.192182	P35610	SOAT1_HUMAN	SOAT1	Sterol O-acyltransferase 1	20.7129	20.7112	20.7471	20.6952	21.009	21.0436
	0.285597	0.739531	P35611	ADDA_HUMAN	ADD1	Alpha-adducin	18.4261	15.6845	18.5502	17.4504	17.0847	15.9071
	1.89777	-0.645218	P35613	BASI_HUMAN	BSG	Basigin	20.4385	20.4588	20.6277	21.3758	20.9019	21.1829
	0.241125	0.199914	P35637	FUS_HUMAN	FUS	RNA-binding protein FUS	24.9986	24.8029	24.5896	24.7716	24.0039	25.0159
	1.56145	-1.16218	P35658	NU214_HUMAN	NUP214	Nuclear pore complex protein Nup214	19.2935	18.9923	19.343	19.7417	20.5522	20.8215
	0.92227	1.32975	P35869	AHR_HUMAN	AHR	Aryl hydrocarbon receptor	19.1414	18.9681	19.1629	18.97	17.6602	16.653
	1.30163	-0.439375	P35998	PRS7_HUMAN	PSMC2	26S proteasome regulatory subunit 7	19.9443	19.5449	19.7101	20.1156	20.021	20.3808
	0.778168	-0.317504	P36542	ATPG_HUMAN	ATP5F1C	ATP synthase subunit gamma, mitochondrial	20.5385	20.3186	20.4269	20.8003	21.0211	20.4152
	1.26922	0.260288	P36578	RL4_HUMAN	RPL4	Large ribosomal subunit protein uL4	30.7683	30.8519	30.6716	30.6592	30.3874	30.4644
	0.135289	-0.0818399	P36776	LONM_HUMAN	LONP1	Lon protease homolog, mitochondrial	18.9891	18.8211	18.8644	18.8491	18.6747	19.3962
	0.424578	-1.46057	P36871	PGM1_HUMAN	PGM1	Phosphoglucomutase-1	19.2297	14.8291	18.594	19.2115	18.0276	19.7955
	0.505428	-0.166573	P36873	PP1G_HUMAN	PPP1CC	Serine/threonine-protein phosphatase PP1-gamma catalytic subunit	21.6409	21.6847	21.2743	21.7174	21.7976	21.5846
	0.231181	0.402679	P36897	TGFR1_HUMAN	TGFBR1	TGF-beta receptor type-1	19.7183	19.8097	19.3191	18.1852	18.9923	20.4616
	0.262927	-0.125062	P36915	GNL1_HUMAN	GNL1	Guanine nucleotide-binding protein-like 1	20.4277	20.4292	20.2174	20.2426	20.8265	20.3804
	0.516943	0.159149	P36954	RPB9_HUMAN	POLR2I	DNA-directed RNA polymerase II subunit RPB9	21.9693	22.0971	21.8342	21.6548	21.743	22.0254
	0.301382	-0.228272	P36957	ODO2_HUMAN	DLST	Dihydrolipoyllysine-residue succinyltransferase component of 2-oxoglutarate dehydrogenase complex, mitochondrial	19.2029	18.9218	18.8828	18.9207	19.8122	18.9595
	0.875893	0.213822	P37108	SRP14_HUMAN	SRP14	Signal recognition particle 14 kDa protein	23.62	23.6115	23.2887	23.2619	23.357	23.2598
	0.98981	-0.944775	P37198	NUP62_HUMAN	NUP62	Nuclear pore glycoprotein p62	18.1851	19.0837	18.8947	19.6413	20.2914	19.065
	0.415881	-1.68512	P37837	TALDO_HUMAN	TALDO1	Transaldolase	17.6414	15.4362	17.1835	15.2942	19.6233	20.399
	0.500081	-0.0901566	P38159	RBMX_HUMAN	RBMX	RNA-binding motif protein, X chromosome	25.7093	25.8814	25.7486	25.7918	25.9858	25.8322
	0.150431	0.059632	P38432	COIL_HUMAN	COIL	Coilin	22.1149	21.9891	21.8468	21.8396	22.1716	21.7607
	1.2804	1.44485	P38435	VKGC_HUMAN	GGCX	Vitamin K-dependent gamma-carboxylase	18.6873	18.9285	18.7684	18.398	16.7917	16.8599
	0.32422	0.978142	P38606	VATA_HUMAN	ATP6V1A	V-type proton ATPase catalytic subunit A	16.8375	19.5737	19.4169	19.3373	16.5305	17.0258
	1.84816	-0.451675	P38646	GRP75_HUMAN	HSPA9	Stress-70 protein, mitochondrial	21.7067	21.7365	21.9066	22.126	22.1674	22.4115
	1.98564	0.203898	P38919	IF4A3_HUMAN	EIF4A3	Eukaryotic initiation factor 4A-III	23.9495	23.9063	23.9118	23.7443	23.6355	23.7762
	0.445879	0.183353	P39019	RS19_HUMAN	RPS19	Small ribosomal subunit protein eS19	29.5844	29.9476	29.4982	29.6159	29.2722	29.5921
	1.44648	-0.372068	P39023	RL3_HUMAN	RPL3	Large ribosomal subunit protein uL3	29.6776	29.651	29.9469	29.9864	30.2241	30.1813
	0.246134	0.0709222	P39656	OST48_HUMAN	DDOST	Dolichyl-diphosphooligosaccharide--protein glycosyltransferase 48 kDa subunit	23.8225	23.9419	23.651	23.8828	23.6917	23.6282
	0.98716	-0.456189	P39687	AN32A_HUMAN	ANP32A	Acidic leucine-rich nuclear phosphoprotein 32 family member A	20.1665	20.0397	19.8575	20.2273	20.3384	20.8666
	0.976336	-2.0656	P40121	CAPG_HUMAN	CAPG	Macrophage-capping protein	17.9476	14.8	16.963	18.2853	18.2973	19.3247
	0.251925	0.682645	P40222	TXLNA_HUMAN	TXLNA	Alpha-taxilin	18.5725	18.4412	18.7009	19.0264	15.7459	18.8944
	1.63177	-0.659587	P40227	TCPZ_HUMAN	CCT6A	T-complex protein 1 subunit zeta	20.7556	20.6096	20.6363	21.173	21.6839	21.1234
	0.0717286	-0.0878143	P40429	RL13A_HUMAN	RPL13A	Large ribosomal subunit protein uL13	28.0265	27.5695	28.3154	28.624	28.188	27.3627
	0.332046	0.625837	P40616	ARL1_HUMAN	ARL1	ADP-ribosylation factor-like protein 1	19.7562	19.6528	19.6873	20.0018	17.5316	19.6855
	0.76426	0.925088	P40692	MLH1_HUMAN	MLH1	DNA mismatch repair protein Mlh1	18.3579	18.3717	17.9491	18.1419	17.4665	16.2951
	0.332072	-0.771129	P40763	STAT3_HUMAN	STAT3	Signal transducer and activator of transcription 3	16.8003	18.5394	18.3009	19.9939	17.2684	18.6917
	0.492362	0.128682	P40937	RFC5_HUMAN	RFC5	Replication factor C subunit 5	23.6573	23.7306	23.9858	23.715	23.5518	23.7208
	0.428762	-0.0842845	P40938	RFC3_HUMAN	RFC3	Replication factor C subunit 3	22.6566	22.62	22.8845	22.8291	22.7785	22.8063
	0.477778	1.43137	P40939	ECHA_HUMAN	HADHA	Trifunctional enzyme subunit alpha, mitochondrial	19.4164	19.5096	19.7141	19.5183	15.5233	19.3044
	2.03543	-0.368663	P41091	IF2G_HUMAN	EIF2S3	Eukaryotic translation initiation factor 2 subunit 3	21.8757	21.7558	21.9536	22.3128	22.1315	22.2467
	0.609798	1.202	P41208	CETN2_HUMAN	CETN2	Centrin-2	20.8399	20.7293	20.5503	20.7722	17.813	19.9283
	0.584205	-0.452694	P41214	EIF2D_HUMAN	EIF2D	Eukaryotic translation initiation factor 2D	16.5807	16.8784	17.1385	17.7871	16.7438	17.4249
	0.379741	0.90926	P41223	BUD31_HUMAN	BUD31	Protein BUD31 homolog	20.0239	20.1062	19.9696	20.1053	20.1526	17.1141
	0.304912	-0.59689	P41227	NAA10_HUMAN	NAA10	N-alpha-acetyltransferase 10	16.6714	17.8975	17.1901	16.6252	17.8283	19.0963
	0.464235	-1.00589	P41250	GARS_HUMAN	GARS1	Glycine--tRNA ligase	16.6295	18.8754	18.4293	19.1123	17.8214	20.0182
	1.93725	-0.293681	P41252	SYIC_HUMAN	IARS1	Isoleucine--tRNA ligase, cytoplasmic	20.5915	20.4734	20.6246	20.8595	20.7721	20.9389
	1.68434	-0.299747	P42166	LAP2A_HUMAN	TMPO	Lamina-associated polypeptide 2, isoform alpha	22.1553	22.0299	21.9714	22.4216	22.4016	22.2327
	0.530727	0.116147	P42167	LAP2B_HUMAN	TMPO	Lamina-associated polypeptide 2, isoforms beta/gamma	21.3611	21.4325	21.2142	21.3473	21.0987	21.2133
	0.0931017	-0.389904	P42224	STAT1_HUMAN	STAT1	Signal transducer and activator of transcription 1-alpha/beta	18.6781	14.4265	18.2489	18.7255	17.2295	16.5684
	1.02931	0.137169	P42285	MTREX_HUMAN	MTREX	Exosome RNA helicase MTR4	21.2864	21.1868	21.3279	21.2065	21.0459	21.1372
	0.301648	0.544585	P42345	MTOR_HUMAN	MTOR	Serine/threonine-protein kinase mTOR	18.9631	18.953	19.1739	18.6739	17.1367	19.6457
	1.02122	1.22782	P42356	PI4KA_HUMAN	PI4KA	Phosphatidylinositol 4-kinase alpha	19.2491	19.3808	19.1741	19.1104	17.2124	17.7976
	0.355084	1.31352	P42566	EPS15_HUMAN	EPS15	Epidermal growth factor receptor substrate 15	19.1686	19.3961	16.3038	19.2528	16.3351	15.3401
	0.76482	1.43314	P42568	AF9_HUMAN	MLLT3	Protein AF-9	19.438	18.8551	18.9541	19.1914	17.4698	16.2866
	1.08682	0.291325	P42677	RS27_HUMAN	RPS27	Small ribosomal subunit protein eS27	29.3982	29.0408	29.3375	29.0774	28.9572	28.8678
	0.740738	1.69496	P42695	CNDD3_HUMAN	NCAPD3	Condensin-2 complex subunit D3	18.8572	19.3413	18.8111	19.3393	16.6464	15.939
	0.2931	0.0616055	P42696	RBM34_HUMAN	RBM34	RNA-binding protein 34	23.5633	23.6964	23.4511	23.4796	23.6008	23.4455
	0.214138	-0.0708752	P42766	RL35_HUMAN	RPL35	Large ribosomal subunit protein uL29	29.9401	30.2345	29.8901	29.9783	30.2214	30.0777
	0.13669	0.328719	P42771	CDN2A_HUMAN	CDKN2A	Cyclin-dependent kinase inhibitor 2A	18.925	18.4076	17.6625	18.5167	16.4179	19.0744
	0.863581	1.80035	P43003	EAA1_HUMAN	SLC1A3	Excitatory amino acid transporter 1	18.5722	18.6261	19.4032	18.7535	15.5376	16.9093
	0.899459	0.607528	P43007	SATT_HUMAN	SLC1A4	Neutral amino acid transporter A	17.0702	16.7108	16.8366	16.6307	15.677	16.4875
	0.218608	-0.834981	P43121	MUC18_HUMAN	MCAM	Cell surface glycoprotein MUC18	15.938	18.6984	18.7857	19.8473	16.3297	19.75
	1.48714	-0.340046	P43246	MSH2_HUMAN	MSH2	DNA mismatch repair protein Msh2	20.1342	19.9366	20.062	20.2069	20.4664	20.4796
	0.56787	-0.170313	P43307	SSRA_HUMAN	SSR1	Translocon-associated protein subunit alpha	22.9138	22.8562	22.5712	23.015	22.79	23.0472
	0.608808	-0.258001	P43353	AL3B1_HUMAN	ALDH3B1	Aldehyde dehydrogenase family 3 member B1	20.7376	20.595	20.5531	20.6279	20.7949	21.2368
	0.137175	0.558603	P43487	RANG_HUMAN	RANBP1	Ran-specific GTPase-activating protein	20.0793	19.6193	19.2373	19.94	21.1221	16.1979
	0.469805	-0.813709	P43897	EFTS_HUMAN	TSFM	Elongation factor Ts, mitochondrial	18.2688	16.9072	18.643	18.9807	17.7373	19.5422
	1.34085	-0.254871	P45880	VDAC2_HUMAN	VDAC2	Voltage-dependent anion-selective channel protein 2	21.4696	21.5882	21.5479	21.6268	21.8808	21.8627
	0.283308	-0.0397727	P45973	CBX5_HUMAN	CBX5	Chromobox protein homolog 5	23.261	23.2147	23.2887	23.2894	23.3877	23.2067
	0.144536	0.64389	P45974	UBP5_HUMAN	USP5	Ubiquitin carboxyl-terminal hydrolase 5	20.7655	20.6778	20.4444	21.2378	16.7126	22.0056
	0.122536	-0.0427583	P46013	KI67_HUMAN	MKI67	Proliferation marker protein Ki-67	23.5624	23.4823	23.2383	23.4588	23.6182	23.3343
	0.633138	-0.722069	P46060	RAGP1_HUMAN	RANGAP1	Ran GTPase-activating protein 1	19.3838	19.4847	19.6231	19.8465	21.2265	19.5848
	0.310042	0.479845	P46063	RECQ1_HUMAN	RECQL	ATP-dependent DNA helicase Q1	19.1976	19.3346	19.1537	19.5721	17.5128	19.1615
	2.2921	0.251159	P46087	NOP2_HUMAN	NOP2	Probable 28S rRNA (cytosine(4447)-C(5))-methyltransferase	23.5498	23.5849	23.4503	23.2751	23.3133	23.2431
	0.839635	0.103947	P46100	ATRX_HUMAN	ATRX	Transcriptional regulator ATRX	22.817	22.7557	22.863	22.6497	22.8039	22.6703
	0.755879	1.58167	P46379	BAG6_HUMAN	BAG6	Large proline-rich protein BAG6	19.145	19.2622	19.2727	16.4701	16.9152	19.5497
	0.294336	0.0997251	P46776	RL27A_HUMAN	RPL27A	Large ribosomal subunit protein uL15	30.9789	30.7541	30.5442	30.6749	30.5563	30.7469
	1.15059	0.341287	P46777	RL5_HUMAN	RPL5	Large ribosomal subunit protein uL18	29.8501	29.7705	30.0919	29.4562	29.4685	29.7639
	0.240479	0.0848961	P46778	RL21_HUMAN	RPL21	Large ribosomal subunit protein eL21	30.3237	30.5105	30.1817	30.2182	30.4447	30.0984
	0.100541	-0.0749257	P46779	RL28_HUMAN	RPL28	Large ribosomal subunit protein eL28	29.0885	28.9661	29.5543	29.339	28.9072	29.5874
	1.32306	0.210344	P46781	RS9_HUMAN	RPS9	Small ribosomal subunit protein uS4	29.9445	29.9561	29.9091	29.87	29.6771	29.6316
	0.021944	0.0136007	P46782	RS5_HUMAN	RPS5	Small ribosomal subunit protein uS7	28.8676	28.6871	28.4735	28.5256	28.4563	29.0054
	1.1289	0.473815	P46783	RS10_HUMAN	RPS10	Small ribosomal subunit protein eS10	29.398	29.2822	29.6331	29.1263	28.6275	29.138
	0.633993	0.100313	P46977	STT3A_HUMAN	STT3A	Dolichyl-diphosphooligosaccharide--protein glycosyltransferase subunit STT3A	23.1467	23.1552	23.0069	23.0471	22.8977	23.0631
	0.619858	-0.517632	P47755	CAZA2_HUMAN	CAPZA2	F-actin-capping protein subunit alpha-2	20.7797	20.9159	20.9085	21.3005	22.0696	20.7868
	1.31199	-0.222287	P47756	CAPZB_HUMAN	CAPZB	F-actin-capping protein subunit beta	22.3992	22.6254	22.6325	22.7937	22.7968	22.7334
	1.27583	0.489307	P47813	IF1AX_HUMAN	EIF1AX	Eukaryotic translation initiation factor 1A, X-chromosomal	22.0812	22.2071	21.7492	21.2909	21.6136	21.6651
	1.3139	-0.299037	P47897	SYQ_HUMAN	QARS1	Glutamine--tRNA ligase	20.6291	20.6335	20.8174	20.9356	21.1626	20.8789
	0.0060406	0.00156848	P47914	RL29_HUMAN	RPL29	Large ribosomal subunit protein eL29	30.463	30.3892	30.3002	30.2407	30.4508	30.4563
	0.781743	-2.7335	P47929	LEG7_HUMAN	LGALS7	Galectin-7	16.271	20.2035	15.118	19.2734	20.8657	19.6539
	0.0646746	0.0516198	P48047	ATPO_HUMAN	ATP5PO	ATP synthase subunit O, mitochondrial	18.6357	18.631	19.0317	19.0957	18.26	18.7878
	0.0882249	-0.150476	P48059	LIMS1_HUMAN	LIMS1	LIM and senescent cell antigen-like-containing domain protein 1	16.6009	17.2895	17.2564	18.2047	17.1365	16.257
	0.00963037	-0.0260766	P48556	PSMD8_HUMAN	PSMD8	26S proteasome non-ATPase regulatory subunit 8	17.9808	18.6746	18.5091	18.8743	16.7368	19.6316
	1.85402	0.423358	P48634	PRC2A_HUMAN	PRRC2A	Protein PRRC2A	24.8633	25.0385	24.8937	24.4985	24.365	24.6619
	0.156733	-0.424842	P48668	K2C6C_HUMAN	KRT6C	Keratin, type II cytoskeletal 6C	15.2593	17.6226	18.1456	18.2696	17.4664	16.566
	0.0187554	0.0381215	P48681	NEST_HUMAN	NES	Nestin	19.0912	18.8199	18.9676	18.7805	17.8354	20.1484
	0.352169	-0.11711	P48729	KC1A_HUMAN	CSNK1A1	Casein kinase I isoform alpha	21.2431	21.3791	21.5992	21.6808	21.3647	21.5272
	1.40329	-0.529551	P48730	KC1D_HUMAN	CSNK1D	Casein kinase I isoform delta	19.3702	19.1573	19.5593	19.752	19.7677	20.1559
	0.665516	-1.00738	P48735	IDHP_HUMAN	IDH2	Isocitrate dehydrogenase [NADP], mitochondrial	16.811	17.0613	16.3475	18.3273	18.4718	16.4428
	0.277695	1.46368	P48741	HSP77_HUMAN	HSPA7	Putative heat shock 70 kDa protein 7	23.9129	24.6833	24.3204	24.7355	18.6356	25.1545
	1.41247	-0.811109	P49006	MRP_HUMAN	MARCKSL1	MARCKS-related protein	18.76	18.9005	18.2766	19.6423	19.0783	19.65
	0.278058	-0.0507088	P49207	RL34_HUMAN	RPL34	Large ribosomal subunit protein eL34	30.2412	30.1882	30.0752	30.1922	30.1406	30.3239
	0.611051	2.06618	P49321	NASP_HUMAN	NASP	Nuclear autoantigenic sperm protein	20.0081	20.249	19.9305	17.0382	20.9632	15.9878
	1.6222	-0.61873	P49327	FAS_HUMAN	FASN	Fatty acid synthase	21.8371	21.9143	21.8631	22.2511	22.3932	22.8263
	0.393792	0.213151	P49406	RM19_HUMAN	MRPL19	Large ribosomal subunit protein bL19m	18.5931	18.6512	18.8532	18.2312	18.9124	18.3146
	1.0968	-3.25043	P49419	AL7A1_HUMAN	ALDH7A1	Alpha-aminoadipic semialdehyde dehydrogenase	16.7504	15.5835	20.0178	19.8514	21.1075	21.1442
	1.85251	0.265666	P49454	CENPF_HUMAN	CENPF	Centromere protein F	20.2224	20.157	20.3085	20.006	20.0137	19.8713
	0.780072	0.535432	P49458	SRP09_HUMAN	SRP9	Signal recognition particle 9 kDa protein	22.6873	22.7617	21.9241	21.7405	21.7666	22.2596
	0.717431	-0.677643	P49585	PCY1A_HUMAN	PCYT1A	Choline-phosphate cytidylyltransferase A	17.2873	16.2222	17.0751	17.0025	17.9675	17.6475
	1.7398	-0.899172	P49588	SYAC_HUMAN	AARS1	Alanine--tRNA ligase, cytoplasmic	20.499	20.627	20.5589	21.0068	21.6212	21.7544
	1.25537	-0.698559	P49591	SYSC_HUMAN	SARS1	Serine--tRNA ligase, cytoplasmic	19.0198	18.9727	18.7206	19.1695	20.0142	19.625
	0.970913	0.840844	P49642	PRI1_HUMAN	PRIM1	DNA primase small subunit	19.2009	19.5857	19.4006	19.2065	17.8571	18.601
	0.652801	1.37879	P49643	PRI2_HUMAN	PRIM2	DNA primase large subunit	18.9382	19.1467	18.6782	18.4026	15.6534	18.5708
	0.776823	0.819965	P49674	KC1E_HUMAN	CSNK1E	Casein kinase I isoform epsilon	18.492	18.6907	18.4753	17.8525	16.8452	18.5004
	0.0585677	0.0497506	P49711	CTCF_HUMAN	CTCF	Transcriptional repressor CTCF	21.7574	22.0293	21.9184	21.3663	21.8423	22.3472
	0.181631	-0.353573	P49720	PSB3_HUMAN	PSMB3	Proteasome subunit beta type-3	18.5047	18.3638	17.8583	18.4784	19.8882	17.4208
	1.52093	-1.20255	P49721	PSB2_HUMAN	PSMB2	Proteasome subunit beta type-2	19.4146	19.2949	18.9612	19.7626	20.8791	20.6367
	0.859863	1.33485	P49736	MCM2_HUMAN	MCM2	DNA replication licensing factor MCM2	19.2216	18.9804	19.2209	19.232	17.2296	16.9567
	1.05839	-2.13819	P49748	ACADV_HUMAN	ACADVL	Very long-chain specific acyl-CoA dehydrogenase, mitochondrial	19.4288	16.4565	19.1078	20.4508	20.684	20.2729
	0.306546	0.0982711	P49750	YLPM1_HUMAN	YLPM1	YLP motif-containing protein 1	21.8986	21.8145	21.868	21.7334	21.5556	21.9972
	1.2626	-0.138125	P49755	TMEDA_HUMAN	TMED10	Transmembrane emp24 domain-containing protein 10	20.1086	20.211	20.1103	20.3179	20.3221	20.2042
	0.115492	-0.085228	P49756	RBM25_HUMAN	RBM25	RNA-binding protein 25	22.5368	22.3394	22.5926	22.4253	23.0753	22.2238
	0.0104086	0.033191	P49757	NUMB_HUMAN	NUMB	Protein numb homolog	15.8696	18.7411	18.813	18.1723	18.1888	16.9629
	0.706897	1.67871	P49759	CLK1_HUMAN	CLK1	Dual specificity protein kinase CLK1	20.0582	20.1253	19.9849	19.5484	16.2135	19.3704
	0.516153	0.915178	P49760	CLK2_HUMAN	CLK2	Dual specificity protein kinase CLK2	20.304	19.9605	20.2613	20.0986	17.7213	19.9604
	0.241746	-0.109777	P49761	CLK3_HUMAN	CLK3	Dual specificity protein kinase CLK3	20.7457	20.6993	20.6774	20.7972	21.1351	20.5194
	1.0665	0.863321	P49770	EI2BB_HUMAN	EIF2B2	Translation initiation factor eIF-2B subunit beta	20.1566	19.9195	20.3756	19.5519	18.5807	19.729
	0.704779	-0.537245	P49790	NU153_HUMAN	NUP153	Nuclear pore complex protein Nup153	19.3286	19.0123	19.3147	19.3479	20.4139	19.5056
	0.892487	0.240507	P49792	RBP2_HUMAN	RANBP2	E3 SUMO-protein ligase RanBP2	19.6151	19.3896	19.8154	19.4075	19.3716	19.3194
	1.06265	-1.18348	P49902	5NTC_HUMAN	NT5C2	Cytosolic purine 5'-nucleotidase	15.1839	16.7068	16.6141	17.6717	17.3187	17.0649
	0.24433	-0.62595	P49913	CAMP_HUMAN	CAMP	Cathelicidin antimicrobial peptide	18.2011	18.5292	16.5677	18.1985	19.8818	17.0956
	0.214726	0.456944	P49915	GUAA_HUMAN	GMPS	GMP synthase [glutamine-hydrolyzing]	19.0121	18.7703	19.5875	18.9353	17.1827	19.881
	0.503632	0.154474	P49916	DNLI3_HUMAN	LIG3	DNA ligase 3	21.234	21.1222	21.2673	21.1372	21.2186	20.8043
	0.480394	0.728978	P49959	MRE11_HUMAN	MRE11	Double-strand break repair protein MRE11	17.6861	17.966	17.9901	18.4082	16.2217	16.8254
	0.185324	-0.510333	P50148	GNAQ_HUMAN	GNAQ	Guanine nucleotide-binding protein G(q) subunit alpha	18.6059	18.5015	18.7294	18.7712	17.5073	21.0893
	1.39889	-0.181506	P50402	EMD_HUMAN	EMD	Emerin	22.6233	22.7861	22.6576	22.8966	22.8018	22.9132
	0.0560721	0.0155347	P50416	CPT1A_HUMAN	CPT1A	Carnitine O-palmitoyltransferase 1, liver isoform	21.3696	21.4245	21.5773	21.3702	21.3676	21.5871
	0.593981	-0.477146	P50570	DYN2_HUMAN	DNM2	Dynamin-2	17.9999	18.7647	18.6869	18.6375	19.485	18.7605
	0.17689	0.091437	P50579	MAP2_HUMAN	METAP2	Methionine aminopeptidase 2	19.4606	19.479	19.6943	19.4881	19.1232	19.7483
	0.808379	2.03067	P50748	KNTC1_HUMAN	KNTC1	Kinetochore-associated protein 1	19.3969	19.3778	19.3229	19.4553	17.0987	15.4516
	0.27514	0.0845483	P50750	CDK9_HUMAN	CDK9	Cyclin-dependent kinase 9	20.6511	20.5032	20.5986	20.3774	20.7306	20.3913
	0.997099	0.943425	P50851	LRBA_HUMAN	LRBA	Lipopolysaccharide-responsive and beige-like anchor protein	18.2385	18.3936	18.5197	18.2684	16.7881	17.2649
	0.461298	0.153397	P50914	RL14_HUMAN	RPL14	Large ribosomal subunit protein eL14	30.2464	30.3857	30.3727	30.3628	29.9139	30.2678
	0.581233	-1.73117	P50995	ANX11_HUMAN	ANXA11	Annexin A11	19.1342	15.8966	18.7262	20.4622	17.9458	20.5425
	0.637734	0.313309	P51116	FXR2_HUMAN	FXR2	RNA-binding protein FXR2	21.2943	21.1023	21.1138	20.9039	20.4672	21.1994
	1.5262	-1.44527	P51148	RAB5C_HUMAN	RAB5C	Ras-related protein Rab-5C	18.7608	18.738	18.6072	20.262	19.3438	20.8359
	0.432448	0.881153	P51151	RAB9A_HUMAN	RAB9A	Ras-related protein Rab-9A	18.6769	16.718	18.6895	16.2922	18.2423	16.9065
	0.0803289	0.137685	P51397	DAP1_HUMAN	DAP	Death-associated protein 1	18.0622	18.1437	19.385	18.3032	19.1739	17.7008
	0.00476992	0.00287183	P51398	RT29_HUMAN	DAP3	Small ribosomal subunit protein mS29	21.136	21.1105	21.2198	21.0437	21.5302	20.8837
	0.613118	1.47107	P51531	SMCA2_HUMAN	SMARCA2	Probable global transcription activator SNF2L2	20.0482	19.9629	19.8912	19.7007	19.4387	16.3497
	0.429575	0.0343367	P51532	SMCA4_HUMAN	SMARCA4	Transcription activator BRG1	21.0875	21.0857	21.1619	21.0672	21.1216	21.0433
	0.529215	-0.719858	P51553	IDH3G_HUMAN	IDH3G	Isocitrate dehydrogenase [NAD] subunit gamma, mitochondrial	16.9763	16.3998	16.2382	16.8904	18.3495	16.5339
	0.0309609	-0.00775528	P51571	SSRD_HUMAN	SSR4	Translocon-associated protein subunit delta	22.2284	22.2148	22.0966	22.0445	22.2321	22.2864
	0.855237	2.01923	P51610	HCFC1_HUMAN	HCFC1	Host cell factor 1	19.221	19.2161	19.1262	19.231	15.49	16.7847
	0.227779	-0.117554	P51648	AL3A2_HUMAN	ALDH3A2	Aldehyde dehydrogenase family 3 member A2	20.8947	20.8464	20.4487	20.7264	21.1351	20.681
	1.27112	-1.08564	P51659	DHB4_HUMAN	HSD17B4	Peroxisomal multifunctional enzyme type 2	20.5795	19.7203	19.9199	20.6292	21.1611	21.6864
	0.287974	0.627835	P51825	AFF1_HUMAN	AFF1	AF4/FMR2 family member 1	19.1544	17.1171	16.3412	17.0689	17.2732	16.3871
	1.31618	1.49211	P51948	MAT1_HUMAN	MNAT1	CDK-activating kinase assembly factor MAT1	18.5107	17.4201	18.7516	17.3424	16.1754	16.6883
	0.102245	0.263088	P51970	NDUA8_HUMAN	NDUFA8	NADH dehydrogenase [ubiquinone] 1 alpha subcomplex subunit 8	19.6654	19.2044	18.9513	19.7019	20.1065	17.2234
	0.160532	0.285605	P52209	6PGD_HUMAN	PGD	6-phosphogluconate dehydrogenase, decarboxylating	19.422	19.5192	19.3553	19.4736	17.8643	20.1018
	0.43071	-0.0799217	P52272	HNRPM_HUMAN	HNRNPM	Heterogeneous nuclear ribonucleoprotein M	26.1312	26.1432	26.2692	26.2642	26.3738	26.1454
	0.588174	-0.123444	P52292	IMA1_HUMAN	KPNA2	Importin subunit alpha-1	20.8314	20.8818	21.0201	20.9032	21.1624	21.038
	1.34605	-0.308436	P52294	IMA5_HUMAN	KPNA1	Importin subunit alpha-5	19.3491	19.3109	19.5	19.7151	19.8404	19.5297
	0.586032	1.79004	P52298	NCBP2_HUMAN	NCBP2	Nuclear cap-binding protein subunit 2	19.8497	19.5167	19.8407	19.3848	19.2224	15.2297
	0.826288	0.60579	P52434	RPAB3_HUMAN	POLR2H	DNA-directed RNA polymerases I, II, and III subunit RPABC3	20.9991	21.3448	21.5513	21.1638	20.7764	20.1376
	0.649362	1.6413	P52435	RPB11_HUMAN	POLR2J	DNA-directed RNA polymerase II subunit RPB11-a	21.3289	21.2693	21.1023	21.0761	17.3499	20.3504
	0.920463	-2.48926	P52565	GDIR1_HUMAN	ARHGDIA	Rho GDP-dissociation inhibitor 1	19.0484	15.3994	18.7012	19.294	20.9898	20.333
	0.20274	-0.679524	P52594	AGFG1_HUMAN	AGFG1	Arf-GAP domain and FG repeat-containing protein 1	15.7425	18.8839	18.5952	18.9343	16.8205	19.5054
	0.926478	-0.442245	P52597	HNRPF_HUMAN	HNRNPF	Heterogeneous nuclear ribonucleoprotein F	22.2077	22.5517	22.4375	22.7241	22.5707	23.2288
	1.19954	0.124231	P52701	MSH6_HUMAN	MSH6	DNA mismatch repair protein Msh6	22.4692	22.4645	22.5965	22.426	22.3488	22.3826
	0.141089	-0.129567	P52756	RBM5_HUMAN	RBM5	RNA-binding protein 5	20.3782	19.9761	20.1861	19.8686	20.9311	20.1294
	0.890026	-0.338078	P52907	CAZA1_HUMAN	CAPZA1	F-actin-capping protein subunit alpha-1	22.4658	22.7259	22.793	23.1906	22.7123	23.096
	0.88848	2.06779	P52948	NUP98_HUMAN	NUP98	Nuclear pore complex protein Nup98-Nup96	20.138	20.6746	20.4655	20.2788	18.2284	16.5675
	1.29055	-1.70472	P53004	BIEA_HUMAN	BLVRA	Biliverdin reductase A	16.3085	16.0244	17.8772	18.0691	18.8527	18.4024
	0.282599	0.683498	P53007	TXTP_HUMAN	SLC25A1	Tricarboxylate transport protein, mitochondrial	19.6995	19.6403	19.6538	19.7226	20.1706	17.0498
	1.17412	0.470129	P53350	PLK1_HUMAN	PLK1	Serine/threonine-protein kinase PLK1	18.9574	18.7998	18.3969	18.3113	18.0756	18.3568
	0.337852	1.16447	P53396	ACLY_HUMAN	ACLY	ATP-citrate synthase	20.7088	20.5119	20.4278	20.7881	16.5424	20.8246
	0.285186	-0.632491	P53597	SUCA_HUMAN	SUCLG1	Succinate--CoA ligase [ADP/GDP-forming] subunit alpha, mitochondrial	16.0836	18.404	18.9773	18.6329	18.1935	18.5361
	0.49818	0.929832	P53611	PGTB2_HUMAN	RABGGTB	Geranylgeranyl transferase type-2 subunit beta	19.2643	18.8613	18.386	18.6601	18.7033	16.3587
	2.58728	-0.297221	P53618	COPB_HUMAN	COPB1	Coatomer subunit beta	21.2356	21.1134	21.1206	21.4711	21.4765	21.4138
	2.05846	0.246475	P53621	COPA_HUMAN	COPA	Coatomer subunit alpha	23.2209	23.3725	23.378	23.074	23.0816	23.0764
	0.498944	1.44209	P53634	CATC_HUMAN	CTSC	Dipeptidyl peptidase 1	16.0574	19.2318	19.6163	16.5737	17.9533	16.0522
	0.266627	1.02077	P53680	AP2S1_HUMAN	AP2S1	AP-2 complex subunit sigma	19.2591	19.5701	19.949	19.8243	15.5524	20.3392
	0.752305	-0.302409	P53803	RPAB4_HUMAN	POLR2K	DNA-directed RNA polymerases I, II, and III subunit RPABC4	21.4145	20.9381	20.9354	21.219	21.4422	21.5339
	0.610877	0.959077	P53804	TTC3_HUMAN	TTC3	E3 ubiquitin-protein ligase TTC3	21.0039	20.9756	20.9819	20.63	18.6241	20.83
	0.633966	-0.301604	P53985	MOT1_HUMAN	SLC16A1	Monocarboxylate transporter 1	22.3212	22.1832	22.0731	22.1941	22.8786	22.4096
	0.425909	-0.687734	P53990	IST1_HUMAN	IST1	IST1 homolog	18.7064	18.3108	18.5332	18.8115	18.2735	20.5286
	0.191937	0.619272	P53992	SC24C_HUMAN	SEC24C	Protein transport protein Sec24C	19.5969	20.2653	19.7013	20.446	16.7975	20.4622
	0.608716	-0.99618	P53999	TCP4_HUMAN	SUB1	Activated RNA polymerase II transcriptional coactivator p15	24.8817	24.118	22.4925	24.5778	25.235	24.668
	0.508932	0.183531	P54132	BLM_HUMAN	BLM	RecQ-like DNA helicase BLM	22.3916	22.3093	22.3034	21.9619	22.0327	22.4592
	2.04216	-0.302123	P54136	SYRC_HUMAN	RARS1	Arginine--tRNA ligase, cytoplasmic	21.2234	21.1465	21.0965	21.4255	21.5594	21.3879
	0.35693	0.617995	P54198	HIRA_HUMAN	HIRA	Protein HIRA	17.9518	17.8863	17.6579	15.7997	18.1083	17.7341
	0.444346	-0.665923	P54577	SYYC_HUMAN	YARS1	Tyrosine--tRNA ligase, cytoplasmic	20.1173	18.1961	18.5795	19.4159	20.1564	19.3184
	0.741189	-0.498962	P54578	UBP14_HUMAN	USP14	Ubiquitin carboxyl-terminal hydrolase 14	18.9879	18.8358	18.7009	18.7486	19.5838	19.6891
	0.218403	1.05241	P54619	AAKG1_HUMAN	PRKAG1	5'-AMP-activated protein kinase subunit gamma-1	16.3871	21.4619	21.8881	19.072	17.6767	19.8312
	1.69772	-0.355691	P54652	HSP72_HUMAN	HSPA2	Heat shock-related 70 kDa protein 2	24.601	24.7385	24.7172	25.039	24.8954	25.1893
	0.129633	0.476887	P54709	AT1B3_HUMAN	ATP1B3	Sodium/potassium-transporting ATPase subunit beta-3	19.9958	19.6378	19.5751	20.4594	16.5748	20.7438
	0.823328	-0.27722	P54727	RD23B_HUMAN	RAD23B	UV excision repair protein RAD23 homolog B	21.499	21.5152	21.6133	21.6476	21.6891	22.1225
	0.868888	-2.39221	P54819	KAD2_HUMAN	AK2	Adenylate kinase 2, mitochondrial	17.7452	14.067	17.862	18.3555	19.2251	19.2702
	0.349662	0.386975	P54826	GAS1_HUMAN	GAS1	Growth arrest-specific protein 1	18.9614	19.2341	19.9031	18.8454	18.4256	19.6666
	1.14475	-3.09097	P55010	IF5_HUMAN	EIF5	Eukaryotic translation initiation factor 5	15.4935	15.6088	14.634	19.6761	15.8756	19.4574
	0.525406	0.95886	P55036	PSMD4_HUMAN	PSMD4	26S proteasome non-ATPase regulatory subunit 4	18.9472	19.0059	18.9998	19.6304	17.2242	17.2217
	0.585446	1.45082	P55061	BI1_HUMAN	TMBIM6	Bax inhibitor 1	18.8779	18.8857	18.8354	18.8683	18.1329	15.2452
	1.52928	-0.612866	P55072	TERA_HUMAN	VCP	Transitional endoplasmic reticulum ATPase	20.5979	20.5315	20.5209	20.7998	21.3887	21.3004
	0.0151172	0.00640488	P55081	MFAP1_HUMAN	MFAP1	Microfibrillar-associated protein 1	22.5417	22.4866	22.6357	22.3483	22.8013	22.4951
	0.432754	-0.206406	P55084	ECHB_HUMAN	HADHB	Trifunctional enzyme subunit beta, mitochondrial	20.0657	19.7506	19.5407	19.8348	19.8793	20.2621
	1.1316	3.2182	P55197	AF10_HUMAN	MLLT10	Protein AF-10	21.2181	21.0944	21.3341	20.5506	17.4008	16.0406
	1.16947	2.35197	P55198	AF17_HUMAN	MLLT6	Protein AF-17	20.3086	20.2662	20.6935	19.8337	17.7337	16.6449
	0.882995	0.85827	P55199	ELL_HUMAN	ELL	RNA polymerase II elongation factor ELL	17.3588	17.2838	17.1467	16.3871	17.1904	15.637
	1.53554	0.321666	P55201	BRPF1_HUMAN	BRPF1	Peregrin	20.59	20.5709	20.6691	20.3935	20.3662	20.1054
	0.439	0.30732	P55209	NP1L1_HUMAN	NAP1L1	Nucleosome assembly protein 1-like 1	24.4004	24.9309	24.8982	24.7444	23.9489	24.6142
	0.338645	0.664359	P55265	DSRAD_HUMAN	ADAR	Double-stranded RNA-specific adenosine deaminase	19.6176	19.8755	19.829	19.8832	17.4966	19.9493
	1.06456	-0.725983	P55735	SEC13_HUMAN	SEC13	Protein SEC13 homolog	19.0317	19.3434	19.6992	20.2145	19.5901	20.4477
	0.0591826	-0.0536747	P55769	NH2L1_HUMAN	SNU13	NHP2-like protein 1	21.5809	21.5437	21.9884	21.9616	22.1079	21.2045
	0.209994	0.367275	P55786	PSA_HUMAN	NPEPPS	Puromycin-sensitive aminopeptidase	19.6653	19.8039	19.5669	19.8017	17.9786	20.154
	0.82949	-0.321899	P55795	HNRH2_HUMAN	HNRNPH2	Heterogeneous nuclear ribonucleoprotein H2	22.832	23.0051	23.1215	23.3058	23.0337	23.5847
	1.31499	0.681434	P55884	EIF3B_HUMAN	EIF3B	Eukaryotic translation initiation factor 3 subunit B	25.8369	25.8022	26.0221	25.3318	24.7542	25.5308
	0.140884	0.0729535	P56134	ATPK_HUMAN	ATP5MF	ATP synthase subunit f, mitochondrial	20.3592	20.4061	20.643	20.5238	20.6067	20.0589
	2.27586	0.353834	P56182	RRP1_HUMAN	RRP1	Ribosomal RNA processing protein 1 homolog A	21.8123	21.9282	21.7117	21.4373	21.4656	21.4878
	2.34107	-0.442339	P56192	SYMC_HUMAN	MARS1	Methionine--tRNA ligase, cytoplasmic	20.9587	20.9402	21.0199	21.3318	21.3529	21.5611
	0.00856092	0.0191797	P56270	MAZ_HUMAN	MAZ	Myc-associated zinc finger protein	17.6478	18.125	16.1972	16.4256	17.539	17.9479
	0.212315	0.690223	P56385	ATP5I_HUMAN	ATP5ME	ATP synthase subunit e, mitochondrial	19.8185	19.6226	19.7094	19.8739	20.6584	16.5476
	1.33457	0.531423	P56537	IF6_HUMAN	EIF6	Eukaryotic translation initiation factor 6	25.6221	26.0713	25.9987	25.5853	25.1567	25.3558
	1.28723	1.32818	P56556	NDUA6_HUMAN	NDUFA6	NADH dehydrogenase [ubiquinone] 1 alpha subcomplex subunit 6	19.128	19.0099	18.9828	16.9915	17.5185	18.6262
	0.405805	0.169776	P57088	TMM33_HUMAN	TMEM33	Transmembrane protein 33	21.477	21.1338	21.2125	21.3884	20.9209	21.0047
	0.150489	0.0240409	P57678	GEMI4_HUMAN	GEMIN4	Gem-associated protein 4	20.9997	21.0735	20.9562	20.8886	21.0417	21.0269
	0.176941	0.108768	P57740	NU107_HUMAN	NUP107	Nuclear pore complex protein Nup107	19.5499	19.4371	19.5839	19.5043	19.7593	18.981
	0.570095	0.618955	P57772	SELB_HUMAN	EEFSEC	Selenocysteine-specific elongation factor	19.1839	19.4095	19.1086	18.5103	17.8511	19.4839
	0.59743	-0.293962	P58107	EPIPL_HUMAN	EPPK1	Epiplakin	20.7076	20.8248	20.8068	21.0423	21.4645	20.7144
	1.21579	0.582365	P58317	ZN121_HUMAN	ZNF121	Zinc finger protein 121	18.7902	18.5421	18.7244	18.3181	18.3132	17.6783
	1.25445	-2.76825	P58546	MTPN_HUMAN	MTPN	Myotrophin	16.1843	16.1863	16.3746	18.8117	17.3371	20.901
	0.0842465	0.332256	P58557	YBEY_HUMAN	YBEY	Endoribonuclease YbeY	16.2495	18.6864	19.5142	19.8059	16.7331	16.9142
	1.18734	-0.484452	P59998	ARPC4_HUMAN	ARPC4	Actin-related protein 2/3 complex subunit 4	21.9104	21.9008	21.9105	22.6853	22.4587	22.0311
	1.57474	0.848312	P60059	SC61G_HUMAN	SEC61G	Protein transport protein Sec61 subunit gamma	23.0059	22.9478	22.855	22.5351	21.6966	22.0321
	0.356741	-0.264862	P60174	TPIS_HUMAN	TPI1	Triosephosphate isomerase	19.8535	19.5682	19.7053	19.532	19.8485	20.541
	1.75031	0.433135	P60228	EIF3E_HUMAN	EIF3E	Eukaryotic translation initiation factor 3 subunit E	25.3794	25.4004	25.4238	24.9493	24.7863	25.1686
	0.257602	0.0422948	P60468	SC61B_HUMAN	SEC61B	Protein transport protein Sec61 subunit beta	22.4968	22.5454	22.6395	22.5156	22.4328	22.6064
	1.54958	-0.326195	P60842	IF4A1_HUMAN	EIF4A1	Eukaryotic initiation factor 4A-I	21.4984	21.4143	21.5589	21.6428	21.8878	21.9196
	1.11225	-1.26049	P60900	PSA6_HUMAN	PSMA6	Proteasome subunit alpha type-6	20.6609	20.5044	19.7246	21.0874	22.4516	21.1324
	0.932782	-0.670666	P60953	CDC42_HUMAN	CDC42	Cell division control protein 42 homolog	21.6922	21.2555	20.9711	21.9098	21.5592	22.4617
	0.96645	-2.29725	P60981	DEST_HUMAN	DSTN	Destrin	18.7323	18.8763	15.8595	19.2331	21.0458	20.081
	0.131688	0.423402	P61009	SPCS3_HUMAN	SPCS3	Signal peptidase complex subunit 3	19.1515	18.8886	18.9167	19.3464	20.0973	16.2429
	1.16666	0.341807	P61011	SRP54_HUMAN	SRP54	Signal recognition particle subunit SRP54	22.8534	22.6566	22.7149	22.6436	22.2318	22.324
	0.6924	0.568391	P61073	CXCR4_HUMAN	CXCR4	C-X-C chemokine receptor type 4	19.4617	19.5563	19.9513	19.4564	18.4038	19.4039
	0.0327285	-0.0910066	P61106	RAB14_HUMAN	RAB14	Ras-related protein Rab-14	18.7251	17.9162	17.7923	19.5708	18.5917	16.5441
	1.05555	-0.252276	P61158	ARP3_HUMAN	ACTR3	Actin-related protein 3	21.2508	21.4741	21.6197	21.638	21.7123	21.7512
	0.0900468	-0.0369746	P61160	ARP2_HUMAN	ACTR2	Actin-related protein 2	21.551	21.5627	21.9753	21.7301	21.8103	21.6595
	0.111039	-0.473132	P61163	ACTZ_HUMAN	ACTR1A	Alpha-centractin	16.1711	18.9896	19.7549	19.9354	16.5954	19.8042
	1.22224	1.28779	P61165	TM258_HUMAN	TMEM258	Transmembrane protein 258	20.3451	19.842	20.1254	18.7132	18.0534	19.6825
	0.017899	-0.0652307	P61201	CSN2_HUMAN	COPS2	COP9 signalosome complex subunit 2	18.8089	18.6718	15.6031	18.9678	17.0167	17.295
	0.276513	-0.142293	P61221	ABCE1_HUMAN	ABCE1	ATP-binding cassette sub-family E member 1	21.3029	21.2327	21.3534	21.0806	21.4493	21.786
	1.13632	-1.38381	P61225	RAP2B_HUMAN	RAP2B	Ras-related protein Rap-2b	15.8803	16.0569	16.3114	17.1854	16.6705	18.5442
	1.2555	0.26606	P61247	RS3A_HUMAN	RPS3A	Small ribosomal subunit protein eS1	29.9281	29.9349	29.928	29.7988	29.7239	29.4701
	0.299541	0.0713889	P61254	RL26_HUMAN	RPL26	Large ribosomal subunit protein uL24	30.3765	30.3336	30.5654	30.2423	30.3495	30.4694
	1.81575	0.68264	P61313	RL15_HUMAN	RPL15	Large ribosomal subunit protein eL15	29.6886	29.4815	29.68	28.8385	28.7289	29.2349
	0.470915	0.142017	P61326	MGN_HUMAN	MAGOH	Protein mago nashi homolog	23.2167	23.1381	23.5542	23.1103	23.2067	23.1659
	0.788661	0.214972	P61353	RL27_HUMAN	RPL27	Large ribosomal subunit protein eL27	30.1527	30.2061	30.3374	29.9706	29.8485	30.2323
	0.759809	0.987659	P61421	VA0D1_HUMAN	ATP6V0D1	V-type proton ATPase subunit d 1	18.773	18.8735	18.4059	18.5172	16.5745	17.9977
	0.465726	0.226578	P61513	RL37A_HUMAN	RPL37A	Large ribosomal subunit protein eL43	28.474	28.2904	28.6782	28.0658	28.0867	28.6104
	0.0505223	-0.229986	P61586	RHOA_HUMAN	RHOA	Transforming protein RhoA	19.6506	19.9075	19.3751	20.9774	16.8027	21.8431
	1.02391	0.225686	P61619	S61A1_HUMAN	SEC61A1	Protein transport protein Sec61 subunit alpha isoform 1	23.3817	23.4126	23.1185	23.1606	23.0065	23.0686
	1.47689	-1.72743	P61626	LYSC_HUMAN	LYZ	Lysozyme C	20.2772	19.6049	19.0037	20.9303	22.1522	20.9856
	0.000507939	0.000835419	P61758	PFD3_HUMAN	VBP1	Prefoldin subunit 3	18.1407	17.4857	18.5286	18.7355	17.2262	18.1908
	0.54222	1.29161	P61803	DAD1_HUMAN	DAD1	Dolichyl-diphosphooligosaccharide--protein glycosyltransferase subunit DAD1	19.6233	19.631	19.5075	20.3885	17.4277	17.0708
	0.275931	-0.630983	P61927	RL37_HUMAN	RPL37	Large ribosomal subunit protein eL37	25.4781	25.238	23.3739	25.9111	26.0093	24.0625
	0.609881	-0.606649	P61956	SUMO2_HUMAN	SUMO2	Small ubiquitin-related modifier 2	19.0986	18.9536	18.9866	19.5073	18.9129	20.4386
	0.456204	1.61894	P61960	UFM1_HUMAN	UFM1	Ubiquitin-fold modifier 1	20.9949	20.9707	20.6772	20.9089	20.6659	16.2112
	0.935089	1.53719	P61962	DCAF7_HUMAN	DCAF7	DDB1- and CUL4-associated factor 7	19.0078	19.1061	19.211	19.0646	17.1225	16.5261
	0.921922	0.536638	P61964	WDR5_HUMAN	WDR5	WD repeat-containing protein 5	18.8555	18.7765	19.0273	18.2663	17.9442	18.839
	0.0528063	0.0885614	P61966	AP1S1_HUMAN	AP1S1	AP-1 complex subunit sigma-1A	18.9624	18.5548	18.4097	18.8848	19.3023	17.4741
	1.0811	-2.36643	P61970	NTF2_HUMAN	NUTF2	Nuclear transport factor 2	16.9819	17.6318	15.6675	19.4816	17.507	20.3919
	0.346104	-0.300578	P62070	RRAS2_HUMAN	RRAS2	Ras-related protein R-Ras2	18.7745	18.7698	19.2763	19.266	18.6771	19.7791
	0.201593	0.0705134	P62081	RS7_HUMAN	RPS7	Small ribosomal subunit protein eS7	30.1718	29.9349	30.1511	30.238	29.8912	29.917
	0.465384	-0.124173	P62136	PP1A_HUMAN	PPP1CA	Serine/threonine-protein phosphatase PP1-alpha catalytic subunit	22.092	22.3777	21.994	22.2942	22.2669	22.2751
	0.208485	0.303923	P62140	PP1B_HUMAN	PPP1CB	Serine/threonine-protein phosphatase PP1-beta catalytic subunit	20.8149	20.9337	20.1565	20.7264	20.9476	19.3193
	0.151996	0.386422	P62191	PRS4_HUMAN	PSMC1	26S proteasome regulatory subunit 4	19.2814	19.318	19.4099	19.9196	17.0538	19.8766
	0.0884735	0.190217	P62195	PRS8_HUMAN	PSMC5	26S proteasome regulatory subunit 8	18.8317	18.9725	19.3156	19.5418	17.35	19.6573
	0.155392	0.0413939	P62241	RS8_HUMAN	RPS8	Small ribosomal subunit protein eS8	30.465	30.3759	30.4366	30.3232	30.2572	30.5729
	0.120184	-0.0587241	P62244	RS15A_HUMAN	RPS15A	Small ribosomal subunit protein uS8	29.5225	29.6758	30.0577	29.9177	29.6537	29.8607
	1.28542	0.335337	P62249	RS16_HUMAN	RPS16	Small ribosomal subunit protein uS9	30.4771	30.2674	30.6825	30.1016	30.1335	30.186
	1.30324	-0.909103	P62258	1433E_HUMAN	YWHAE	14-3-3 protein epsilon	20.6575	20.4913	20.2311	20.9542	21.1955	21.9576
	0.70206	0.239109	P62263	RS14_HUMAN	RPS14	Small ribosomal subunit protein uS11	30.3827	30.0648	29.8784	29.9594	29.7881	29.8611
	1.35157	-0.449803	P62266	RS23_HUMAN	RPS23	Small ribosomal subunit protein uS12	29.3522	29.2606	29.3369	29.5468	30.0606	29.6917
	0.578118	0.0639261	P62269	RS18_HUMAN	RPS18	Small ribosomal subunit protein uS13	30.0131	29.9687	30.0726	29.8857	29.9562	30.0208
	1.50705	1.10297	P62273	RS29_HUMAN	RPS29	Small ribosomal subunit protein uS14	28.5316	28.3014	28.7593	27.3398	26.9376	28.006
	0.113417	0.0632884	P62277	RS13_HUMAN	RPS13	Small ribosomal subunit protein uS15	29.443	29.3452	29.9252	29.6421	29.3268	29.5547
	0.0222402	0.018549	P62280	RS11_HUMAN	RPS11	Small ribosomal subunit protein uS17	29.2142	29.5437	29.7832	29.7367	29.047	29.7018
	0.0587159	-0.0788447	P62304	RUXE_HUMAN	SNRPE	Small nuclear ribonucleoprotein E	24.5885	24.4215	23.3619	24.0623	24.71	23.8361
	0.0911694	0.064736	P62306	RUXF_HUMAN	SNRPF	Small nuclear ribonucleoprotein F	24.9528	25.325	24.519	24.8818	24.6899	25.031
	0.538074	-0.435299	P62314	SMD1_HUMAN	SNRPD1	Small nuclear ribonucleoprotein Sm D1	24.8975	25.1737	24.0445	25.1087	24.9692	25.3437
	0.118809	-0.0751623	P62316	SMD2_HUMAN	SNRPD2	Small nuclear ribonucleoprotein Sm D2	25.542	25.4786	24.8997	25.4671	25.1702	25.5085
	0.169563	-0.155329	P62318	SMD3_HUMAN	SNRPD3	Small nuclear ribonucleoprotein Sm D3	25.6186	25.8216	24.7286	25.4001	25.6918	25.5429
	0.652798	-3.72761	P62328	TYB4_HUMAN	TMSB4X	Thymosin beta-4	20.1409	14.867	14.6876	20.9594	16.7842	23.1347
	0.813792	-1.17572	P62333	PRS10_HUMAN	PSMC6	26S proteasome regulatory subunit 10B	22.1847	22.2848	21.7491	22.6021	22.5987	24.5449
	0.465662	0.0428893	P62424	RL7A_HUMAN	RPL7A	Large ribosomal subunit protein eL8	30.3628	30.3923	30.3139	30.3628	30.3256	30.2518
	0.647784	0.537835	P62487	RPB7_HUMAN	POLR2G	DNA-directed RNA polymerase II subunit RPB7	21.0005	21.1008	21.5672	21.2877	20.6253	20.142
	0.262953	-0.175362	P62495	ERF1_HUMAN	ETF1	Eukaryotic peptide chain release factor subunit 1	19.9551	19.8981	19.9438	20.0708	20.5848	19.6674
	0.111619	0.457728	P62633	CNBP_HUMAN	CNBP	CCHC-type zinc finger nucleic acid binding protein	18.2332	19.5375	15.1858	18.6324	16.7609	16.19
	2.07225	0.297902	P62701	RS4X_HUMAN	RPS4X	Small ribosomal subunit protein eS4, X isoform	30.0212	29.9913	29.9314	29.7692	29.7023	29.5788
	0.0827738	0.0855624	P62714;P67775	PP2AA_HUMAN;PP2AB_HUMAN	PPP2CA;PPP2CB	Serine/threonine-protein phosphatase 2A catalytic subunit beta isoform	19.4582	19.403	19.5286	19.4532	18.7131	19.9667
	0.666162	-1.83672	P62745	RHOB_HUMAN	RHOB	Rho-related GTP-binding protein RhoB	15.5901	18.3493	18.5913	19.8712	17.7801	20.3896
	1.98115	0.11299	P62750	RL23A_HUMAN	RPL23A	Large ribosomal subunit protein uL23	30.3494	30.3318	30.3255	30.2035	30.1943	30.2699
	0.298766	0.0437349	P62753	RS6_HUMAN	RPS6	Small ribosomal subunit protein eS6	30.234	30.0872	30.1535	30.1137	30.0428	30.187
	0.273346	-0.113909	P62805	H4_HUMAN	H4C1	Histone H4	31.6849	31.6202	31.9858	31.9288	32.0611	31.6428
	0.979142	0.538493	P62829	RL23_HUMAN	RPL23	Large ribosomal subunit protein uL14	29.7825	29.4958	29.7038	29.243	28.6538	29.4697
	0.265764	-0.372037	P62841	RS15_HUMAN	RPS15	Small ribosomal subunit protein uS19	24.9932	23.5205	24.8818	24.7716	24.3575	25.3826
	0.680909	0.318631	P62847	RS24_HUMAN	RPS24	Small ribosomal subunit protein eS24	29.5567	29.4438	29.664	29.1952	28.9069	29.6065
	1.19573	0.320732	P62851	RS25_HUMAN	RPS25	Small ribosomal subunit protein eS25	30.5358	30.4014	30.5067	30.2972	29.9228	30.2616
	0.558248	0.3539	P62854	RS26_HUMAN	RPS26	Small ribosomal subunit protein eS26	29.9323	30.2462	29.8817	29.6734	29.2175	30.1076
	0.208396	-0.18508	P62857	RS28_HUMAN	RPS28	Small ribosomal subunit protein eS28	30.1898	30.2825	29.6022	30.3455	29.6897	30.5945
	0.168158	-0.0859807	P62861	RS30_HUMAN	FAU	Ubiquitin-like FUBI-ribosomal protein eS30 fusion protein	30.0872	29.6365	30.2851	30.1269	30.0584	30.0815
	0.156154	0.661571	P62873	GBB1_HUMAN	GNB1	Guanine nucleotide-binding protein G(I)/G(S)/G(T) subunit beta-1	21.0141	21.3579	20.9297	21.8081	17.287	22.2219
	0.770452	2.28232	P62875	RPAB5_HUMAN	POLR2L	DNA-directed RNA polymerases I, II, and III subunit RPABC5	20.3321	20.4394	20.6612	20.9156	16.7645	16.9056
	0.751649	0.473874	P62877	RBX1_HUMAN	RBX1	E3 ubiquitin-protein ligase RBX1	21.3603	21.1054	21.4567	20.8504	20.3577	21.2926
	0.835326	-0.407374	P62879	GBB2_HUMAN	GNB2	Guanine nucleotide-binding protein G(I)/G(S)/G(T) subunit beta-2	23.0198	23.4575	23.1505	23.6505	23.2801	23.9193
	0.476715	0.22452	P62888	RL30_HUMAN	RPL30	Large ribosomal subunit protein eL30	30.137	29.8939	30.3643	29.9878	29.6118	30.1221
	0.815635	0.967961	P62891;Q59GN2	R39L5_HUMAN;RL39_HUMAN	RPL39;RPL39P5	Large ribosomal subunit protein eL39	28.5679	28.3478	29.2947	27.2824	27.3174	28.7067
	0.522612	0.191565	P62899	RL31_HUMAN	RPL31	Large ribosomal subunit protein eL31	30.5809	30.5325	30.5411	30.4132	30.0593	30.6073
	0.0944809	-0.0340506	P62906	RL10A_HUMAN	RPL10A	Large ribosomal subunit protein uL1	29.3404	29.2798	29.5988	29.4066	29.3153	29.5993
	0.759033	0.514684	P62910	RL32_HUMAN	RPL32	Large ribosomal subunit protein eL32	29.4769	29.4205	29.5382	29.0397	28.3931	29.4588
	0.303268	-0.158573	P62913	RL11_HUMAN	RPL11	Large ribosomal subunit protein uL5	29.8872	29.6945	29.8162	30.1311	30.1934	29.5492
	0.47888	-0.184256	P62917	RL8_HUMAN	RPL8	Large ribosomal subunit protein uL2	29.5627	29.5738	29.897	29.7326	29.7395	30.1142
	0.161289	0.100747	P62979	RS27A_HUMAN	RPS27A	Ubiquitin-ribosomal protein eS31 fusion protein	26.9638	27.2112	26.5387	26.8586	26.559	26.9938
	1.24981	0.485281	P62987	RL40_HUMAN	UBA52	Ubiquitin-ribosomal protein eL40 fusion protein	25.1629	25.0941	25.5338	24.5564	24.8068	24.9717
	1.51165	-0.252001	P62995	TRA2B_HUMAN	TRA2B	Transformer-2 protein homolog beta	25.8319	25.6576	25.8476	25.9743	26.1248	25.994
	0.0464872	-0.150028	P63000	RAC1_HUMAN	RAC1	Ras-related C3 botulinum toxin substrate 1	20.2481	20.1134	20.2094	20.8928	18.2137	21.9146
	0.695336	-0.296723	P63010	AP2B1_HUMAN	AP2B1	AP-2 complex subunit beta	19.9836	19.9696	19.8743	19.9889	20.6151	20.1137
	0.509951	-1.21877	P63092;Q5JWF2	GNAS1_HUMAN;GNAS2_HUMAN	GNAS	Guanine nucleotide-binding protein G(s) subunit alpha isoforms short	19.4862	19.6325	16.5533	19.7163	19.2884	20.3236
	1.15269	-0.504615	P63096	GNAI1_HUMAN	GNAI1	Guanine nucleotide-binding protein G(i) subunit alpha-1	21.6958	21.9814	21.6422	22.2048	22.0143	22.614
	1.0718	-2.18377	P63151	2ABA_HUMAN	PPP2R2A	Serine/threonine-protein phosphatase 2A 55 kDa regulatory subunit B alpha isoform	16.8358	15.121	16.7113	18.047	19.9055	17.2669
	1.11338	-0.695512	P63167	DYL1_HUMAN	DYNLL1	Dynein light chain 1, cytoplasmic	23.0802	23.2013	22.7973	23.5282	24.2519	23.3853
	0.80905	0.566316	P63172	DYLT1_HUMAN	DYNLT1	Dynein light chain Tctex-type 1	17.6467	17.4705	18.1769	16.7113	17.4035	17.4803
	1.62638	-0.187591	P63173	RL38_HUMAN	RPL38	Large ribosomal subunit protein eL38	29.4029	29.4684	29.4115	29.6988	29.5306	29.6161
	0.868828	0.197978	P63220	RS21_HUMAN	RPS21	Small ribosomal subunit protein eS21	29.204	29.3769	29.139	29.1759	28.9032	29.0468
	0.496081	4.11447	P63261	ACTG_HUMAN	ACTG1	Actin, cytoplasmic 2	26.4977	26.1695	25.1845	14.6646	25.9286	24.9151
	0.489275	0.645074	P63272	SPT4H_HUMAN	SUPT4H1	Transcription elongation factor SPT4	18.8952	19.6747	19.1598	19.1501	17.5453	19.0991
	0.241464	-0.189351	P63279	UBC9_HUMAN	UBE2I	SUMO-conjugating enzyme UBC9	18.7428	18.4223	18.6771	19.3706	18.3893	18.6503
	1.39283	-2.20956	P63313	TYB10_HUMAN	TMSB10	Thymosin beta-10	20.1081	18.9986	19.2141	20.6398	21.4262	22.8834
	1.60223	0.237792	P67809	YBOX1_HUMAN	YBX1	Y-box-binding protein 1	27.7806	27.8914	27.7369	27.5812	27.4715	27.6428
	0.258648	0.748334	P67812	SC11A_HUMAN	SEC11A	Signal peptidase complex catalytic subunit SEC11A	19.1242	19.1045	19.2393	19.2502	19.8415	16.1314
	0.142945	-0.0440362	P67870	CSK2B_HUMAN	CSNK2B	Casein kinase II subunit beta	22.4526	22.4377	22.5808	22.5086	22.7275	22.3671
	0.945152	-2.03881	P67936	TPM4_HUMAN	TPM4	Tropomyosin alpha-4 chain	18.3734	19.1633	16.0193	19.3791	19.7179	20.5754
	0.135295	-0.757399	P68036	UB2L3_HUMAN	UBE2L3	Ubiquitin-conjugating enzyme E2 L3	19.5883	19.4872	14.957	19.4015	20.7949	16.1082
	2.17791	-0.532642	P68366	TBA4A_HUMAN	TUBA4A	Tubulin alpha-4A chain	26.6648	26.7665	26.9276	27.1998	27.3186	27.4385
	0.182317	-0.0518888	P68400	CSK21_HUMAN	CSNK2A1	Casein kinase II subunit alpha	22.6649	22.9549	22.7966	22.8905	22.9563	22.7253
	0.626103	-0.287064	P68431;Q71DI3	H31_HUMAN;H32_HUMAN	H3C1;H3C15	Histone H3.1	31.7628	31.5715	31.0845	31.833	31.7609	31.686
	0.841542	0.445215	P78316	NOP14_HUMAN	NOP14	Nucleolar protein 14	20.575	20.2139	20.2601	19.9384	20.2635	19.5114
	0.778055	0.692554	P78318	IGBP1_HUMAN	IGBP1	Immunoglobulin-binding protein 1	19.4975	19.5482	19.7508	19.5839	18.1897	18.9453
	1.41011	-0.330044	P78344	IF4G2_HUMAN	EIF4G2	Eukaryotic translation initiation factor 4 gamma 2	19.5258	19.7614	19.6539	19.9766	20.1248	19.8297
	0.950064	1.41226	P78345	RPP38_HUMAN	RPP38	Ribonuclease P protein subunit p38	19.8858	19.6868	18.9437	19.2946	17.8427	17.1423
	1.68108	0.544929	P78346	RPP30_HUMAN	RPP30	Ribonuclease P protein subunit p30	23.0142	23.0129	22.8262	22.5545	22.5241	22.14
	2.24803	-0.373035	P78347	GTF2I_HUMAN	GTF2I	General transcription factor II-I	19.8012	19.9537	20.0191	20.3448	20.2646	20.2837
	0.306901	0.787774	P78368	KC1G2_HUMAN	CSNK1G2	Casein kinase I isoform gamma-2	19.4977	20.7975	20.255	20.4002	17.4443	20.3422
	1.774	-0.787752	P78371	TCPB_HUMAN	CCT2	T-complex protein 1 subunit beta	20.5857	20.3419	20.2196	20.9777	21.5048	21.028
	0.596207	-3.28957	P78386	KRT85_HUMAN	KRT85	Keratin, type II cuticular Hb5	16.5699	24.4395	23.0964	24.3153	25.5081	24.1511
	0.0129308	-0.00741514	P78406	RAE1L_HUMAN	RAE1	mRNA export factor RAE1	20.0015	20.2092	20.0527	19.9525	20.4508	19.8824
	0.907951	-2.49053	P78417	GSTO1_HUMAN	GSTO1	Glutathione S-transferase omega-1	17.5518	15.4196	17.3425	19.2616	17.3816	21.1423
	0.653845	0.738753	P78524	DEN2B_HUMAN	DENND2B	DENN domain-containing protein 2B	18.9945	18.4284	17.9639	17.6468	18.4781	17.0456
	3.08702	-0.325303	P78527	PRKDC_HUMAN	PRKDC	DNA-dependent protein kinase catalytic subunit	22.0963	22.0128	22.0963	22.3504	22.4044	22.4265
	0.890021	1.11772	P79522	PRR3_HUMAN	PRR3	Proline-rich protein 3	19.9193	19.7597	19.8733	18.6099	17.7898	19.7995
	1.31885	-0.697395	P80723	BASP1_HUMAN	BASP1	Brain acid soluble protein 1	22.9592	23.2086	22.5568	23.8303	23.2986	23.6878
	1.10964	-1.74208	P81605	DCD_HUMAN	DCD	Dermcidin	24.9346	24.2228	22.6207	25.1697	26.1276	25.7071
	0.753112	0.298447	P82650	RT22_HUMAN	MRPS22	Small ribosomal subunit protein mS22	21.5647	21.6623	21.6926	21.5627	21.4721	20.9894
	1.02083	2.98889	P82663	RT25_HUMAN	MRPS25	Small ribosomal subunit protein mS25	21.0761	21.3548	21.1431	20.9188	17.179	16.5095
	1.10213	1.63248	P82664	RT10_HUMAN	MRPS10	Small ribosomal subunit protein uS10m	18.9702	18.8059	18.547	18.3805	17.0317	16.0135
	0.705717	0.800533	P82673	RT35_HUMAN	MRPS35	Small ribosomal subunit protein mS35	18.8409	18.6703	18.9674	18.6764	17.019	18.3816
	1.31839	0.24228	P82675	RT05_HUMAN	MRPS5	Small ribosomal subunit protein uS5m	20.8748	20.8632	20.9498	20.5049	20.7863	20.6697
	0.408271	0.0891495	P82914	RT15_HUMAN	MRPS15	Small ribosomal subunit protein uS15m	20.7984	20.6701	20.5541	20.4848	20.5776	20.6927
	0.430116	0.892747	P82921	RT21_HUMAN	MRPS21	Small ribosomal subunit protein bS21m	18.6336	16.7796	18.8739	16.0238	17.8786	17.7065
	1.69669	0.397257	P82930	RT34_HUMAN	MRPS34	Small ribosomal subunit protein mS34	21.3634	21.2051	21.1548	20.8879	20.965	20.6785
	0.473926	0.174642	P82933	RT09_HUMAN	MRPS9	Small ribosomal subunit protein uS9m	21.3838	21.4493	21.2748	21.0879	21.4936	21.0025
	1.48286	0.244636	P83111	LACTB_HUMAN	LACTB	Serine beta-lactamase-like protein LACTB, mitochondrial	22.8306	22.8193	22.6627	22.6328	22.4588	22.4871
	0.899115	0.728878	P83369	LSM11_HUMAN	LSM11	U7 snRNA-associated Sm-like protein LSm11	19.521	19.6942	19.507	19.1983	18.099	19.2383
	1.47047	-0.382867	P83731	RL24_HUMAN	RPL24	Large ribosomal subunit protein eL24	29.2979	29.3507	29.0833	29.5587	29.803	29.5187
	0.948466	1.6657	P83876	TXN4A_HUMAN	TXNL4A	Thioredoxin-like protein 4A	19.153	18.7776	18.6297	16.4365	18.8002	16.3265
	0.158087	0.112901	P83881	RL36A_HUMAN	RPL36A	Large ribosomal subunit protein eL42	28.7226	28.4428	28.613	28.4995	28.9115	28.0287
	0.994825	-0.33717	P83916	CBX1_HUMAN	CBX1	Chromobox protein homolog 1	21.4916	21.318	21.0902	21.7095	21.7779	21.4239
	0.17812	-1.3466	P84077	ARF1_HUMAN	ARF1	ADP-ribosylation factor 1	16.746	22.734	22.6278	22.8967	18.0955	25.1553
	0.026893	-0.0260321	P84090	ERH_HUMAN	ERH	Enhancer of rudimentary homolog	24.6212	24.805	25.2161	25.1956	24.3611	25.1636
	0.884669	-1.07773	P84095	RHOG_HUMAN	RHOG	Rho-related GTP-binding protein RhoG	17.2356	17.4963	15.9709	18.612	17.6613	17.6627
	0.220899	0.161316	P84098	RL19_HUMAN	RPL19	Large ribosomal subunit protein eL19	30.1192	29.7699	30.3152	29.5485	29.82	30.3518
	0.391272	-1.22059	P84101	SERF2_HUMAN	SERF2	Small EDRK-rich factor 2	18.7466	16.7873	15.695	19.1293	19.3926	16.3688
	1.27999	-0.507642	P84103	SRSF3_HUMAN	SRSF3	Serine/arginine-rich splicing factor 3	25.7645	25.7868	25.9673	26.2174	26.6927	26.1313
	1.12059	1.99644	P86452	ZBED6_HUMAN	ZBED6	Zinc finger BED domain-containing protein 6	19.0203	18.9733	18.7891	18.1019	17.3767	15.3148
	0.547871	1.06754	P98160	PGBM_HUMAN	HSPG2	Basement membrane-specific heparan sulfate proteoglycan core protein	20.0184	20.1386	19.8523	19.5645	17.2386	20.0036
	0.295613	0.675276	P98169	ZXDB_HUMAN	ZXDB	Zinc finger X-linked protein ZXDB	18.2646	18.1196	15.6649	16.0618	16.5845	17.377
	0.880758	-0.403293	P98175	RBM10_HUMAN	RBM10	RNA-binding protein 10	19.7038	19.6479	19.6667	19.733	20.4653	20.0301
	0.786515	0.759236	P98179	RBM3_HUMAN	RBM3	RNA-binding protein 3	18.3945	18.6687	18.7562	17.9042	17.0723	18.5652
	1.87844	-0.517085	P99999	CYC_HUMAN	CYCS	Cytochrome c	19.0853	19.074	18.976	19.3286	19.6798	19.6782
	1.56824	-1.12054	Q00059	TFAM_HUMAN	TFAM	Transcription factor A, mitochondrial	19.6418	19.5382	19.1471	20.0466	21.0575	20.5846
	0.474142	-0.115361	Q00325	S25A3_HUMAN	SLC25A3	Solute carrier family 25 member 3	22.2474	22.2503	22.2649	22.497	22.4512	22.1605
	0.558084	0.909805	Q00577	PURA_HUMAN	PURA	Transcriptional activator protein Pur-alpha	18.7248	18.7933	18.0595	18.8243	17.5674	16.4565
	0.812595	1.22819	Q00587	BORG5_HUMAN	CDC42EP1	Cdc42 effector protein 1	18.7045	18.6905	18.5406	18.8093	16.6452	16.7966
	0.566746	-0.977469	Q00653	NFKB2_HUMAN	NFKB2	Nuclear factor NF-kappa-B p100 subunit	15.8258	17.5023	17.5664	18.9669	17.409	17.4511
	0.604451	-1.90043	Q00688	FKBP3_HUMAN	FKBP3	Peptidyl-prolyl cis-trans isomerase FKBP3	17.3708	16.0559	15.3652	15.6047	19.4789	19.4096
	0.487092	-0.154616	Q00839	HNRPU_HUMAN	HNRNPU	Heterogeneous nuclear ribonucleoprotein U	25.0565	25.1042	24.7681	25.085	25.3042	25.0034
	0.23242	0.0854257	Q01081	U2AF1_HUMAN	U2AF1	Splicing factor U2AF 35 kDa subunit	24.4607	24.6124	24.6054	24.2752	24.733	24.414
	1.75189	-0.667402	Q01082	SPTB2_HUMAN	SPTBN1	Spectrin beta chain, non-erythrocytic 1	20.3164	20.5625	20.6088	20.8724	21.3219	21.2956
	0.0744836	-0.0738684	Q01130	SRSF2_HUMAN	SRSF2	Serine/arginine-rich splicing factor 2	24.8921	24.5625	25.1418	24.4018	25.4586	24.9575
	0.599349	-1.47618	Q01469	FABP5_HUMAN	FABP5	Fatty acid-binding protein 5	20.3245	19.8428	17.8059	20.055	22.3739	19.9729
	1.58242	-0.82358	Q01518	CAP1_HUMAN	CAP1	Adenylyl cyclase-associated protein 1	19.6465	19.4393	18.9127	20.0762	20.3496	20.0433
	0.486026	1.31735	Q01628	IFM3_HUMAN	IFITM3	Interferon-induced transmembrane protein 3	21.0865	21.3782	21.5492	20.9398	17.6943	21.4277
	0.809222	1.86907	Q01629	IFM2_HUMAN	IFITM2	Interferon-induced transmembrane protein 2	18.4384	15.9156	18.2491	14.6412	16.9925	15.3622
	1.09243	-0.414914	Q01650	LAT1_HUMAN	SLC7A5	Large neutral amino acids transporter small subunit 1	24.8159	24.5897	24.2188	24.9722	24.8804	25.0165
	0.279417	-0.621822	Q01658	NC2B_HUMAN	DR1	Protein Dr1	19.0378	16.4516	18.4317	18.8612	17.7405	19.1849
	0.0125133	0.00978597	Q01780	EXOSX_HUMAN	EXOSC10	Exosome complex component 10	21.4365	21.3576	21.6148	21.1891	21.2377	21.9528
	2.01654	-0.550392	Q01813	PFKAP_HUMAN	PFKP	ATP-dependent 6-phosphofructokinase, platelet type	22.1158	22.0278	22.2663	22.5565	22.8732	22.6314
	1.55036	0.463797	Q01831	XPC_HUMAN	XPC	DNA repair protein complementing XP-C cells	22.0279	21.9772	21.9714	21.5311	21.7636	21.2903
	1.4355	-0.544862	Q01844	EWS_HUMAN	EWSR1	RNA-binding protein EWS	22.8049	22.6917	22.5657	22.9393	23.2572	23.5003
	0.103746	0.0988045	Q02040	AK17A_HUMAN	AKAP17A	A-kinase anchor protein 17A	20.2603	20.0258	20.0718	20.0318	20.5954	19.4343
	0.0324992	-0.0938387	Q02086	SP2_HUMAN	SP2	Transcription factor Sp2	15.998	18.2555	18.0658	16.6754	18.8153	17.1101
	1.59817	-0.299983	Q02241	KIF23_HUMAN	KIF23	Kinesin-like protein KIF23	20.2853	20.1859	20.2202	20.4946	20.6851	20.4116
	1.02417	-2.2025	Q02413	DSG1_HUMAN	DSG1	Desmoglein-1	20.8988	19.9099	19.681	21.7546	24.2072	21.1354
	1.07913	0.170491	Q02543	RL18A_HUMAN	RPL18A	Large ribosomal subunit protein eL20	29.1565	29.0469	29.2813	28.946	28.9779	29.0493
	0.118011	-0.426426	Q02809	PLOD1_HUMAN	PLOD1	Procollagen-lysine,2-oxoglutarate 5-dioxygenase 1	18.3318	17.8062	18.67	16.3316	18.9778	20.7779
	0.306706	0.0608241	Q02878	RL6_HUMAN	RPL6	Large ribosomal subunit protein eL6	30.2672	30.0018	30.2109	30.0938	30.1061	30.0975
	0.140808	0.0238921	Q02880	TOP2B_HUMAN	TOP2B	DNA topoisomerase 2-beta	23.8416	23.9775	23.9428	23.8745	23.8273	23.9884
	0.867593	0.255222	Q02978	M2OM_HUMAN	SLC25A11	Mitochondrial 2-oxoglutarate/malate carrier protein	20.8274	20.5227	20.8355	20.5318	20.5918	20.2962
	0.942135	0.958688	Q03001	DYST_HUMAN	DST	Dystonin	19.0058	18.7925	18.9275	18.8417	17.7715	17.2365
	0.0940539	-0.0804577	Q03135	CAV1_HUMAN	CAV1	Caveolin-1	19.7535	19.7942	19.6361	19.7014	20.3763	19.3474
	2.1487	0.219058	Q03164	KMT2A_HUMAN	KMT2A	Histone-lysine N-methyltransferase 2A	22.0765	22.0945	22.1358	21.8969	21.9437	21.8091
	1.50953	1.32583	Q03167	TGBR3_HUMAN	TGFBR3	Transforming growth factor beta receptor type 3	18.8373	19.0784	19.0182	18.4319	17.4136	17.1109
	0.607493	0.646917	Q03188	CENPC_HUMAN	CENPC	Centromere protein C	17.9801	18.2934	18.8055	16.913	18.2872	17.938
	0.559295	1.90095	Q03405	UPAR_HUMAN	PLAUR	Urokinase plasminogen activator surface receptor	15.5196	20.0576	19.5742	15.6574	16.585	17.206
	1.82295	0.310548	Q03468	ERCC6_HUMAN	ERCC6	DNA excision repair protein ERCC-6	21.5147	21.4802	21.6345	21.1234	21.3301	21.2441
	0.305584	0.753583	Q03518	TAP1_HUMAN	TAP1	Antigen peptide transporter 1	18.4467	19.0458	18.9829	18.6054	16.1602	19.449
	0.836887	0.556794	Q03519	TAP2_HUMAN	TAP2	Antigen peptide transporter 2	19.7133	19.4147	19.7825	19.5431	18.5538	19.1433
	1.56724	-0.8646	Q04695	K1C17_HUMAN	KRT17	Keratin, type I cytoskeletal 17	21.2496	21.188	21.4652	21.9473	22.6437	21.9055
	0.946098	1.0214	Q04760	LGUL_HUMAN	GLO1	Lactoylglutathione lyase	18.7894	18.6157	18.5569	18.2747	16.6471	17.976
	1.37435	1.40813	Q04837	SSBP_HUMAN	SSBP1	Single-stranded DNA-binding protein, mitochondrial	18.7096	18.4981	18.556	16.324	17.2538	17.9616
	1.05293	-2.58351	Q04941	PLP2_HUMAN	PLP2	Proteolipid protein 2	16.5299	20.2659	19.1943	21.743	20.6796	21.318
	0.284583	-0.253885	Q05519	SRS11_HUMAN	SRSF11	Serine/arginine-rich splicing factor 11	22.9169	22.7813	22.7699	22.8714	23.7708	22.5876
	1.18622	-2.20435	Q05682	CALD1_HUMAN	CALD1	Caldesmon	16.1476	15.178	17.1197	18.5156	17.1194	19.4234
	1.45793	1.01614	Q05D32	CTSL2_HUMAN	CTDSPL2	CTD small phosphatase-like protein 2	16.8876	17.8252	17.4025	16.0023	16.5368	16.5277
	0.217864	0.685026	Q06210	GFPT1_HUMAN	GFPT1	Glutamine--fructose-6-phosphate aminotransferase [isomerizing] 1	20.086	19.9359	19.8742	20.2883	16.8477	20.705
	0.469101	0.472768	Q06265	EXOS9_HUMAN	EXOSC9	Exosome complex component RRP45	20.327	20.2836	20.1737	19.409	19.3026	20.6544
	1.01124	-0.86453	Q06323	PSME1_HUMAN	PSME1	Proteasome activator complex subunit 1	19.1348	19.1547	18.8156	19.924	19.2194	20.5554
	1.3624	0.30897	Q06587	RING1_HUMAN	RING1	E3 ubiquitin-protein ligase RING1	20.7678	20.7497	20.7159	20.2657	20.627	20.4137
	0.621422	0.208291	Q06787	FMR1_HUMAN	FMR1	Fragile X messenger ribonucleoprotein 1	22.0261	22.1597	22.4827	22.1334	21.9059	22.0042
	0.303914	-0.0415217	Q07020	RL18_HUMAN	RPL18	Large ribosomal subunit protein eL18	30.6518	30.6457	30.7879	30.7227	30.6919	30.7952
	1.82978	-0.724972	Q07021	C1QBP_HUMAN	C1QBP	Complement component 1 Q subcomponent-binding protein, mitochondrial	20.7263	20.8162	20.3651	21.1992	21.572	21.3112
	1.76612	-0.166306	Q07065	CKAP4_HUMAN	CKAP4	Cytoskeleton-associated protein 4	21.8658	21.7773	21.883	21.9613	22.0096	22.0541
	0.826148	1.61717	Q07157	ZO1_HUMAN	TJP1	Tight junction protein ZO-1	18.8866	19.0313	19.0784	18.9659	15.8302	17.3488
	0.0736869	-0.0166079	Q07955	SRSF1_HUMAN	SRSF1	Serine/arginine-rich splicing factor 1	25.9712	25.9082	25.7598	25.8803	25.9867	25.8219
	0.620658	-0.41345	Q08170	SRSF4_HUMAN	SRSF4	Serine/arginine-rich splicing factor 4	27.0992	26.9912	27.0655	27.2239	28.0576	27.1148
	0.959887	-1.93897	Q08188	TGM3_HUMAN	TGM3	Protein-glutamine gamma-glutamyltransferase E	19.7119	19.1081	18.0884	20.4252	22.5047	19.7954
	0.643679	0.256975	Q08211	DHX9_HUMAN	DHX9	ATP-dependent RNA helicase A	24.3469	24.6983	24.5486	24.5147	24.0023	24.3059
	0.987094	1.08824	Q08379	GOGA2_HUMAN	GOLGA2	Golgin subfamily A member 2	17.957	18.1011	18.4726	18.0716	16.6745	16.5197
	0.45316	0.900715	Q08380	LG3BP_HUMAN	LGALS3BP	Galectin-3-binding protein	19.717	19.9036	19.7227	19.9085	19.5479	17.1848
	0.989003	-2.22815	Q08554	DSC1_HUMAN	DSC1	Desmocollin-1	21.2365	20.8323	19.8656	21.9226	24.8225	21.8737
	0.706277	0.221027	Q08945	SSRP1_HUMAN	SSRP1	FACT complex subunit SSRP1	27.5956	27.5503	27.7231	27.609	27.1534	27.4435
	0.298707	0.511318	Q08AE8	SPIR1_HUMAN	SPIRE1	Protein spire homolog 1	17.98	16.3162	17.9794	16.435	17.7487	16.558
	0.804454	0.693488	Q08AN1	ZN616_HUMAN	ZNF616	Zinc finger protein 616	19.3771	19.6823	19.6049	19.4663	18.1381	18.9794
	1.44433	0.632114	Q08J23	NSUN2_HUMAN	NSUN2	RNA cytosine C(5)-methyltransferase NSUN2	21.9194	22.1878	21.7774	21.3518	21.0349	21.6016
	1.47359	0.199691	Q09028	RBBP4_HUMAN	RBBP4	Histone-binding protein RBBP4	24.1021	24.0523	23.9095	23.7945	23.7992	23.8712
	0.157968	-0.0780087	Q09161	NCBP1_HUMAN	NCBP1	Nuclear cap-binding protein subunit 1	20.7449	20.5484	20.7911	20.734	21.0838	20.5006
	0.0922321	-0.382231	Q0VGL1	LTOR4_HUMAN	LAMTOR4	Ragulator complex protein LAMTOR4	18.6334	18.1373	15.6231	18.8607	19.1219	15.558
	1.76036	-0.370148	Q0ZGT2	NEXN_HUMAN	NEXN	Nexilin	21.1541	21.1388	21.2174	21.405	21.7147	21.5011
	0.827166	-0.575343	Q10471	GALT2_HUMAN	GALNT2	Polypeptide N-acetylgalactosaminyltransferase 2	19.5336	19.4587	19.2659	19.9312	20.5647	19.4882
	1.60479	-0.471835	Q10567	AP1B1_HUMAN	AP1B1	AP-1 complex subunit beta-1	21.0194	21.0037	20.9731	21.283	21.7302	21.3985
	0.612051	0.988878	Q10570	CPSF1_HUMAN	CPSF1	Cleavage and polyadenylation specificity factor subunit 1	18.8513	18.6947	18.6444	18.3842	16.2993	18.5403
	1.18125	-0.522707	Q12768	WASC5_HUMAN	WASHC5	WASH complex subunit 5	16.7649	16.5623	16.8677	17.3197	17.5418	16.9015
	0.349987	0.514583	Q12769	NU160_HUMAN	NUP160	Nuclear pore complex protein Nup160	19.2682	19.3629	19.6023	19.117	19.8119	17.7608
	0.159055	0.120776	Q12788	TBL3_HUMAN	TBL3	Transducin beta-like protein 3	23.8769	24.0716	24.124	23.6348	23.6226	24.4527
	1.20238	0.65331	Q12789	TF3C1_HUMAN	GTF3C1	General transcription factor 3C polypeptide 1	20.4527	20.3549	20.6055	19.8881	19.363	20.202
	1.12056	-1.96418	Q12792	TWF1_HUMAN	TWF1	Twinfilin-1	15.9206	16.7103	15.4566	18.6177	16.5217	18.8406
	0.597139	0.122578	Q12797	ASPH_HUMAN	ASPH	Aspartyl/asparaginyl beta-hydroxylase	22.6786	22.5786	22.4758	22.4357	22.5862	22.3435
	0.907647	1.34939	Q12802	AKP13_HUMAN	AKAP13	A-kinase anchor protein 13	17.7995	18.7846	18.1922	18.1566	16.1075	16.4641
	0.184477	0.19028	Q12824	SNF5_HUMAN	SMARCB1	SWI/SNF-related matrix-associated actin-dependent regulator of chromatin subfamily B member 1	20.7709	20.5712	20.3684	20.2164	21.0971	19.8262
	0.323975	0.233903	Q12830	BPTF_HUMAN	BPTF	Nucleosome-remodeling factor subunit BPTF	20.3074	20.118	20.2308	19.9657	20.4987	19.4901
	0.387064	0.494202	Q12834	CDC20_HUMAN	CDC20	Cell division cycle protein 20 homolog	18.3099	17.9712	17.8769	18.5022	17.4711	16.702
	0.085954	-0.0449518	Q12872	SFSWA_HUMAN	SFSWAP	Splicing factor, suppressor of white-apricot homolog	19.3955	19.3843	19.4961	19.3299	19.8314	19.2494
	0.121047	0.074213	Q12874	SF3A3_HUMAN	SF3A3	Splicing factor 3A subunit 3	20.9872	20.8724	20.9544	20.9564	21.192	20.4431
	0.422939	0.143385	Q12894	IFRD2_HUMAN	IFRD2	Interferon-related developmental regulator 2	22.8417	22.7882	22.8398	22.6882	22.4271	22.9242
	1.22734	0.356565	Q12899	TRI26_HUMAN	TRIM26	Tripartite motif-containing protein 26	23.96	23.9478	24.14	23.7881	23.4165	23.7734
	0.904258	-0.269343	Q12904	AIMP1_HUMAN	AIMP1	Aminoacyl tRNA synthase complex-interacting multifunctional protein 1	20.9077	20.7234	20.8751	21.004	21.3567	20.9534
	0.993506	0.369389	Q12905	ILF2_HUMAN	ILF2	Interleukin enhancer-binding factor 2	23.2215	23.4947	23.1668	23.012	22.6476	23.1152
	0.864478	0.226774	Q12906	ILF3_HUMAN	ILF3	Interleukin enhancer-binding factor 3	23.1109	23.2384	22.9617	22.8287	22.7469	23.0551
	0.382601	-1.14411	Q12948	FOXC1_HUMAN	FOXC1	Forkhead box protein C1	19.0755	19.0037	15.3051	18.9141	18.6458	19.2567
	1.07566	-0.268149	Q12965	MYO1E_HUMAN	MYO1E	Unconventional myosin-Ie	23.8575	23.8411	23.707	23.9991	24.2804	23.9306
	3.49727	0.28837	Q12986	NFX1_HUMAN	NFX1	Transcriptional repressor NF-X1	22.5373	22.5703	22.4945	22.2322	22.2691	22.2356
	0.364858	0.0853615	Q13045	FLII_HUMAN	FLII	Protein flightless-1 homolog	20.8179	20.8358	20.9123	20.6457	20.9527	20.7115
	0.441926	0.761792	Q13049	TRI32_HUMAN	TRIM32	E3 ubiquitin-protein ligase TRIM32	19.1035	19.052	18.9476	19.4098	18.5204	16.8874
	0.0177573	-0.0869808	Q13084	RM28_HUMAN	MRPL28	Large ribosomal subunit protein bL28m	18.8831	15.1695	19.2088	18.7315	18.9167	15.8741
	0.0581329	0.249921	Q13111	CAF1A_HUMAN	CHAF1A	Chromatin assembly factor 1 subunit A	19.5391	15.5299	19.5987	19.1223	16.9429	17.8528
	1.36272	1.36293	Q13112	CAF1B_HUMAN	CHAF1B	Chromatin assembly factor 1 subunit B	17.2578	17.6651	17.4425	16.6019	16.4843	15.1904
	0.0547154	-0.0315005	Q13123	RED_HUMAN	IK	Protein Red	21.7002	21.5269	21.7257	21.6986	22.0005	21.3483
	0.687987	-0.619129	Q13126	MTAP_HUMAN	MTAP	S-methyl-5'-thioadenosine phosphorylase	18.3176	17.8246	17.7733	18.5435	19.2558	17.9735
	0.685672	1.38781	Q13127	REST_HUMAN	REST	RE1-silencing transcription factor	18.4832	17.9913	17.8396	15.4006	16.3118	18.4383
	0.768647	-0.326419	Q13148	TADBP_HUMAN	TARDBP	TAR DNA-binding protein 43	19.5534	19.663	19.8223	19.8508	19.8037	20.3635
	0.00855902	0.00314395	Q13185	CBX3_HUMAN	CBX3	Chromobox protein homolog 3	22.6138	22.5062	22.478	22.3413	22.7335	22.5138
	1.28748	1.51163	Q13188	STK3_HUMAN	STK3	Serine/threonine-protein kinase 3	18.6342	19.0191	18.4091	18.2022	16.508	16.8174
	1.15995	-0.388393	Q13200	PSMD2_HUMAN	PSMD2	26S proteasome non-ATPase regulatory subunit 2	19.5874	19.5167	19.584	19.7649	19.8279	20.2605
	1.73026	0.477141	Q13206	DDX10_HUMAN	DDX10	Probable ATP-dependent RNA helicase DDX10	20.4038	20.5936	20.7312	20.0284	20.26	20.0087
	0.512271	0.241243	Q13214	SEM3B_HUMAN	SEMA3B	Semaphorin-3B	20.1676	20.5072	20.6286	20.1926	20.4594	19.9275
	0.223617	-0.472452	Q13227	GPS2_HUMAN	GPS2	G protein pathway suppressor 2	17.4493	16.0085	14.7862	15.9736	16.9576	16.7302
	0.186675	0.23491	Q13228	SBP1_HUMAN	SELENBP1	Methanethiol oxidase	17.2062	17.2514	17.9047	16.5846	18.0246	17.0483
	1.7032	0.927886	Q13242	SRSF9_HUMAN	SRSF9	Serine/arginine-rich splicing factor 9	22.851	23.2517	22.892	22.3792	21.6655	22.1664
	0.203035	-0.105788	Q13243	SRSF5_HUMAN	SRSF5	Serine/arginine-rich splicing factor 5	25.149	25.122	25.049	24.9585	25.6044	25.0744
	0.747633	-0.579182	Q13247	SRSF6_HUMAN	SRSF6	Serine/arginine-rich splicing factor 6	25.6012	25.3442	25.361	25.7264	26.7033	25.6142
	0.673952	0.232693	Q13253	NOGG_HUMAN	NOG	Noggin	22.3424	22.291	22.1693	21.7694	22.2814	22.0539
	0.777175	-0.331001	Q13263	TIF1B_HUMAN	TRIM28	Transcription intermediary factor 1-beta	21.4143	21.2281	21.3659	21.5871	22.0256	21.3885
	0.774817	0.503494	Q13275	SEM3F_HUMAN	SEMA3F	Semaphorin-3F	19.1732	19.8231	19.597	18.8812	18.7213	19.4804
	1.0017	0.411061	Q13310	PABP4_HUMAN	PABPC4	Polyadenylate-binding protein 4	23.5886	23.6652	23.4816	23.3834	22.7993	23.3196
	1.46889	1.35595	Q13315	ATM_HUMAN	ATM	Serine-protein kinase ATM	18.7385	18.4946	19.0973	16.6492	17.9146	17.6987
	0.816411	0.406447	Q13330	MTA1_HUMAN	MTA1	Metastasis-associated protein MTA1	19.5418	19.5071	19.5568	19.0578	19.5579	18.7706
	0.460544	0.333414	Q13347	EIF3I_HUMAN	EIF3I	Eukaryotic translation initiation factor 3 subunit I	25.836	25.8234	26.222	25.9668	25.0631	25.8513
	0.984612	0.858017	Q13370	PDE3B_HUMAN	PDE3B	cGMP-inhibited 3',5'-cyclic phosphodiesterase 3B	18.4146	18.6898	18.8835	18.4586	17.8304	17.125
	0.116673	0.159253	Q13393	PLD1_HUMAN	PLD1	Phospholipase D1	19.8911	19.9668	19.7833	19.6614	18.8978	20.6043
	0.107751	-0.412193	Q13395	TARB1_HUMAN	TARBP1	Probable methyltransferase TARBP1	18.667	18.4352	14.6328	18.3448	17.8029	16.8239
	0.761672	-2.20068	Q13404	UB2V1_HUMAN	UBE2V1	Ubiquitin-conjugating enzyme E2 variant 1	15.3133	14.9992	18.5514	18.5149	17.2789	19.6722
	0.932634	1.56115	Q13405	RM49_HUMAN	MRPL49	Large ribosomal subunit protein mL49	19.561	19.6047	19.7212	19.0418	16.5231	18.6385
	0.132332	-0.112035	Q13409	DC1I2_HUMAN	DYNC1I2	Cytoplasmic dynein 1 intermediate chain 2	19.8268	19.6992	19.9939	19.7321	20.5448	19.5791
	1.08615	0.140285	Q13415	ORC1_HUMAN	ORC1	Origin recognition complex subunit 1	20.9074	20.9258	21.0824	20.8242	20.7931	20.8774
	0.158112	-0.0755329	Q13416	ORC2_HUMAN	ORC2	Origin recognition complex subunit 2	21.4669	21.3362	21.4834	21.497	21.2086	21.8075
	0.742202	1.70501	Q13418	ILK_HUMAN	ILK	Integrin-linked protein kinase	19.0336	19.0622	19.0217	16.2592	16.3013	19.4419
	0.246979	-0.163825	Q13427	PPIG_HUMAN	PPIG	Peptidyl-prolyl cis-trans isomerase G	21.391	21.3127	21.3316	21.2754	22.0307	21.2207
	1.06564	1.56765	Q13433	S39A6_HUMAN	SLC39A6	Zinc transporter ZIP6	18.0709	18.4205	18.1611	15.5747	16.4565	17.9183
	0.472613	-0.286451	Q13435	SF3B2_HUMAN	SF3B2	Splicing factor 3B subunit 2	22.4302	22.2612	22.3681	22.3348	23.1526	22.4314
	1.13058	-0.755633	Q13442	HAP28_HUMAN	PDAP1	28 kDa heat- and acid-stable phosphoprotein	19.8047	20.3234	20.2387	20.8255	21.3698	20.4384
	0.451692	0.477468	Q13459	MYO9B_HUMAN	MYO9B	Unconventional myosin-IXb	18.5443	18.3123	18.2619	18.0603	17.0523	18.5736
	1.2258	1.03592	Q13470	TNK1_HUMAN	TNK1	Non-receptor tyrosine-protein kinase TNK1	18.3963	18.2475	18.5147	17.7041	16.5725	17.7742
	0.0499041	-0.15714	Q13492	PICAL_HUMAN	PICALM	Phosphatidylinositol-binding clathrin assembly protein	17.0971	18.7164	18.9455	19.1816	16.5948	19.4541
	2.38335	0.321964	Q13501	SQSTM_HUMAN	SQSTM1	Sequestosome-1	22.9908	22.9477	22.914	22.6563	22.6982	22.5321
	0.171771	-0.802029	Q13509	TBB3_HUMAN	TUBB3	Tubulin beta-3 chain	18.8701	18.6966	19.6137	19.4821	17.0497	23.0545
	0.122185	-0.108531	Q13523	PRP4B_HUMAN	PRPF4B	Serine/threonine-protein kinase PRP4 homolog	22.3059	22.1037	22.0937	22.0994	22.8919	21.8375
	1.14076	1.6276	Q13535	ATR_HUMAN	ATR	Serine/threonine-protein kinase ATR	19.7742	19.5741	19.6643	19.3097	17.0389	17.7813
	0.173134	-0.153466	Q13547	HDAC1_HUMAN	HDAC1	Histone deacetylase 1	21.8562	21.7691	22.0293	22.0106	22.6177	21.4867
	0.72349	-3.78029	Q13555	KCC2G_HUMAN	CAMK2G	Calcium/calmodulin-dependent protein kinase type II subunit gamma	15.4333	21.9047	15.8794	21.6699	23.4615	19.4269
	1.35248	-0.84763	Q13561	DCTN2_HUMAN	DCTN2	Dynactin subunit 2	19.2802	19.1647	19.0368	19.6572	20.5713	19.7961
	0.428783	-0.236789	Q13573	SNW1_HUMAN	SNW1	SNW domain-containing protein 1	20.5633	20.3375	20.4117	20.3265	21.0996	20.5967
	0.497976	0.120284	Q13595	TRA2A_HUMAN	TRA2A	Transformer-2 protein homolog alpha	25.1521	25.04	25.1405	24.7934	25.1094	25.0689
	1.65749	0.454627	Q13601	KRR1_HUMAN	KRR1	KRR1 small subunit processome component homolog	21.8889	21.9643	21.6167	21.4522	21.2365	21.4174
	0.667852	0.0994008	Q13610	PWP1_HUMAN	PWP1	Periodic tryptophan protein 1 homolog	22.8437	22.9295	22.9435	22.9221	22.7223	22.774
	0.709131	1.34745	Q13616	CUL1_HUMAN	CUL1	Cullin-1	19.0812	19.4271	18.6832	19.335	17.3006	16.5136
	0.24925	0.822242	Q13618	CUL3_HUMAN	CUL3	Cullin-3	20.6911	20.7836	20.6307	21.1297	17.2686	21.2404
	1.86155	0.183599	Q13619	CUL4A_HUMAN	CUL4A	Cullin-4A	22.2545	22.2889	22.3527	22.1389	22.1565	22.05
	0.272549	-0.100126	Q13620	CUL4B_HUMAN	CUL4B	Cullin-4B	21.2365	21.1896	21.2265	21.0305	21.4103	21.5122
	0.577813	1.14818	Q13772	NCOA4_HUMAN	NCOA4	Nuclear receptor coactivator 4	16.4571	19.026	19.0773	17.2189	17.2344	16.6626
	3.15639	0.357933	Q13823	NOG2_HUMAN	GNL2	Nucleolar GTP-binding protein 2	23.1381	23.0877	23.1492	22.7173	22.7551	22.8289
	0.73887	1.78429	Q13829	BACD2_HUMAN	TNFAIP1	BTB/POZ domain-containing adapter for CUL3-mediated RhoA degradation protein 2	19.6761	19.7931	19.772	16.0524	17.9493	19.8867
	0.757254	-2.10496	Q13835	PKP1_HUMAN	PKP1	Plakophilin-1	19.3296	18.6669	17.8963	20.2007	23.0456	18.9614
	1.09072	-2.40401	Q13867	BLMH_HUMAN	BLMH	Bleomycin hydrolase	19.7618	19.0172	19.0434	20.9804	23.6635	20.3906
	1.02743	1.92254	Q13868	EXOS2_HUMAN	EXOSC2	Exosome complex component RRP4	20.0571	20.1698	20.2055	19.3553	18.8149	16.4947
	0.529308	-0.280874	Q13885	TBB2A_HUMAN	TUBB2A	Tubulin beta-2A chain	26.3458	26.7685	26.8313	26.9971	26.5946	27.1966
	1.58396	0.261089	Q13895	BYST_HUMAN	BYSL	Bystin	23.3108	23.3902	23.2722	23.1618	22.9348	23.0933
	0.174589	-0.109754	Q14008	CKAP5_HUMAN	CKAP5	Cytoskeleton-associated protein 5	20.8584	20.8374	20.7186	21.0685	21.2207	20.4543
	0.93808	-0.476785	Q14011	CIRBP_HUMAN	CIRBP	Cold-inducible RNA-binding protein	20.1412	20.185	19.8321	20.1216	20.6461	20.821
	0.639229	0.336759	Q14119	VEZF1_HUMAN	VEZF1	Vascular endothelial zinc finger 1	19.9584	20.2121	19.4078	19.501	19.5282	19.5388
	1.72264	0.238789	Q14137	BOP1_HUMAN	BOP1	Ribosome biogenesis protein BOP1	21.7753	21.7503	21.6995	21.5782	21.543	21.3875
	1.2143	2.29883	Q14142	TRI14_HUMAN	TRIM14	Tripartite motif-containing protein 14	17.7799	17.996	18.8441	14.2517	16.7207	16.7512
	0.985477	1.60749	Q14145	KEAP1_HUMAN	KEAP1	Kelch-like ECH-associated protein 1	19.4386	19.155	19.5595	18.3505	16.28	18.7002
	1.15912	1.73511	Q14146	URB2_HUMAN	URB2	Unhealthy ribosome biogenesis protein 2 homolog	19.0561	19.2374	19.1399	18.775	17.0084	16.4446
	0.793773	0.176936	Q14151	SAFB2_HUMAN	SAFB2	Scaffold attachment factor B2	22.6413	22.3654	22.4112	22.3753	22.3277	22.1839
	1.08743	0.422749	Q14152	EIF3A_HUMAN	EIF3A	Eukaryotic translation initiation factor 3 subunit A	26.2738	26.0835	26.4317	25.8458	25.5732	26.1016
	0.841342	2.16566	Q14156	EFR3A_HUMAN	EFR3A	Protein EFR3 homolog A	19.7929	19.4671	19.8069	19.9021	16.3022	16.3656
	0.503693	-0.193876	Q14157	UBP2L_HUMAN	UBAP2L	Ubiquitin-associated protein 2-like	22.7657	22.9593	22.9171	23.1611	22.7686	23.294
	0.168419	-0.554386	Q14160	SCRIB_HUMAN	SCRIB	Protein scribble homolog	16.3302	19.106	18.8976	19.3242	16.9521	19.7206
	0.792785	1.83302	Q14165	MLEC_HUMAN	MLEC	Malectin	20.2182	20.1232	20.0215	20.2871	17.9307	16.646
	0.876703	1.16915	Q14192	FHL2_HUMAN	FHL2	Four and a half LIM domains protein 2	18.0654	18.2109	17.6416	16.5378	17.9444	15.9282
	0.669847	1.2051	Q14203	DCTN1_HUMAN	DCTN1	Dynactin subunit 1	17.9189	19.0505	18.7498	18.5971	17.476	16.0309
	0.565066	1.11749	Q14207	NPAT_HUMAN	NPAT	Protein NPAT	19.521	19.5372	19.4731	19.2229	16.6375	19.3185
	2.04607	0.44013	Q14232	EI2BA_HUMAN	EIF2B1	Translation initiation factor eIF-2B subunit alpha	21.7951	21.851	21.8383	21.5375	21.2228	21.4037
	1.58383	-0.542013	Q14244	MAP7_HUMAN	MAP7	Ensconsin	22.3044	22.3788	22.2535	22.6101	23.1357	22.817
	1.0941	-0.297912	Q14257	RCN2_HUMAN	RCN2	Reticulocalbin-2	22.7092	22.6542	22.5106	22.7354	23.1274	22.9049
	0.535303	0.423114	Q14258	TRI25_HUMAN	TRIM25	E3 ubiquitin/ISG15 ligase TRIM25	20.1784	20.0634	19.9302	19.7674	18.9882	20.147
	2.02915	-0.531614	Q14315	FLNC_HUMAN	FLNC	Filamin-C	19.7731	19.9559	20.0666	20.4793	20.3277	20.5833
	1.03866	2.28483	Q14318	FKBP8_HUMAN	FKBP8	Peptidyl-prolyl cis-trans isomerase FKBP8	19.657	19.4516	19.7214	19.2956	15.8196	16.8603
	0.865941	-1.57013	Q14320	FA50A_HUMAN	FAM50A	Protein FAM50A	16.7165	15.2164	17.2039	18.3252	16.7837	18.7384
	0.945858	-2.01035	Q14344	GNA13_HUMAN	GNA13	Guanine nucleotide-binding protein subunit alpha-13	18.4035	15.7562	18.6651	18.9573	19.7286	20.17
	0.925744	-0.28101	Q14498	RBM39_HUMAN	RBM39	RNA-binding protein 39	25.1609	25.2966	25.2574	25.4163	25.7888	25.3528
	0.300723	0.150973	Q14527	HLTF_HUMAN	HLTF	Helicase-like transcription factor	21.1382	21.0304	21.021	20.7373	21.3122	20.6872
	0.19165	-0.392029	Q14558	KPRA_HUMAN	PRPSAP1	Phosphoribosyl pyrophosphate synthase-associated protein 1	15.8876	17.0049	15.9616	17.0042	17.6843	15.3416
	0.124527	-0.083032	Q14562	DHX8_HUMAN	DHX8	ATP-dependent RNA helicase DHX8	20.3099	20.1882	20.2132	20.3295	20.733	19.8979
	1.77946	-0.474969	Q14566	MCM6_HUMAN	MCM6	DNA replication licensing factor MCM6	18.9341	18.8611	19.0806	19.2339	19.508	19.5588
	0.0345111	-0.0127347	Q14571	ITPR2_HUMAN	ITPR2	Inositol 1,4,5-trisphosphate receptor type 2	20.2095	20.2018	20.2337	20.0022	20.2495	20.4315
	0.336717	0.213366	Q14573	ITPR3_HUMAN	ITPR3	Inositol 1,4,5-trisphosphate receptor type 3	20.9341	20.8793	20.9288	20.7991	21.0955	20.2074
	1.01213	-3.21022	Q14574	DSC3_HUMAN	DSC3	Desmocollin-3	16.6223	14.87	16.0142	19.3882	21.2759	16.473
	0.101688	-0.0406583	Q14643	ITPR1_HUMAN	ITPR1	Inositol 1,4,5-trisphosphate receptor type 1	20.2824	20.3288	20.4399	20.4153	20.6133	20.1445
	0.31364	0.542402	Q14644	RASA3_HUMAN	RASA3	Ras GTPase-activating protein 3	16.1364	18.1056	17.9098	16.1905	17.2338	17.1002
	0.0677879	-0.17112	Q14651	PLSI_HUMAN	PLS1	Plastin-1	19.1061	19.6592	19.2552	19.9886	17.8316	20.7137
	0.078831	-0.0327269	Q14671	PUM1_HUMAN	PUM1	Pumilio homolog 1	20.9958	20.8543	20.798	20.8607	21.17	20.7156
	0.245223	0.815108	Q14674	ESPL1_HUMAN	ESPL1	Separin	19.1819	15.6349	19.1468	16.2063	18.2256	17.0863
	1.33915	0.662453	Q14676	MDC1_HUMAN	MDC1	Mediator of DNA damage checkpoint protein 1	22.1541	22.0901	22.0773	21.9049	21.225	21.2043
	1.40027	-0.583278	Q14677	EPN4_HUMAN	CLINT1	Clathrin interactor 1	20.5861	20.4741	20.4681	21.0076	21.4566	20.8139
	1.17738	1.34919	Q14679	TTLL4_HUMAN	TTLL4	Tubulin monoglutamylase TTLL4	18.7515	18.9208	18.8834	17.9031	16.4407	18.1643
	1.48836	-0.954589	Q14680	MELK_HUMAN	MELK	Maternal embryonic leucine zipper kinase	16.8821	16.3221	16.0884	17.0348	17.6391	17.4825
	1.17422	-0.776491	Q14683	SMC1A_HUMAN	SMC1A	Structural maintenance of chromosomes protein 1A	21.4241	21.6077	21.6572	22.1737	22.9267	21.9181
	2.57848	0.350851	Q14684	RRP1B_HUMAN	RRP1B	Ribosomal RNA processing protein 1 homolog B	21.4497	21.4874	21.3718	21.1113	21.1385	21.0066
	0.210595	-0.457644	Q14687	GSE1_HUMAN	GSE1	Genetic suppressor element 1	15.8055	17.4437	17.5762	18.3102	17.6743	16.2138
	0.911818	0.223859	Q14690	RRP5_HUMAN	PDCD11	Protein RRP5 homolog	21.8988	21.9468	21.9212	21.6176	21.5546	21.923
	0.804722	0.248748	Q14692	BMS1_HUMAN	BMS1	Ribosome biogenesis protein BMS1 homolog	21.0105	21.0383	21.0987	20.7144	21.0752	20.6117
	0.945722	0.349881	Q14694	UBP10_HUMAN	USP10	Ubiquitin carboxyl-terminal hydrolase 10	22.4861	22.9342	22.7398	22.3631	22.1754	22.572
	1.29429	-1.09117	Q14697	GANAB_HUMAN	GANAB	Neutral alpha-glucosidase AB	19.4568	19.4708	19.9232	20.0519	20.7623	21.3102
	0.499444	-0.168872	Q14739	LBR_HUMAN	LBR	Delta(14)-sterol reductase LBR	20.2457	20.2972	20.252	20.396	20.7049	20.2006
	0.743153	1.45854	Q14764	MVP_HUMAN	MVP	Major vault protein	18.8885	18.8718	18.9317	18.8618	17.683	15.7715
	1.77409	0.412118	Q14781	CBX2_HUMAN	CBX2	Chromobox protein homolog 2	20.5469	20.414	20.3993	20.124	20.1445	19.8553
	1.45933	1.56877	Q14807	KIF22_HUMAN	KIF22	Kinesin-like protein KIF22	18.633	18.6036	18.6967	18.0497	16.4063	16.7709
	0.211551	-0.168814	Q14839	CHD4_HUMAN	CHD4	Chromodomain-helicase-DNA-binding protein 4	23.594	23.4624	23.62	23.6252	24.3007	23.257
	0.611632	-2.20708	Q14847	LASP1_HUMAN	LASP1	LIM and SH3 domain protein 1	16.5056	15.6174	19.2183	20.1723	16.945	20.8452
	0.10754	0.429052	Q14865	ARI5B_HUMAN	ARID5B	AT-rich interactive domain-containing protein 5B	18.6837	18.9592	14.6033	16.4076	17.1194	17.4321
	0.0561741	-0.00952721	Q14966	ZN638_HUMAN	ZNF638	Zinc finger protein 638	22.118	22.0247	22.0544	22.038	22.1774	22.0103
	1.81083	-0.586573	Q14974	IMB1_HUMAN	KPNB1	Importin subunit beta-1	21.2652	21.0678	21.1284	21.4922	21.784	21.9449
	0.268516	0.0278454	Q14980	NUMA1_HUMAN	NUMA1	Nuclear mitotic apparatus protein 1	24.3688	24.4288	24.4809	24.3931	24.3563	24.4456
	0.908074	-1.22182	Q14C86	GAPD1_HUMAN	GAPVD1	GTPase-activating protein and VPS9 domain-containing protein 1	18.4187	16.3758	17.8456	18.6873	18.5488	19.0695
	0.243722	-1.76893	Q14CN4	K2C72_HUMAN	KRT72	Keratin, type II cytoskeletal 72	21.5607	20.9627	20.1051	24.1732	26.6096	17.1524
	0.00926941	0.025027	Q15003	CND2_HUMAN	NCAPH	Condensin complex subunit 2	20.6301	20.2346	20.3104	21.0076	18.6259	21.4665
	0.0178258	-0.0483856	Q15007	FL2D_HUMAN	WTAP	Pre-mRNA-splicing regulator WTAP	18.4604	18.5349	17.6172	18.7194	19.4393	16.599
	0.106932	-0.0760651	Q15008	PSMD6_HUMAN	PSMD6	26S proteasome non-ATPase regulatory subunit 6	19.9184	19.9813	20.0293	20.2653	20.3467	19.5452
	0.685192	0.564541	Q15011	HERP1_HUMAN	HERPUD1	Homocysteine-responsive endoplasmic reticulum-resident ubiquitin-like domain member 1 protein	16.5202	16.9208	16.7983	15.5773	16.16	16.8084
	0.423687	0.510263	Q15014	MO4L2_HUMAN	MORF4L2	Mortality factor 4-like protein 2	19.6211	19.5622	19.7474	19.4808	18.1272	19.7919
	0.769105	1.44241	Q15020	SART3_HUMAN	SART3	Squamous cell carcinoma antigen recognized by T-cells 3	18.1862	18.3044	18.1073	17.8083	17.4136	15.0488
	0.430708	-0.128848	Q15021	CND1_HUMAN	NCAPD2	Condensin complex subunit 1	20.2434	20.3564	20.2981	20.3617	20.6678	20.255
	0.850299	0.240887	Q15022	SUZ12_HUMAN	SUZ12	Polycomb protein SUZ12	21.8609	21.6594	21.7221	21.4235	21.7382	21.358
	0.123307	0.0631218	Q15029	U5S1_HUMAN	EFTUD2	116 kDa U5 small nuclear ribonucleoprotein component	22.6314	22.5166	22.6256	22.2992	22.8906	22.3944
	0.227356	0.460868	Q15041	AR6P1_HUMAN	ARL6IP1	ADP-ribosylation factor-like protein 6-interacting protein 1	19.6252	19.131	19.4491	17.4459	19.3023	20.0745
	0.0810459	0.191743	Q15043	S39AE_HUMAN	SLC39A14	Metal cation symporter ZIP14	18.484	18.8439	18.9773	18.7234	17.0843	19.9223
	0.426577	-0.202352	Q15046	SYK_HUMAN	KARS1	Lysine--tRNA ligase	20.6403	20.4874	20.6388	20.7999	20.4471	21.1266
	0.309381	0.687054	Q15047	SETB1_HUMAN	SETDB1	Histone-lysine N-methyltransferase SETDB1	18.422	18.818	18.5399	16.1423	18.4922	19.0842
	3.26461	0.305443	Q15050	RRS1_HUMAN	RRS1	Ribosome biogenesis regulatory protein homolog	23.459	23.487	23.4386	23.1174	23.2076	23.1432
	0.471615	-1.08362	Q15054	DPOD3_HUMAN	POLD3	DNA polymerase delta subunit 3	18.7539	15.8093	18.5408	19.3478	18.7026	18.3045
	0.169398	-0.088534	Q15058	KIF14_HUMAN	KIF14	Kinesin-like protein KIF14	20.7644	20.8806	20.8768	20.7781	21.3136	20.6958
	1.45097	0.646452	Q15061	WDR43_HUMAN	WDR43	WD repeat-containing protein 43	20.4404	20.1887	20.323	19.7073	19.3186	19.9868
	0.702532	0.534013	Q15070	OXA1L_HUMAN	OXA1L	Mitochondrial inner membrane protein OXA1L	18.6413	18.6725	18.8274	18.8616	17.7942	17.8833
	0.57412	0.239484	Q15125	EBP_HUMAN	EBP	3-beta-hydroxysteroid-Delta(8),Delta(7)-isomerase	20.8181	20.7408	21.0776	20.4335	20.541	20.9436
	0.540442	0.908878	Q15155	NOMO1_HUMAN	NOMO1	BOS complex subunit NOMO1	19.7225	19.7269	19.8569	19.4498	17.3871	19.7428
	1.93811	-0.482017	Q15165	PON2_HUMAN	PON2	Serum paraoxonase/arylesterase 2	20.3888	20.553	20.5008	21.0863	20.7698	21.0324
	0.0303444	0.119579	Q15181	IPYR_HUMAN	PPA1	Inorganic pyrophosphatase	19.0963	18.9168	18.7326	19.7557	16.1812	20.4502
	0.215744	-1.11507	Q15185	TEBP_HUMAN	PTGES3	Prostaglandin E synthase 3	20.8568	15.9178	20.542	21.2033	17.795	21.6635
	0.927579	1.37202	Q15208	STK38_HUMAN	STK38	Serine/threonine-protein kinase 38	17.9822	17.9221	17.8914	15.6579	17.9171	16.1047
	0.0473379	-0.0323048	Q15257	PTPA_HUMAN	PTPA	Serine/threonine-protein phosphatase 2A activator	18.1135	18.0414	17.6113	18.1481	17.6086	18.1064
	0.962339	1.40194	Q15269	PWP2_HUMAN	PWP2	Periodic tryptophan protein 2 homolog	19.9572	20.2005	20.2061	19.4998	17.3704	19.2878
	1.00006	-0.494868	Q15286	RAB35_HUMAN	RAB35	Ras-related protein Rab-35	19.4015	19.3927	19.2412	19.7965	19.4718	20.2518
	0.536904	0.225012	Q15287	RNPS1_HUMAN	RNPS1	RNA-binding protein with serine-rich domain 1	25.5447	25.2361	25.6016	24.9447	25.3993	25.3633
	0.487292	1.36227	Q15291	RBBP5_HUMAN	RBBP5	Retinoblastoma-binding protein 5	20.9563	21.0058	21.0027	20.9201	17.1941	20.7638
	1.66234	-0.653504	Q15293	RCN1_HUMAN	RCN1	Reticulocalbin-1	22.6522	22.6232	22.3423	23.0578	23.0296	23.4909
	0.0685208	-0.460949	Q15323	K1H1_HUMAN	KRT31	Keratin, type I cuticular Ha1	15.6634	22.8983	16.3336	19.1766	19.2235	17.8781
	0.565551	0.286055	Q15326	ZMY11_HUMAN	ZMYND11	Zinc finger MYND domain-containing protein 11	20.8145	20.7075	20.8468	20.4259	20.9187	20.1661
	0.450959	0.942739	Q15361	TTF1_HUMAN	TTF1	Transcription termination factor 1	19.5024	19.4031	19.3608	19.0972	16.708	19.6329
	0.708654	1.02078	Q15363	TMED2_HUMAN	TMED2	Transmembrane emp24 domain-containing protein 2	18.3032	18.8762	18.8108	16.8405	17.197	18.8902
	0.859969	-0.530307	Q15365	PCBP1_HUMAN	PCBP1	Poly(rC)-binding protein 1	22.6522	22.9	23.3446	23.5269	23.1299	23.8309
	0.731885	1.22354	Q15369	ELOC_HUMAN	ELOC	Elongin-C	20.7158	20.5434	21.1194	20.3267	18.076	20.3052
	1.81498	0.307966	Q15370	ELOB_HUMAN	ELOB	Elongin-B	21.298	21.1266	21.1963	20.8163	21.0088	20.872
	0.55749	-0.368176	Q15382	RHEB_HUMAN	RHEB	GTP-binding protein Rheb	17.9848	17.7136	18.0799	17.993	18.0538	18.8361
	0.294954	1.15001	Q15388	TOM20_HUMAN	TOMM20	Mitochondrial import receptor subunit TOM20 homolog	19.4946	19.5234	16.3708	19.6813	16.1435	16.1139
	0.0535575	0.168859	Q15390	MTFR1_HUMAN	MTFR1	Mitochondrial fission regulator 1	15.8443	18.7446	18.8706	18.2216	17.9688	16.7626
	0.473667	-0.0773646	Q15392	DHC24_HUMAN	DHCR24	Delta(24)-sterol reductase	21.2086	21.0172	21.0192	21.1379	21.2208	21.1184
	0.690881	-0.0936915	Q15393	SF3B3_HUMAN	SF3B3	Splicing factor 3B subunit 3	22.4829	22.5564	22.5114	22.6752	22.6615	22.495
	1.80906	0.362432	Q15397	PUM3_HUMAN	PUM3	Pumilio homolog 3	21.7559	22.0371	21.9737	21.5681	21.5082	21.6031
	0.0950231	-0.0431143	Q15424	SAFB1_HUMAN	SAFB	Scaffold attachment factor B1	20.7827	20.4616	20.4933	20.6354	20.8336	20.3979
	0.965738	-0.392967	Q15427	SF3B4_HUMAN	SF3B4	Splicing factor 3B subunit 4	21.7404	21.6089	21.801	22.0299	22.4571	21.8422
	0.0469243	-0.0549355	Q15428	SF3A2_HUMAN	SF3A2	Splicing factor 3A subunit 2	20.2122	20.0145	20.0232	20.0316	20.8704	19.5128
	0.500246	-0.365655	Q15434	RBMS2_HUMAN	RBMS2	RNA-binding motif, single-stranded-interacting protein 2	20.1265	20.0742	19.9098	20.3273	19.9026	20.9776
	0.157417	-0.111399	Q15459	SF3A1_HUMAN	SF3A1	Splicing factor 3A subunit 1	20.9431	20.633	20.9111	20.8644	21.3998	20.5573
	0.562214	0.204128	Q15477	SKI2_HUMAN	SKIC2	Superkiller complex protein 2	23.9188	23.986	24.0998	23.9086	23.4963	23.9873
	0.924863	-2.69138	Q15517	CDSN_HUMAN	CDSN	Corneodesmosin	21.1549	19.8028	19.3234	20.9883	25.1744	22.1925
	0.889649	1.56004	Q15572	TAF1C_HUMAN	TAF1C	TATA box-binding protein-associated factor RNA polymerase I subunit C	18.8785	18.7901	19.0521	18.2186	18.101	15.7209
	0.887988	0.145314	Q15629	TRAM1_HUMAN	TRAM1	Translocating chain-associated membrane protein 1	23.4024	23.3442	23.1693	23.2166	23.1494	23.1139
	1.09838	2.33173	Q15633	TRBP2_HUMAN	TARBP2	RISC-loading complex subunit TARBP2	19.5996	19.3607	19.5487	18.7787	17.3852	15.35
	0.270865	-0.554989	Q15637	SF01_HUMAN	SF1	Splicing factor 1	19.4978	19.7941	19.4721	19.3159	21.7712	19.3419
	1.73268	-0.391785	Q15645	PCH2_HUMAN	TRIP13	Pachytene checkpoint protein 2 homolog	19.8952	19.8828	19.898	20.4878	20.1819	20.1817
	0.442539	0.231262	Q15646	OASL_HUMAN	OASL	2'-5'-oligoadenylate synthase-like protein	22.3249	22.6173	22.7872	22.4	22.011	22.6246
	1.00879	2.42861	Q15649	ZNHI3_HUMAN	ZNHIT3	Zinc finger HIT domain-containing protein 3	18.998	19.3625	19.2684	15.362	19.0013	15.9797
	2.43883	0.336363	Q15650	TRIP4_HUMAN	TRIP4	Activating signal cointegrator 1	22.6842	22.6475	22.6214	22.3802	22.3519	22.212
	0.0190579	0.0983578	Q15691	MARE1_HUMAN	MAPRE1	Microtubule-associated protein RP/EB family member 1	18.5408	18.8111	14.8014	19.3076	17.1455	15.4051
	0.311711	1.01578	Q15696	U2AFM_HUMAN	ZRSR2	U2 small nuclear ribonucleoprotein auxiliary factor 35 kDa subunit-related protein 2	15.5817	18.7981	19.5072	16.5542	18.0493	16.2362
	1.18748	-2.82509	Q15714	T22D1_HUMAN	TSC22D1	TSC22 domain family protein 1	17.2303	15.6119	15.9069	20.1826	17.0755	19.9662
	0.338019	-0.854334	Q15738	NSDHL_HUMAN	NSDHL	Sterol-4-alpha-carboxylate 3-dehydrogenase, decarboxylating	17.8652	15.9649	18.5439	19.465	17.0381	18.4339
	0.210341	-0.200942	Q15758	AAAT_HUMAN	SLC1A5	Neutral amino acid transporter B(0)	20.2138	20.0888	20.1038	20.552	19.619	20.8382
	0.397089	-0.308336	Q15773	MLF2_HUMAN	MLF2	Myeloid leukemia factor 2	18.8668	18.4586	19.3316	18.8119	19.2332	19.5369
	0.520844	1.32887	Q15776	ZKSC8_HUMAN	ZKSCAN8	Zinc finger protein with KRAB and SCAN domains 8	20.1419	20.1523	20.1667	19.9122	16.5834	19.9787
	1.07941	1.29223	Q15800	MSMO1_HUMAN	MSMO1	Methylsterol monooxygenase 1	18.8439	18.6016	18.676	18.5291	16.7972	16.9185
	1.54121	-0.462849	Q15843	NEDD8_HUMAN	NEDD8	NEDD8	20.8338	20.6621	20.7016	20.9811	21.18	21.425
	1.38379	-1.83612	Q15907	RB11B_HUMAN	RAB11B	Ras-related protein Rab-11B	19.3846	19.1686	19.1166	20.4459	20.4456	22.2867
	0.243827	0.089681	Q15910	EZH2_HUMAN	EZH2	Histone-lysine N-methyltransferase EZH2	20.2002	20.2025	20.5188	20.0185	20.3192	20.3148
	0.564484	1.14201	Q15973	ZN124_HUMAN	ZNF124	Zinc finger protein 124	18.1336	18.4107	18.1497	15.3943	18.4295	17.4442
	1.04471	-0.4935	Q16186	ADRM1_HUMAN	ADRM1	Proteasomal ubiquitin receptor ADRM1	18.3684	18.3308	17.9508	18.9228	18.3579	18.8497
	1.21011	1.54149	Q16342	PDCD2_HUMAN	PDCD2	Programmed cell death protein 2	18.5725	18.8242	18.9187	18.2327	17.2671	16.1911
	0.445829	-1.26553	Q16513	PKN2_HUMAN	PKN2	Serine/threonine-protein kinase N2	19.083	15.3675	18.8311	19.0092	19.4289	18.6402
	0.0800652	0.0572701	Q16531	DDB1_HUMAN	DDB1	DNA damage-binding protein 1	24.3089	24.5501	23.7246	24.1621	24.0224	24.2274
	0.0618712	0.0163867	Q16540	RM23_HUMAN	MRPL23	Large ribosomal subunit protein uL23m	20.8518	20.6494	20.7035	20.8568	20.6426	20.6562
	0.794878	-2.11634	Q16543	CDC37_HUMAN	CDC37	Hsp90 co-chaperone Cdc37	18.7694	15.1242	17.0726	19.4945	17.8634	19.9573
	0.0471912	-0.0248432	Q16576	RBBP7_HUMAN	RBBP7	Histone-binding protein RBBP7	22.0908	22.101	21.9795	21.9351	21.8783	22.4324
	0.162285	-0.159386	Q16594	TAF9_HUMAN	TAF9	Transcription initiation factor TFIID subunit 9	16.9147	17.5767	17.8953	17.4951	17.3018	18.0679
	0.110369	-0.553507	Q16610	ECM1_HUMAN	ECM1	Extracellular matrix protein 1	19.2497	18.6404	18.6876	20.2175	22.0568	15.9639
	0.900994	-0.119137	Q16629	SRSF7_HUMAN	SRSF7	Serine/arginine-rich splicing factor 7	26.6143	26.4118	26.5371	26.6074	26.6693	26.6438
	0.310283	1.03919	Q16637	SMN_HUMAN	SMN1	Survival motor neuron protein	19.9664	19.7081	20.0128	18.9737	16.4382	21.1577
	1.49616	-0.632852	Q16643	DREB_HUMAN	DBN1	Drebrin	21.954	22.4045	22.1414	22.5079	22.9481	22.9425
	0.00633825	-0.0172615	Q16651	PRSS8_HUMAN	PRSS8	Prostasin	18.739	18.8796	18.3895	19.0721	17.004	19.9838
	1.78101	-0.748311	Q16658	FSCN1_HUMAN	FSCN1	Fascin	20.2325	19.9847	19.841	20.5926	21.0661	20.6445
	0.00172185	-0.00152969	Q16698	DECR_HUMAN	DECR1	2,4-dienoyl-CoA reductase [(3E)-enoyl-CoA-producing], mitochondrial	23.6287	23.6926	24.4339	24.1605	23.8917	23.7076
	0.772585	-2.08156	Q16719	KYNU_HUMAN	KYNU	Kynureninase	15.2925	17.7855	14.4288	18.2276	18.9912	16.5328
	0.0983747	-0.071647	Q16778	H2B2E_HUMAN	H2BC21	Histone H2B type 2-E	29.1274	29.3032	29.4172	29.6864	29.505	28.8714
	0.252094	0.0827427	Q16795	NDUA9_HUMAN	NDUFA9	NADH dehydrogenase [ubiquinone] 1 alpha subcomplex subunit 9, mitochondrial	20.9384	20.8546	20.8328	20.7512	21.0287	20.5976
	1.13167	-2.20868	Q16851	UGPA_HUMAN	UGP2	UTP--glucose-1-phosphate uridylyltransferase	16.2219	18.7641	16.4538	18.498	19.8047	19.7631
	1.30008	1.56038	Q16880	CGT_HUMAN	UGT8	2-hydroxyacylsphingosine 1-beta-galactosyltransferase	17.5892	17.1957	17.5994	14.8109	16.3768	16.5154
	0.25269	0.395034	Q16881	TRXR1_HUMAN	TXNRD1	Thioredoxin reductase 1, cytoplasmic	19.1543	19.0244	18.413	18.9016	19.1783	17.3266
	0.235586	0.649013	Q16890	TPD53_HUMAN	TPD52L1	Tumor protein D53	18.6855	18.875	18.6224	19.3303	18.9783	15.9273
	1.65464	-0.440301	Q16891	MIC60_HUMAN	IMMT	MICOS complex subunit MIC60	22.1262	22.1053	22.2213	22.4399	22.819	22.5149
	1.19633	0.655904	Q17RY0	CPEB4_HUMAN	CPEB4	Cytoplasmic polyadenylation element-binding protein 4	19.5274	19.6546	19.0307	18.9896	18.4112	18.8443
	1.39235	0.571474	Q17RY6	LY6K_HUMAN	LY6K	Lymphocyte antigen 6K	20.5584	20.5208	20.1556	20.1124	19.6344	19.7737
	1.47916	0.481155	Q1ED39	KNOP1_HUMAN	KNOP1	Lysine-rich nucleolar protein 1	20.351	20.3481	20.3144	19.6712	19.7445	20.1543
	1.00536	0.391952	Q1KMD3	HNRL2_HUMAN	HNRNPUL2	Heterogeneous nuclear ribonucleoprotein U-like protein 2	21.6704	21.9267	21.6066	21.0986	21.629	21.3002
	0.0576383	0.0600669	Q27J81	INF2_HUMAN	INF2	Inverted formin-2	18.8699	19.0007	19.1455	19.0926	18.2763	19.4669
	0.0491484	0.0722745	Q29RF7	PDS5A_HUMAN	PDS5A	Sister chromatid cohesion protein PDS5 homolog A	18.6105	18.8509	18.6049	19.2609	17.6369	18.9517
	0.73163	1.7036	Q2M389	WASC4_HUMAN	WASHC4	WASH complex subunit 4	18.7572	18.6659	18.5949	18.788	17.022	15.0973
	1.24167	0.192993	Q2NL82	TSR1_HUMAN	TSR1	Pre-rRNA-processing protein TSR1 homolog	24.6797	24.8747	24.8798	24.634	24.5579	24.6633
	0.247233	-0.189318	Q2TAY7	SMU1_HUMAN	SMU1	WD40 repeat-containing protein SMU1	20.5052	20.2365	20.4946	20.2541	21.1773	20.373
	0.495842	0.249872	Q2TB10	ZN800_HUMAN	ZNF800	Zinc finger protein 800	20.8439	20.8377	20.6583	20.1286	20.845	20.6166
	1.08965	1.34366	Q2TB18	ASTE1_HUMAN	ASTE1	Protein asteroid homolog 1	20.0455	20.072	20.0464	19.1855	17.5576	19.3898
	1.26515	-0.90511	Q2TBE0	C19L2_HUMAN	CWF19L2	CWF19-like protein 2	19.2225	19.0181	19.2766	19.7763	20.7296	19.7267
	0.0677682	0.173138	Q32MZ4	LRRF1_HUMAN	LRRFIP1	Leucine-rich repeat flightless-interacting protein 1	19.0932	19.0714	19.0439	19.323	17.1834	20.1826
	2.06928	0.379197	Q32NC0	CR021_HUMAN	C18orf21	UPF0711 protein C18orf21	20.3617	20.4623	20.4203	20.121	20.0956	19.8902
	0.834726	1.28197	Q3B7T1	EDRF1_HUMAN	EDRF1	Erythroid differentiation-related factor 1	18.2034	18.0574	17.9384	17.9706	15.5209	16.8617
	0.54781	0.43517	Q3KP31	ZN791_HUMAN	ZNF791	Zinc finger protein 791	16.8334	17.3873	17.4474	16.611	17.358	16.3937
	1.14799	0.241675	Q3KQU3	MA7D1_HUMAN	MAP7D1	MAP7 domain-containing protein 1	23.4097	23.3097	23.303	23.0936	23.2625	22.9412
	1.13945	1.85612	Q3L8U1	CHD9_HUMAN	CHD9	Chromodomain-helicase-DNA-binding protein 9	19.1176	19.1978	19.3721	18.7171	17.3245	16.0775
	0.474962	0.289771	Q3MHD2	LSM12_HUMAN	LSM12	Protein LSM12	24.2048	24.3656	24.0769	24.2376	23.4291	24.1112
	0.783374	0.139706	Q3ZCQ8	TIM50_HUMAN	TIMM50	Mitochondrial import inner membrane translocase subunit TIM50	21.4835	21.4446	21.5766	21.5049	21.2718	21.3089
	0.612033	0.713608	Q3ZCT1	ZN260_HUMAN	ZNF260	Zinc finger protein 260	17.4781	17.7298	18.4443	16.3558	17.8468	17.3088
	0.580276	0.362966	Q499Z4	ZN672_HUMAN	ZNF672	Zinc finger protein 672	19.1089	19.2085	18.9935	18.2085	18.9105	19.1029
	2.03176	0.358938	Q49A26	GLYR1_HUMAN	GLYR1	Cytokine-like nuclear factor N-PAC	23.1899	23.1727	23.0978	22.6704	22.916	22.7972
	0.481463	1.25228	Q49A88	CCD14_HUMAN	CCDC14	Coiled-coil domain-containing protein 14	18.9969	19.0072	15.8668	15.8582	17.2638	16.992
	2.12482	0.368076	Q4G0J3	LARP7_HUMAN	LARP7	La-related protein 7	22.3062	22.3537	22.437	21.9267	21.9428	22.1231
	0.052936	-0.0458024	Q4KMP7	TB10B_HUMAN	TBC1D10B	TBC1 domain family member 10B	18.6448	17.8818	17.7723	18.1741	17.9319	18.3303
	0.403376	0.879766	Q4KMQ1	TPRN_HUMAN	TPRN	Taperin	18.7415	18.7978	18.8939	18.8134	16.0857	18.8947
	0.341321	0.611519	Q52LJ0	FA98B_HUMAN	FAM98B	Protein FAM98B	18.805	18.6228	18.5542	18.6385	18.9253	16.5837
	0.63964	0.427488	Q53EL6	PDCD4_HUMAN	PDCD4	Programmed cell death protein 4	23.3333	23.2516	23.3157	23.2984	22.2924	23.0275
	0.87371	0.791875	Q53GA4	PHLA2_HUMAN	PHLDA2	Pleckstrin homology-like domain family A member 2	19.6788	19.6434	19.5621	19.2379	17.9956	19.2753
	0.266879	-0.103142	Q53GQ0	DHB12_HUMAN	HSD17B12	Very-long-chain 3-oxoacyl-CoA reductase	20.3329	20.2895	20.0255	20.2264	20.559	20.1719
	0.10227	0.110058	Q53GS9	UBP39_HUMAN	USP39	Ubiquitin carboxyl-terminal hydrolase 39	21.4817	21.6036	21.3866	21.3493	22.057	20.7355
	0.148868	-0.894274	Q53GT1	KLH22_HUMAN	KLHL22	Kelch-like protein 22	22.1914	20.7592	15.2888	18.7825	21.022	21.1177
	0.266123	0.582227	Q53HI1	UNC50_HUMAN	UNC50	Protein unc-50 homolog	18.5429	16.6133	18.8494	16.5636	18.3706	17.3247
	0.686895	0.197954	Q53HL2	BOREA_HUMAN	CDCA8	Borealin	21.7535	21.801	21.829	21.7225	21.3381	21.7291
	0.547373	0.321847	Q53TN4	CYBR1_HUMAN	CYBRD1	Plasma membrane ascorbate-dependent reductase CYBRD1	19.585	19.398	19.6728	19.2989	18.7719	19.6195
	0.0965524	0.141879	Q53TQ3	IN80D_HUMAN	INO80D	INO80 complex subunit D	17.3478	16.6532	16.3135	15.9434	16.5272	17.4182
	0.00963518	-0.0454038	Q562F6	SGO2_HUMAN	SGO2	Shugoshin 2	14.3903	18.5546	17.9134	16.1201	18.7091	16.1653
	0.615795	0.300552	Q56NI9	ESCO2_HUMAN	ESCO2	N-acetyltransferase ESCO2	20.069	19.9208	20.115	19.5553	20.1553	19.4926
	2.12453	0.297381	Q5BJD5	TM41B_HUMAN	TMEM41B	Transmembrane protein 41B	19.7662	19.8657	19.8149	19.4745	19.4581	19.622
	0.17583	0.30443	Q5BJF2	SGMR2_HUMAN	TMEM97	Sigma intracellular receptor 2	20.3089	20.3172	19.8159	19.973	20.8727	18.6829
	0.46999	0.534119	Q5BKT4;Q5I7T1	AG10A_HUMAN;AG10B_HUMAN	ALG10;ALG10B	Dol-P-Glc:Glc(2)Man(9)GlcNAc(2)-PP-Dol alpha-1,2-glucosyltransferase	19.3011	19.1624	17.9356	18.2265	17.8842	18.686
	0.485443	-0.193011	Q5BKY9	F133B_HUMAN	FAM133B	Protein FAM133B	22.3783	22.1712	22.384	22.3659	22.8197	22.3269
	0.290725	0.189435	Q5BKZ1	ZN326_HUMAN	ZNF326	DBIRD complex subunit ZNF326	21.7935	21.832	21.6063	21.5578	21.1126	21.993
	1.99967	0.358756	Q5C9Z4	NOM1_HUMAN	NOM1	Nucleolar MIF4G domain-containing protein 1	20.9762	21.1129	20.9454	20.5555	20.645	20.7577
	1.35026	-2.72191	Q5D862	FILA2_HUMAN	FLG2	Filaggrin-2	21.6169	20.6952	20.4346	22.925	25.3714	22.6162
	0.432568	0.471211	Q5H8A4	PIGG_HUMAN	PIGG	GPI ethanolamine phosphate transferase 2	19.6251	20.0709	19.8894	19.52	18.5583	20.0936
	0.735456	1.03072	Q5H9F3	BCORL_HUMAN	BCORL1	BCL-6 corepressor-like protein 1	19.4149	19.5141	19.4776	18.9742	17.1601	19.1801
	1.47351	0.482367	Q5H9U9	DDX6L_HUMAN	DDX60L	Probable ATP-dependent RNA helicase DDX60-like	21.0672	21.0382	21.017	20.5252	20.8352	20.315
	0.58742	0.575513	Q5HYI8	RABL3_HUMAN	RABL3	Rab-like protein 3	18.6618	19.2659	19.6731	19.2605	18.1983	18.4154
	2.22544	0.32458	Q5JSZ5	PRC2B_HUMAN	PRRC2B	Protein PRRC2B	22.1918	22.2451	22.3102	21.9846	21.8246	21.9642
	2.91025	0.370125	Q5JTH9	RRP12_HUMAN	RRP12	RRP12-like protein	23.2948	23.196	23.161	22.8625	22.8738	22.805
	0.634082	0.849078	Q5JTW2	CEP78_HUMAN	CEP78	Centrosomal protein of 78 kDa	19.8715	19.7135	19.6332	19.2385	17.7226	19.7098
	0.0118265	-0.0351175	Q5JVF3	PCID2_HUMAN	PCID2	PCI domain-containing protein 2	16.2374	18.6481	18.2526	18.1682	16.4992	18.5759
	0.785581	0.352506	Q5JVS0	HABP4_HUMAN	HABP4	Intracellular hyaluronan-binding protein 4	20.1811	20.638	20.164	19.7093	20.0506	20.1656
	0.484791	1.33405	Q5PSV4	BRM1L_HUMAN	BRMS1L	Breast cancer metastasis-suppressor 1-like protein	19.0531	15.6809	18.684	16.6925	17.2786	15.4447
	0.55971	0.0696462	Q5QJE6	TDIF2_HUMAN	DNTTIP2	Deoxynucleotidyltransferase terminal-interacting protein 2	22.3255	22.2331	22.2701	22.2592	22.2502	22.1103
	1.53529	0.846575	Q5RKV6	EXOS6_HUMAN	EXOSC6	Exosome complex component MTR3	19.744	19.7796	19.5749	19.3159	18.7676	18.4752
[truncated: 1,249 more rows]

## Sheet: Ac-Lynswap_Ac-THOC7swap
Significant	LOG(- P-value)	Difference	Protein.Group	Protein.Names	Genes	First.Protein.Description	Ac-Lyn_swap_1	Ac-Lyn_swap_2	Ac-Lyn_swap_3	Ac-THOC_swap_1	Ac-THOC_swap_2	Ac-THOC_swap_3
+	1.7773	-1.22734	Q5QP82	DCA10_HUMAN	DCAF10	DDB1- and CUL4-associated factor 10	19.6502	19.1332	19.0142	20.9746	20.2682	20.2368
+	1.69284	1.86234	A0A024R1R8;Q9Y2S6	TMA7B_HUMAN;TMA7_HUMAN	TMA7;TMA7B	Translation machinery-associated protein 7B	18.1899	18.917	18.0061	16.2211	15.979	17.3259
+	2.72026	1.09375	A0A024RCL3;Q96QC4	A0A024RCL3_HUMAN;Q96QC4_HUMAN	MICA	MHC class I polypeptide-related sequence A	20.9827	20.8939	20.6954	19.998	19.7178	19.5749
+	4.51002	-0.873961	A0A087WTW0	A0A087WTW0_HUMAN	UHRF1	E3 ubiquitin-protein ligase UHRF	18.5533	18.6043	18.6669	19.4839	19.5259	19.4366
+	3.34295	-0.240105	A0A087WVF4	A0A087WVF4_HUMAN	CHD1	DNA helicase	24.1466	24.1351	24.1759	24.4235	24.3574	24.397
+	1.82597	0.725508	A0A087WWU8	A0A087WWU8_HUMAN	TPM3	Tropomyosin 3	20.1379	20.4549	20.745	19.7105	19.6813	19.7696
+	1.79608	-0.380156	A0A087WY03;E5RFV3	A0A087WY03_HUMAN;E5RFV3_HUMAN	SREK1	Splicing regulatory glutamic acid and lysine rich protein 1	19.4336	19.4889	19.2719	19.6519	19.889	19.794
+	1.85728	-0.344611	A0A0A0MRM9	A0A0A0MRM9_HUMAN	NOLC1	Nucleolar and coiled-body phosphoprotein 1 (Fragment)	23.0186	22.886	22.9133	23.215	23.2093	23.4275
+	2.40702	-0.404928	A0A0B4J2B4	A0A0B4J2B4_HUMAN	RPS15	40S ribosomal protein S15	28.6445	28.7525	28.8337	29.2131	29.1562	29.0763
+	1.71039	-0.957901	A0A0G2JH50;A0A0G2JIF0;A2BF26;Q5RIP0	A0A0G2JH50_HUMAN;A0A0G2JIF0_HUMAN;A2BF26_HUMAN;Q5RIP0_HUMAN	HLA-C	HLA class I histocompatibility antigen, C alpha chain	18.9004	19.5122	18.763	19.8726	19.9531	20.2237
+	2.47897	-0.927992	A0A0G2JIS2	A0A0G2JIS2_HUMAN	EHMT2	Histone-lysine N-methyltransferase EHMT2	20.0046	19.705	20.0717	20.6675	20.9861	20.9117
+	1.82392	-1.14448	A0A0G2JQT1;A0A0G2JR96	A0A0G2JQT1_HUMAN;A0A0G2JR96_HUMAN	CYFIP1	Cytoplasmic FMR1-interacting protein 1 (Fragment)	15.6233	15.3973	16.2835	16.9151	17.0632	16.7593
+	2.28881	-0.277161	A0A140T912;A0A140T930;A0A140T937;A0A1W2PRZ0;O78179	A0A140T912_HUMAN;A0A140T930_HUMAN;A0A140T937_HUMAN;A0A1W2PRZ0_HUMAN;O78179_HUMAN	HLA-C	HLA class I histocompatibility antigen, C alpha chain	19.9744	19.9059	20.0109	20.1714	20.3074	20.2439
+	2.25752	0.415159	A0A1B0GV68	A0A1B0GV68_HUMAN	FARP1	FERM, ARH/RhoGEF and pleckstrin domain protein 1	20.8535	20.785	20.6425	20.3868	20.2569	20.3919
+	4.53601	1.7265	A0A1B0GVI3	A0A1B0GVI3_HUMAN	KRT10	Keratin 10	28.0853	28.0158	27.9727	26.4414	26.2615	26.1915
+	1.49079	-0.526133	A0A1B0GVL4	A0A1B0GVL4_HUMAN	FAM193A	Family with sequence similarity 193 member A	19.8134	19.4834	19.3651	19.925	20.2478	20.0675
+	1.06561	-0.675295	A0A1B0GW05	A0A1B0GW05_HUMAN	DPY19L1	Dpy-19 like C-mannosyltransferase 1	16.6421	15.6704	16.2165	16.9644	16.6562	16.9343
+	2.21082	0.670748	A0A286YF78	A0A286YF78_HUMAN	PHGDH	Phosphoglycerate dehydrogenase (Fragment)	21.2542	21.5586	21.3566	20.5856	20.6809	20.8906
+	3.02003	-0.884248	A0A2R8Y4N5;A0A2R8Y4Q0	A0A2R8Y4N5_HUMAN;A0A2R8Y4Q0_HUMAN	DNAJC21	DnaJ heat shock protein family (Hsp40) member C21	18.3997	18.6332	18.6755	19.5473	19.3594	19.4544
+	3.36664	-0.315687	A0A2R8Y5A6;A0A2R8YDM9	A0A2R8Y5A6_HUMAN;A0A2R8YDM9_HUMAN	ATXN2	Ataxin 2	20.6	20.5454	20.522	20.8801	20.898	20.8364
+	1.72497	1.62458	A0A2R8Y619	H2BK1_HUMAN	H2BK1	Histone H2B type 2-K1	22.6523	23.333	21.891	20.9951	20.8512	21.1563
+	1.51175	-0.357227	A0A2R8Y738	A0A2R8Y738_HUMAN	RPL15	Ribosomal protein L15 (Fragment)	29.219	29.3455	29.5552	29.8184	29.7205	29.6525
+	2.42503	0.77548	A0A2R8Y793	A0A2R8Y793_HUMAN	ACTB	Actin beta (Fragment)	30.5899	30.5628	30.4589	29.945	29.5313	29.8088
+	2.02082	-0.305164	A0A2R8Y7W5	A0A2R8Y7W5_HUMAN	CDK13	Cyclin dependent kinase 13 (Fragment)	18.9303	18.9698	18.9349	19.2388	19.3666	19.1452
+	3.03868	1.27276	A0A2R8YEA7	A0A2R8YEA7_HUMAN	ACTB	Actin beta (Fragment)	28.6307	28.9873	28.6913	27.5687	27.3118	27.6105
+	1.78896	-0.497217	A0A2R8YEB8	A0A2R8YEB8_HUMAN	SMARCE1	SWI/SNF related, matrix associated, actin dependent regulator of chromatin, subfamily e, member 1 (Fragment)	19.1755	19.0099	18.9227	19.3835	19.4929	19.7233
+	1.00622	0.803492	A0A2R8YFE2	A0A2R8YFE2_HUMAN	ACTB	Actin beta (Fragment)	28.7002	29.0626	28.7069	28.619	27.3903	28.05
+	1.99445	-0.340709	A0A3B3IRW6	A0A3B3IRW6_HUMAN	QSER1	Glutamine and serine rich 1	19.4546	19.2727	19.255	19.6209	19.7433	19.6402
+	3.32858	-0.660985	A0A3B3ISF0	A0A3B3ISF0_HUMAN	LARP1B	La ribonucleoprotein 1B	19.7809	19.9068	19.8349	20.4218	20.598	20.4858
+	2.47734	0.518408	A0A494BZV2	A0A494BZV2_HUMAN	MPRIP	Myosin phosphatase Rho interacting protein	21.7046	21.5504	21.5475	21.1974	20.9739	21.0759
+	2.87454	-0.870012	A0A494C0G5	A0A494C0G5_HUMAN	AGRN	Agrin	18.5587	18.8188	18.7417	19.5155	19.4844	19.7293
+	2.05874	0.777845	A0A590UJL8	A0A590UJL8_HUMAN	H3-7	H3.7 histone (putative) (Fragment)	30.2299	30.4923	30.2855	29.6143	29.2896	29.7702
+	2.55469	0.753749	A0A590UK28	A0A590UK28_HUMAN	GNAS	GNAS complex locus	21.976	21.8534	21.7516	21.2758	20.9481	21.0959
+	3.1086	-1.69571	A0A5F9UQ55	A0A5F9UQ55_HUMAN	FBXW4	F-box and WD repeat domain containing 4	15.9932	15.9706	15.756	17.2741	17.8314	17.7015
+	2.85731	-0.421487	A0A5F9ZHP1	A0A5F9ZHP1_HUMAN	ASCC1	Activating signal cointegrator 1 complex subunit 1	22.2245	22.3771	22.3499	22.7224	22.7882	22.7054
+	1.88471	-1.00023	A0A6Q8PGP3	A0A6Q8PGP3_HUMAN	LCOR	Ligand dependent nuclear receptor corepressor (Fragment)	18.7679	19.1009	18.7303	19.584	20.2605	19.7555
+	1.89229	-0.436689	A0A6Q8PHK0	A0A6Q8PHK0_HUMAN	TRIP12	E3 ubiquitin-protein ligase	19.4918	19.4725	19.2203	19.7298	19.8606	19.9043
+	2.51998	-0.593198	A0A7P0S5H5	A0A7P0S5H5_HUMAN	RPS20	Small ribosomal subunit protein uS10 (Fragment)	29.6674	29.784	29.4866	30.2637	30.2788	30.1752
+	1.6394	-2.56854	A0A804HKM5	A0A804HKM5_HUMAN	WFS1	Wolframin ER transmembrane glycoprotein	16.0609	17.7534	16.0497	18.6811	20.0602	18.8282
+	1.38156	0.408415	A0A8I5KV60	A0A8I5KV60_HUMAN	TAF2	Transcription initiation factor TFIID subunit 2	23.0614	22.7162	22.7456	22.276	22.4653	22.5567
+	1.73686	0.29843	A0A8I5KVU2	A0A8I5KVU2_HUMAN	LARP4B	La ribonucleoprotein 4B	23.1962	23.2071	23.1515	23.0377	22.8079	22.8137
+	2.76521	-2.56294	A0A8I5KYR1	A0A8I5KYR1_HUMAN	SETD2	SET domain containing 2, histone lysine methyltransferase (Fragment)	14.9746	14.3778	15.4935	17.7451	17.4194	17.3702
+	2.92368	-3.83471	A0A8J9FJK1	A0A8J9FJK1_HUMAN	GEMIN2	Gem-associated protein 2	15.9991	14.5381	15.5593	19.4334	19.3068	18.8605
+	2.84634	-0.391468	A0A8Q3SIU1	A0A8Q3SIU1_HUMAN	RASAL2	RAS protein activator like 2	18.3702	18.2705	18.2554	18.6295	18.692	18.749
+	1.96607	-0.494017	A0A8V8TMP3	A0A8V8TMP3_HUMAN	RPSA	40S ribosomal protein SA (Fragment)	29.2277	29.2846	29.5245	29.7374	29.9497	29.8318
+	1.47425	0.355858	A0A8V8TQM4	A0A8V8TQM4_HUMAN	PHIP	Pleckstrin homology domain interacting protein	22.057	22.0236	21.8491	21.8036	21.535	21.5235
+	3.33779	-0.434327	A0A8V8TR54	A0A8V8TR54_HUMAN	CHD3	DNA helicase	21.3578	21.3079	21.2804	21.7071	21.8179	21.7241
+	1.44757	0.397069	A0A994J4E9;A0A994J4S7	A0A994J4E9_HUMAN;A0A994J4S7_HUMAN	HNRNPK	Heterogeneous nuclear ribonucleoprotein K	21.9033	22.086	22.3031	21.6033	21.7888	21.7091
+	3.57647	-5.27351	A0A994J4J7	A0A994J4J7_HUMAN	MACROH2A1	Histone H2A	15.995	14.9399	14.5559	20.3229	20.4473	20.5411
+	2.9821	0.8267	A0A994J5W6;C9JYN0	A0A994J5W6_HUMAN;C9JYN0_HUMAN	SYPL1	Synaptophysin like 1	20.6502	20.5373	20.3294	19.7276	19.6569	19.6524
+	2.03906	-1.3901	A2VDJ0	T131L_HUMAN	TMEM131L	Transmembrane protein 131-like	15.7982	16.7499	16.4901	17.6661	17.8894	17.653
+	0.98977	-1.98811	A4D1E9	GTPBA_HUMAN	GTPBP10	GTP-binding protein 10	15.0712	18.3221	16.4664	18.6071	18.5724	18.6445
+	1.40362	-0.966789	A6NHL2	TBAL3_HUMAN	TUBAL3	Tubulin alpha chain-like 3	18.9419	19.7867	19.3267	20.2289	20.7158	20.011
+	2.26933	-0.682254	A6NIE6	RN3P2_HUMAN	RRN3P2	Putative RRN3-like protein RRN3P2	18.0685	17.8634	17.6383	18.5399	18.549	18.528
+	2.60581	-3.26359	A6ZKI3	RTL8C_HUMAN	RTL8C	Retrotransposon Gag-like protein 8C	15.7563	14.9733	16.6282	19.003	19.1699	18.9756
+	1.46276	-0.862609	A8MWD9;P62308	RUXGL_HUMAN;RUXG_HUMAN	SNRPG;SNRPGP15	Putative small nuclear ribonucleoprotein G-like protein 15	23.3069	23.3452	23.4961	24.0286	24.7774	23.9301
+	0.940377	-1.88408	B0YJ81	HACD1_HUMAN	HACD1	Very-long-chain (3R)-3-hydroxyacyl-CoA dehydratase 1	15.6711	15.2652	18.2329	18.0952	18.2177	18.5085
+	2.57675	-3.0176	B4E2Q0	B4E2Q0_HUMAN	ATP2C1	Calcium-transporting ATPase	16.6437	15.0915	15.9196	19.0096	18.922	18.7761
+	2.41922	0.540049	B5MCX3	B5MCX3_HUMAN	SEPTIN2	Septin-2	20.4494	20.5358	20.5614	19.981	20.1162	19.8293
+	1.30755	-0.588145	B7Z4L1;B7Z4U3;E7EPD9;E7EPW5;G3XAH9;H7BXS2	B7Z4L1_HUMAN;B7Z4U3_HUMAN;E7EPD9_HUMAN;E7EPW5_HUMAN;G3XAH9_HUMAN;H7BXS2_HUMAN	ST7	Suppression of tumorigenicity 7	18.6448	18.706	18.4304	19.2467	19.4798	18.8192
+	1.6009	-1.18857	B7Z9C2;F8VV59;F8W118	B7Z9C2_HUMAN;F8VV59_HUMAN;F8W118_HUMAN	NAP1L1	Nucleosome assembly protein 1 like 1	19.2736	18.7111	19.7637	20.3783	20.7275	20.2085
+	2.36902	0.651086	C9JKI3	C9JKI3_HUMAN	CAV1	Caveolin (Fragment)	20.562	20.3951	20.5161	20.027	19.6867	19.8063
+	1.90192	0.629264	C9K0I9	C9K0I9_HUMAN	MYO1B	Myosin IB (Fragment)	21.7787	21.8197	21.492	21.2119	20.8672	21.1235
+	2.30981	-0.37015	D6R9Z6	D6R9Z6_HUMAN	LARP7	La ribonucleoprotein 7, transcriptional regulator (Fragment)	21.8963	21.8532	21.9677	22.2533	22.3833	22.191
+	1.85023	-3.20975	D6RDJ3	D6RDJ3_HUMAN	POLR1C	RNA polymerase I and III subunit C (Fragment)	15.3977	14.7094	17.2747	18.8453	19.1305	19.0352
+	1.87579	0.412032	D6RED7	D6RED7_HUMAN	RPS3A	Ribosomal protein S3A (Fragment)	29.9524	30.0695	29.7614	29.5906	29.4799	29.4767
+	2.22912	-0.977669	D6RF23	D6RF23_HUMAN	RACK1	Small ribosomal subunit protein RACK1	28.7827	29.3279	29.1059	29.8755	30.0881	30.1858
+	1.0814	-1.56918	D6RGE0	D6RGE0_HUMAN	RPS3A	Ribosomal protein S3A (Fragment)	16.7434	18.7961	18.7255	19.4323	19.7612	19.7791
+	3.0612	-1.15845	D6RHH4	D6RHH4_HUMAN	RACK1	Small ribosomal subunit protein RACK1	27.617	27.9682	27.8857	28.839	29.0164	29.0908
+	3.59871	-2.79797	E5RFP4	E5RFP4_HUMAN	RBPMS	RNA binding protein, mRNA processing factor	16.2136	15.4344	15.8701	18.5746	18.6792	18.6583
+	2.3293	0.274499	E7EN95	E7EN95_HUMAN	FLNB	Filamin B	20.412	20.3001	20.4283	20.1408	20.1222	20.054
+	2.22336	-0.270535	E7ERS3	E7ERS3_HUMAN	ZC3H18	Zinc finger CCCH-type containing 18	22.8005	22.8372	22.7975	22.9898	23.1574	23.0997
+	1.12004	2.41894	E7EUA0	E7EUA0_HUMAN	NEXN	Nexilin F-actin binding protein (Fragment)	18.8191	19.0795	18.7897	15.3743	18.4973	15.5599
+	2.60479	0.610333	E7EVA0;A0A804HKE7	A0A804HKE7_HUMAN;E7EVA0_HUMAN	MAP4	Microtubule-associated protein	20.1115	20.2406	20.3204	19.4811	19.6881	19.6722
+	2.22842	1.00893	E7EVK1	E7EVK1_HUMAN	NCOR1	Nuclear receptor corepressor 1 (Fragment)	23.8425	23.6594	23.5504	22.9844	22.4046	22.6366
+	2.41857	0.582267	E9PB61	E9PB61_HUMAN	ALYREF	Aly/REF export factor	23.7936	23.743	23.6024	23.2551	22.9875	23.1497
+	1.23133	0.450056	E9PC69;E7ETY4	E7ETY4_HUMAN;E9PC69_HUMAN	MARK2	non-specific serine/threonine protein kinase	19.5502	19.6642	19.3725	19.3136	19.1212	18.8019
+	2.22994	-2.99431	E9PFF5	E9PFF5_HUMAN	FXR1	FMR1 autosomal homolog 1	17.1685	16.4115	15.5876	18.8022	19.4265	19.9219
+	1.5668	0.540102	E9PKP7	E9PKP7_HUMAN	UBTF	Upstream binding transcription factor	22.9267	23.0362	23.0837	22.5642	22.18	22.6821
+	3.52522	0.431033	E9PMV1	E9PMV1_HUMAN	PLEC	Plectin	21.9375	21.8893	21.8216	21.4808	21.4387	21.4359
+	3.06229	0.560474	E9PRY8	E9PRY8_HUMAN	EEF1D	Eukaryotic translation elongation factor 1 delta	21.501	21.418	21.601	20.9453	21.0049	20.8884
+	1.10374	-2.7104	F5GXR3	F5GXR3_HUMAN	PTMS	Parathymosin	14.7988	16.9827	18.7858	19.6629	19.6011	19.4345
+	1.75421	-0.445301	F6RGN5	F6RGN5_HUMAN	SLC25A10	Solute carrier family 25 member 10	18.3464	18.6181	18.3131	18.783	18.842	18.9886
+	1.41811	-2.37454	F8VY40	F8VY40_HUMAN	LARP4	La ribonucleoprotein 4 (Fragment)	15.8024	14.3713	15.2498	17.0832	18.81	16.6539
+	1.8213	-0.855111	F8W6C2	F8W6C2_HUMAN	SPATS2L	Spermatogenesis associated serine rich 2 like (Fragment)	18.6197	18.086	18.0315	18.9278	19.1271	19.2476
+	2.93292	-0.44182	F8W7C6	F8W7C6_HUMAN	RPL10	Ribosomal protein L10	28.7894	28.8069	28.7632	29.1246	29.2773	29.2831
+	2.48419	0.294859	F8W7G9	F8W7G9_HUMAN	MSH6	MutS homolog 6	20.7323	20.5787	20.6859	20.3504	20.3716	20.3903
+	2.38188	-0.354115	F8WD59	F8WD59_HUMAN	RPSA	40S ribosomal protein SA (Fragment)	29.2519	29.3286	29.3262	29.556	29.6693	29.7438
+	3.68333	-0.911914	F8WF16	F8WF16_HUMAN	PPHLN1	Periphilin 1	19.0829	18.921	19.0249	19.8964	19.8459	20.0221
+	2.792	-1.11693	G5EA09	G5EA09_HUMAN	SDCBP	Syndecan binding protein	20.0896	20.3971	20.4196	21.2178	21.4956	21.5437
+	1.7596	-1.83359	G5EA36	G5EA36_HUMAN	CDC27	Cell division cycle 27	17.3515	16.0472	16.1115	17.9398	18.5058	18.5654
+	3.507	-2.26266	H0Y4V9	H0Y4V9_HUMAN	LARP4B	La ribonucleoprotein 4B (Fragment)	15.7361	15.9293	15.5139	17.7335	18.2622	17.9716
+	3.09505	-1.03508	H0Y8R5	H0Y8R5_HUMAN	RACK1	Small ribosomal subunit protein RACK1 (Fragment)	27.5369	27.8234	27.8542	28.6701	28.8162	28.8335
+	1.34448	2.15572	H0Y9K1	H0Y9K1_HUMAN	SEC31A	SEC31 homolog A, COPII coat complex component (Fragment)	18.3736	18.7552	18.4977	17.8613	15.5169	15.7811
+	1.00535	1.51708	H0Y9T9	H0Y9T9_HUMAN	SEC31A	SEC31 homolog A, COPII coat complex component (Fragment)	18.1351	18.6439	18.2755	18.196	15.9433	16.364
+	3.1433	-3.9667	H0YAF8	H0YAF8_HUMAN	RACK1	Small ribosomal subunit protein RACK1 (Fragment)	15.2571	16.5649	15.3434	19.698	19.7186	19.6489
+	2.67463	-0.322549	H0YBY0	H0YBY0_HUMAN	STAU2	Staufen double-stranded RNA binding protein 2 (Fragment)	19.4404	19.365	19.3075	19.7017	19.7313	19.6475
+	2.2506	0.823413	H0YC73	H0YC73_HUMAN	LARP1	La ribonucleoprotein 1, translational regulator (Fragment)	25.0062	24.952	24.9253	23.938	24.0437	24.4316
+	1.26769	-0.441832	H0YE57	H0YE57_HUMAN	DHCR7	7-dehydrocholesterol reductase (Fragment)	18.7189	18.9388	18.743	18.9999	19.5104	19.2159
+	2.95261	-4.20511	H0YF63	H0YF63_HUMAN	BCLAF1	BCL2 associated transcription factor 1 (Fragment)	16.6891	16.1516	15.1882	19.8518	20.6799	20.1126
+	2.3675	0.343583	H0YG38	H0YG38_HUMAN	PRPF40A	Pre-mRNA processing factor 40 homolog A (Fragment)	23.071	22.9797	23.1346	22.6429	22.7471	22.7646
+	2.31317	-0.505921	H0YGG4	H0YGG4_HUMAN	EIF2B1	Translation initiation factor eIF-2B subunit alpha (Fragment)	19.0692	19.3489	19.149	19.6668	19.7618	19.6563
+	2.53254	-0.510635	H0YIL9	H0YIL9_HUMAN	DDX23	DEAD-box helicase 23 (Fragment)	20.3513	20.2765	20.4868	20.7968	20.9677	20.882
+	2.28843	0.919356	H3BPE1;H3BQK9	H3BPE1_HUMAN;H3BQK9_HUMAN	MACF1	Microtubule actin crosslinking factor 1	18.7567	18.9398	18.7345	18.0987	17.5943	17.9799
+	3.71044	1.04353	H3BUX1	H3BUX1_HUMAN	MSLN	Mesothelin (Fragment)	21.7933	21.694	21.5342	20.6611	20.6492	20.5807
+	1.41068	-1.46297	H3BV15	H3BV15_HUMAN	NUP93	Nuclear pore complex protein Nup93 (Fragment)	17.7293	16.1111	16.589	18.3585	18.1715	18.2882
+	2.70439	2.50831	H7BZK5	H7BZK5_HUMAN	GGCT	gamma-glutamylcyclotransferase (Fragment)	18.8654	18.6398	18.5455	15.5221	16.6339	16.3697
+	1.96426	0.25684	H7C144	H7C144_HUMAN	ACTN4	Actinin alpha 4	21.3922	21.2876	21.4365	21.0486	21.1733	21.1239
+	3.61724	-0.889135	H7C1M2	H7C1M2_HUMAN	SON	SON DNA and RNA binding protein (Fragment)	20.1036	20.2007	20.1434	20.9503	21.1671	20.9977
+	2.68331	-2.78663	H7C4X9	H7C4X9_HUMAN	ZMYND8	Zinc finger MYND-type containing 8 (Fragment)	15.6235	14.923	14.4998	17.372	17.991	18.0433
+	0.971267	2.69719	J3QQT9	J3QQT9_HUMAN	RPL23	Ribosomal protein L23 (Fragment)	19.875	19.8254	20.3531	19.8671	15.688	16.4067
+	3.53283	0.506367	K4DIE0	K4DIE0_HUMAN	NUMA1	Nuclear mitotic apparatus protein 1 (Fragment)	21.7945	21.8132	21.7146	21.2081	21.3071	21.288
+	2.2446	0.521912	K7EPP6	K7EPP6_HUMAN	ERC1	ELKS/RAB6-interacting/CAST family member 1 (Fragment)	18.7075	18.8286	18.9266	18.3217	18.4125	18.1627
+	2.25417	-0.339739	K7EQB2	K7EQB2_HUMAN	GLYR1	Glyoxylate reductase 1 homolog (Fragment)	22.4601	22.6139	22.4076	22.8463	22.8168	22.8376
+	2.28961	-2.30061	K7ERP6	K7ERP6_HUMAN	PRKACA	Protein kinase cAMP-activated catalytic subunit alpha (Fragment)	16.1019	14.7326	15.7763	17.8951	17.8047	17.8129
+	2.98809	0.28289	M0QX51	M0QX51_HUMAN	AKAP8	A-kinase anchoring protein 8	21.6645	21.7121	21.6363	21.3521	21.377	21.4352
+	2.04604	0.306194	M0QYS1	M0QYS1_HUMAN	RPL13A	Large ribosomal subunit protein uL13 (Fragment)	29.6037	29.5209	29.6667	29.2794	29.2127	29.3805
+	2.28231	-0.851747	M0QZM1	M0QZM1_HUMAN	HNRNPM	Heterogeneous nuclear ribonucleoprotein M (Fragment)	24.1839	24.1612	24.5575	25.136	25.3073	25.0146
+	1.42728	-0.574177	M0QZN2	M0QZN2_HUMAN	RPS5	Ribosomal protein S5	28.4631	28.581	29.0145	29.0958	29.321	29.3644
+	1.15245	-1.82585	M0R140	M0R140_HUMAN	RPS19	Ribosomal protein S19 (Fragment)	16.4833	17.0976	18.7953	19.1155	19.827	18.9111
+	2.01548	-0.522044	M0R1W6	M0R1W6_HUMAN	HNRNPL	Heterogeneous nuclear ribonucleoprotein L (Fragment)	21.0788	20.9456	20.9159	21.4916	21.6811	21.3337
+	1.59979	-2.69958	O00124	UBXN8_HUMAN	UBXN8	UBX domain-containing protein 8	15.9291	15.7944	13.6718	18.3117	17.7297	17.4528
+	0.822433	-2.36561	O00165	HAX1_HUMAN	HAX1	HCLS1-associated protein X-1	19.3058	14.9279	15.8605	18.9869	19.1726	19.0315
+	1.83541	-1.73876	O00178	GTPB1_HUMAN	GTPBP1	GTP-binding protein 1	16.5352	16.62	17.7911	18.5206	18.9282	18.7139
+	1.27619	0.61683	O00231	PSD11_HUMAN	PSMD11	26S proteasome non-ATPase regulatory subunit 11	19.9306	20.128	19.7634	19.484	19.5626	18.9249
+	2.1848	0.564541	O00232	PSD12_HUMAN	PSMD12	26S proteasome non-ATPase regulatory subunit 12	19.6075	19.8106	19.5362	19.2212	19.0598	18.9796
+	3.31103	-0.593124	O00255	MEN1_HUMAN	MEN1	Menin	18.6774	18.8318	18.7593	19.4121	19.3478	19.288
+	2.76543	-0.249774	O00267	SPT5H_HUMAN	SUPT5H	Transcription elongation factor SPT5	22.1134	22.0331	22.0399	22.311	22.3493	22.2754
+	1.87113	0.35515	O00299	CLIC1_HUMAN	CLIC1	Chloride intracellular channel protein 1	19.6235	19.786	19.6935	19.4851	19.2706	19.2818
+	2.72716	-0.504796	O00411	RPOM_HUMAN	POLRMT	DNA-directed RNA polymerase, mitochondrial	21.0871	21.0301	20.9274	21.4212	21.5918	21.5461
+	1.83338	-0.494418	O00442	RTCA_HUMAN	RTCA	RNA 3'-terminal phosphate cyclase	20.1198	20.221	20.2673	20.4739	20.7935	20.824
+	4.17549	4.83566	O00461	GOLI4_HUMAN	GOLIM4	Golgi integral membrane protein 4	19.8256	20.1871	19.8032	15.1029	15.5392	14.6669
+	2.36558	-0.809916	O00468	AGRIN_HUMAN	AGRN	Agrin	19.5881	19.397	19.1892	20.0684	20.1986	20.3372
+	2.47502	-0.450205	O00505	IMA4_HUMAN	KPNA3	Importin subunit alpha-4	18.4948	18.7241	18.5422	19.0688	19.0352	19.0078
+	1.83995	0.283539	O00506	STK25_HUMAN	STK25	Serine/threonine-protein kinase 25	19.212	19.2002	19.0606	18.7774	18.9266	18.9181
+	3.79932	-0.828363	O00560	SDCB1_HUMAN	SDCBP	Syntenin-1	23.2005	23.1641	23.2104	24.0323	23.9136	24.1142
+	4.04924	-3.53049	O00743	PPP6_HUMAN	PPP6C	Serine/threonine-protein phosphatase 6 catalytic subunit	16.2937	15.9273	15.9144	19.3146	19.9266	19.4855
+	3.63209	-0.241887	O14647	CHD2_HUMAN	CHD2	Chromodomain-helicase-DNA-binding protein 2	24.3421	24.3424	24.3763	24.5649	24.6164	24.605
+	1.57112	-0.603802	O14681	EI24_HUMAN	EI24	Etoposide-induced protein 2.4 homolog	18.8	19.2004	18.6155	19.4264	19.5497	19.4511
+	2.62497	-0.483721	O14744	ANM5_HUMAN	PRMT5	Protein arginine N-methyltransferase 5	22.6091	22.7985	22.8273	23.2232	23.2609	23.202
+	1.06494	-0.886559	O14777	NDC80_HUMAN	NDC80	Kinetochore protein NDC80 homolog	15.6541	15.5219	16.7174	16.6763	16.8558	17.0209
+	2.24331	-0.332063	O14880	MGST3_HUMAN	MGST3	Glutathione S-transferase 3, mitochondrial	20.274	20.1359	20.2234	20.6347	20.4832	20.5116
+	1.87684	-0.335447	O14949	QCR8_HUMAN	UQCRQ	Cytochrome b-c1 complex subunit 8	19.1774	19.0868	18.9279	19.4019	19.4515	19.345
+	1.70418	0.863878	O14950;P19105	ML12A_HUMAN;ML12B_HUMAN	MYL12A;MYL12B	Myosin regulatory light chain 12B	21.724	21.748	21.6181	21.1024	20.3834	21.0127
+	1.67632	-1.95106	O14965	AURKA_HUMAN	AURKA	Aurora kinase A	16.0713	14.6797	16.2795	17.5412	17.3924	17.9501
+	3.17464	0.683741	O14974	MYPT1_HUMAN	PPP1R12A	Protein phosphatase 1 regulatory subunit 12A	20.9938	20.991	20.9494	20.4122	20.3009	20.1697
+	2.87845	-3.64597	O15037	KHNYN_HUMAN	KHNYN	Protein KHNYN	16.2251	15.6616	14.6725	19.0975	19.1592	19.2404
+	3.85466	-2.38773	O15084	ANR28_HUMAN	ANKRD28	Serine/threonine-protein phosphatase 6 regulatory ankyrin repeat subunit A	15.6064	15.257	15.8045	17.9254	17.8703	18.0354
+	1.93186	-0.493348	O15091	MRPP3_HUMAN	PRORP	Mitochondrial ribonuclease P catalytic subunit	18.1426	18.1801	18.332	18.5637	18.6794	18.8917
+	2.70992	3.61688	O15126	SCAM1_HUMAN	SCAMP1	Secretory carrier-associated membrane protein 1	19.3124	19.4795	19.2106	14.7299	16.1571	16.2649
+	2.15131	0.653685	O15145	ARPC3_HUMAN	ARPC3	Actin-related protein 2/3 complex subunit 3	21.7197	21.8712	21.4436	21.0465	20.9665	21.0605
+	1.17821	-0.960506	O15160	RPAC1_HUMAN	POLR1C	DNA-directed RNA polymerases I and III subunit RPAC1	17.0615	15.8056	16.4238	17.208	17.3363	17.6282
+	3.90319	-1.45614	O15164	TIF1A_HUMAN	TRIM24	Transcription intermediary factor 1-alpha	17.7013	17.9758	17.8297	19.3165	19.3801	19.1786
+	2.17861	0.327616	O15212	PFD6_HUMAN	PFDN6	Prefoldin subunit 6	21.5372	21.4522	21.5023	21.0533	21.221	21.2346
+	2.46827	-0.365492	O15213	WDR46_HUMAN	WDR46	WD repeat-containing protein 46	20.1604	20.2905	20.1107	20.5606	20.5898	20.5076
+	2.6537	-0.610188	O15230	LAMA5_HUMAN	LAMA5	Laminin subunit alpha-5	19.6867	19.6394	19.4512	20.1031	20.2494	20.2553
+	3.01653	-0.337525	O15234	CASC3_HUMAN	CASC3	Protein CASC3	19.752	19.8235	19.7662	20.0616	20.1726	20.1201
+	2.26254	-0.489469	O15258	RER1_HUMAN	RER1	Protein RER1	19.1768	19.3617	19.0891	19.6939	19.7697	19.6325
+	1.96939	-0.404837	O15260	SURF4_HUMAN	SURF4	Surfeit locus protein 4	21.9056	22.0088	22.0577	22.2896	22.547	22.35
+	1.39271	-0.468708	O15269	SPTC1_HUMAN	SPTLC1	Serine palmitoyltransferase 1	19.5983	19.2016	19.4142	19.6621	20.0107	19.9475
+	1.97908	-0.461622	O15371	EIF3D_HUMAN	EIF3D	Eukaryotic translation initiation factor 3 subunit D	24.7829	24.6535	24.9653	25.2037	25.2289	25.354
+	2.01965	0.371249	O15427	MOT4_HUMAN	SLC16A3	Monocarboxylate transporter 4	22.6417	22.6882	22.5462	22.3874	22.2086	22.1664
+	1.15595	-0.905643	O15446	RPA34_HUMAN	POLR1G	DNA-directed RNA polymerase I subunit RPA34	17.3862	18.1915	18.6456	18.9793	18.9595	19.0015
+	1.73014	-0.363547	O15479	MAGB2_HUMAN	MAGEB2	Melanoma-associated antigen B2	20.6397	20.7043	20.5269	20.9873	21.1249	20.8494
+	1.32285	0.59377	O15511	ARPC5_HUMAN	ARPC5	Actin-related protein 2/3 complex subunit 5	21.0829	21.1696	20.8174	20.7779	20.1672	20.3435
+	2.59826	-0.279332	O43143	DHX15_HUMAN	DHX15	ATP-dependent RNA helicase DHX15	23.5378	23.6198	23.6528	23.8498	23.9281	23.8705
+	1.83728	-0.335154	O43159	RRP8_HUMAN	RRP8	Ribosomal RNA-processing protein 8	19.8291	19.9257	19.76	20.3041	20.0994	20.1169
+	3.19475	0.768915	O43175	SERA_HUMAN	PHGDH	D-3-phosphoglycerate dehydrogenase	21.3161	21.5533	21.3241	20.6617	20.6127	20.6124
+	1.12756	2.72061	O43293	DAPK3_HUMAN	DAPK3	Death-associated protein kinase 3	19.5991	19.4599	19.2949	16.006	15.2368	18.9493
+	1.75336	0.324245	O43324	MCA3_HUMAN	EEF1E1	Eukaryotic translation elongation factor 1 epsilon-1	24.277	24.2016	24.0764	23.8203	23.7845	23.9775
+	2.98169	-0.277843	O43463	SUV91_HUMAN	SUV39H1	Histone-lysine N-methyltransferase SUV39H1	21.0108	21.0407	20.9487	21.2937	21.2984	21.2417
+	2.20906	1.0707	O43474	KLF4_HUMAN	KLF4	Krueppel-like factor 4	21.2807	20.9169	20.8989	20.256	19.9237	19.7047
+	2.26001	3.06204	O43548	TGM5_HUMAN	TGM5	Protein-glutamine gamma-glutamyltransferase 5	18.6276	18.4536	18.3573	15.189	16.474	14.5893
+	2.65975	-0.679054	O43633	CHM2A_HUMAN	CHMP2A	Charged multivesicular body protein 2a	18.6401	18.8585	18.7455	19.29	19.4489	19.5424
+	2.86683	-0.550102	O43660	PLRG1_HUMAN	PLRG1	Pleiotropic regulator 1	21.5696	21.5135	21.6494	22.1109	22.2334	22.0384
+	1.29129	2.38937	O43670	ZN207_HUMAN	ZNF207	BUB3-interacting and GLEBS motif-containing protein ZNF207	18.4568	18.5385	18.888	17.6144	16.4363	14.6645
+	1.26633	-2.21589	O43674	NDUB5_HUMAN	NDUFB5	NADH dehydrogenase [ubiquinone] 1 beta subcomplex subunit 5, mitochondrial	16.0731	16.946	14.2909	18.3604	17.5054	18.0919
+	1.82936	-2.2563	O43709	BUD23_HUMAN	BUD23	Probable 18S rRNA (guanine-N(7))-methyltransferase	17.8644	16.1012	16.3645	19.0844	18.9848	19.0298
+	1.47269	-1.22083	O43719	HTSF1_HUMAN	HTATSF1	HIV Tat-specific factor 1	16.8732	15.9986	17.1828	17.6094	18.0716	18.0361
+	1.35536	0.451105	O43795	MYO1B_HUMAN	MYO1B	Unconventional myosin-Ib	23.5032	23.4725	23.1488	23.0248	22.7107	23.0357
+	2.13659	0.462729	O43809	CPSF5_HUMAN	NUDT21	Cleavage and polyadenylation specificity factor subunit 5	21.3987	21.243	21.1827	20.8972	20.6831	20.856
+	1.24114	-0.54038	O43837	IDH3B_HUMAN	IDH3B	Isocitrate dehydrogenase [NAD] subunit beta, mitochondrial	18.4771	18.257	17.8087	18.7388	18.8082	18.617
+	1.78895	-1.55754	O43896	KIF1C_HUMAN	KIF1C	Kinesin-like protein KIF1C	15.1147	15.8362	16.0026	16.7447	17.7105	17.171
+	1.51159	-0.438312	O43900	PRIC3_HUMAN	PRICKLE3	Prickle planar cell polarity protein 3	18.0045	17.6691	17.9464	18.216	18.4816	18.2373
+	2.13902	-0.526145	O43913	ORC5_HUMAN	ORC5	Origin recognition complex subunit 5	20.1216	20.0936	19.9317	20.4071	20.6279	20.6902
+	2.01777	-0.370756	O43929	ORC4_HUMAN	ORC4	Origin recognition complex subunit 4	20.8701	20.8851	20.9854	21.4067	21.1611	21.2851
+	1.47207	-0.734311	O60216	RAD21_HUMAN	RAD21	Double-strand-break repair protein rad21 homolog	18.4706	18.5864	18.0393	19.1843	19.3259	18.789
+	1.10226	-1.33662	O60231	DHX16_HUMAN	DHX16	Pre-mRNA-splicing factor ATP-dependent RNA helicase DHX16	18.1532	16.472	17.7694	18.5922	19.314	18.4984
+	2.06033	-0.253562	O60264	SMCA5_HUMAN	SMARCA5	SWI/SNF-related matrix-associated actin-dependent regulator of chromatin subfamily A member 5	24.4061	24.3608	24.4033	24.6871	24.5423	24.7015
+	1.41525	-0.522631	O60287	NPA1P_HUMAN	URB1	Nucleolar pre-ribosomal-associated protein 1	18.7983	18.8715	18.5865	18.9879	19.3467	19.4897
+	2.13151	-0.62592	O60293	ZC3H1_HUMAN	ZFC3H1	Zinc finger C3H1 domain-containing protein	18.2908	18.3718	18.0664	18.9408	18.6998	18.9662
+	1.32064	0.510824	O60506	HNRPQ_HUMAN	SYNCRIP	Heterogeneous nuclear ribonucleoprotein Q	23.3668	22.7601	23.0387	22.5225	22.6316	22.4791
+	3.09633	-0.508802	O60524	NEMF_HUMAN	NEMF	Ribosome quality control complex subunit NEMF	19.6061	19.4963	19.5647	19.9776	20.0836	20.1323
+	2.23524	-0.716693	O60573	IF4E2_HUMAN	EIF4E2	Eukaryotic translation initiation factor 4E type 2	20.521	20.7424	20.7844	21.3748	21.5932	21.2298
+	1.38241	0.515875	O60610	DIAP1_HUMAN	DIAPH1	Protein diaphanous homolog 1	18.9261	19.1119	18.6613	18.5016	18.1539	18.4962
+	2.03071	0.512017	O60664	PLIN3_HUMAN	PLIN3	Perilipin-3	19.7212	19.6257	19.4162	19.1107	18.9563	19.16
+	1.2178	0.681592	O60749	SNX2_HUMAN	SNX2	Sorting nexin-2	18.0718	18.9239	18.6181	18.0224	17.7942	17.7525
+	3.21696	-0.762532	O60942	MCE1_HUMAN	RNGTT	mRNA-capping enzyme	17.8842	17.9874	17.8239	18.6751	18.7596	18.5483
+	2.49427	-0.895231	O75056	SDC3_HUMAN	SDC3	Syndecan-3	19.5694	20.0117	19.6932	20.7539	20.5806	20.6255
+	1.09468	0.750218	O75131	CPNE3_HUMAN	CPNE3	Copine-3	16.973	17.9624	17.6548	17.0488	16.6152	16.6756
+	2.54722	-3.62129	O75147	OBSL1_HUMAN	OBSL1	Obscurin-like protein 1	14.8671	16.5186	15.834	18.9254	19.8805	19.2777
+	2.63327	-0.326447	O75151	PHF2_HUMAN	PHF2	Lysine-specific demethylase PHF2	20.1206	20.0136	19.9952	20.4149	20.3222	20.3717
+	1.59528	-0.330361	O75182	SIN3B_HUMAN	SIN3B	Paired amphipathic helix protein Sin3b	19.1414	19.3323	19.0211	19.4384	19.524	19.5236
+	1.53351	2.76448	O75223	GGCT_HUMAN	GGCT	Gamma-glutamylcyclotransferase	19.599	19.2931	19.1593	18.0102	16.5833	15.1645
+	1.00624	-1.49367	O75306	NDUS2_HUMAN	NDUFS2	NADH dehydrogenase [ubiquinone] iron-sulfur protein 2, mitochondrial	16.8978	15.8512	14.5688	17.6157	17.1461	17.0372
+	1.80284	0.297391	O75396	SC22B_HUMAN	SEC22B	Vesicle-trafficking protein SEC22b	20.7808	20.6125	20.6727	20.3485	20.5004	20.3249
+	1.23456	-1.55483	O75417	DPOLQ_HUMAN	POLQ	DNA polymerase theta	14.9962	16.8251	16.7038	17.6632	17.7458	17.7807
+	1.83067	-0.64164	O75569	PRKRA_HUMAN	PRKRA	Interferon-inducible double-stranded RNA-dependent protein kinase activator A	20.395	20.4172	19.953	20.84	20.9726	20.8777
+	2.07852	-0.637135	O75607	NPM3_HUMAN	NPM3	Nucleoplasmin-3	23.5936	23.8543	23.8226	24.4234	24.555	24.2034
+	2.32136	0.812043	O75695	XRP2_HUMAN	RP2	Protein XRP2	19.4819	19.254	19.3103	18.6728	18.2855	18.6518
+	2.56704	0.586877	O75781	PALM_HUMAN	PALM	Paralemmin-1	20.6131	20.4343	20.6081	20.0898	19.942	19.863
+	1.95062	-0.342405	O75818	RPP40_HUMAN	RPP40	Ribonuclease P protein subunit p40	19.7158	19.9185	19.8166	20.0814	20.2522	20.1445
+	1.3392	-2.06124	O75820	ZN189_HUMAN	ZNF189	Zinc finger protein 189	15.4034	17.3455	15.0931	17.7317	18.2332	18.0608
+	1.82941	-0.428317	O75821	EIF3G_HUMAN	EIF3G	Eukaryotic translation initiation factor 3 subunit G	25.2504	25.0447	25.3877	25.6042	25.7112	25.6524
+	2.67007	-0.856983	O75822	EIF3J_HUMAN	EIF3J	Eukaryotic translation initiation factor 3 subunit J	21.5777	21.4666	21.873	22.5137	22.4862	22.4882
+	1.714	-0.531392	O75907	DGAT1_HUMAN	DGAT1	Diacylglycerol O-acyltransferase 1	17.937	17.9226	17.7744	18.5208	18.5577	18.1495
+	1.59879	-0.54747	O75909	CCNK_HUMAN	CCNK	Cyclin-K	19.2786	19.1249	18.8203	19.5439	19.7834	19.5388
+	2.57525	-2.34553	O75925	PIAS1_HUMAN	PIAS1	E3 SUMO-protein ligase PIAS1	16.5507	16.8852	15.931	18.38	18.9338	19.0897
+	3.18793	0.84619	O75955	FLOT1_HUMAN	FLOT1	Flotillin-1	22.5358	22.4747	22.2579	21.625	21.5461	21.5587
+	1.59695	1.3761	O76003	GLRX3_HUMAN	GLRX3	Glutaredoxin-3	17.7491	18.3196	18.397	17.301	16.1454	16.8909
+	2.7231	1.76372	O76013	KRT36_HUMAN	KRT36	Keratin, type I cuticular Ha6	27.9951	27.6572	27.6467	25.6214	26.36	26.0265
+	3.20928	3.89559	O76070	SYUG_HUMAN	SNCG	Gamma-synuclein	20.0052	19.3275	19.6344	15.3558	15.4721	16.4524
+	2.58197	-0.881449	O76071	CIAO1_HUMAN	CIAO1	Probable cytosolic iron-sulfur protein assembly protein CIAO1	17.9312	17.8486	17.7469	18.4868	18.8835	18.8006
+	0.885043	-1.43522	O94806	KPCD3_HUMAN	PRKD3	Serine/threonine-protein kinase D3	17.4811	15.3652	15.2161	17.086	17.57	17.712
+	1.75259	-0.314362	O94906	PRP6_HUMAN	PRPF6	Pre-mRNA-processing factor 6	22.2589	22.3058	22.2549	22.5467	22.7404	22.4756
+	2.82069	2.62598	O94925	GLSK_HUMAN	GLS	Glutaminase kidney isoform, mitochondrial	17.684	18.2872	17.751	14.7287	15.6481	15.4673
+	2.52047	-0.233053	O94964	SOGA1_HUMAN	SOGA1	Protein SOGA1	21.0369	21.1104	20.9882	21.276	21.292	21.2668
+	3.16446	-1.48674	O94992	HEXI1_HUMAN	HEXIM1	Protein HEXIM1	18.3871	18.0753	17.994	19.4889	19.5975	19.8301
+	1.23265	1.7759	O95125	ZN202_HUMAN	ZNF202	Zinc finger protein 202	15.0824	17.2281	15.6279	13.7886	14.4394	14.3827
+	2.90674	-0.527419	O95218	ZRAB2_HUMAN	ZRANB2	Zinc finger Ran-binding domain-containing protein 2	24.9361	24.9684	25.0686	25.4821	25.6192	25.454
+	1.70075	-0.309149	O95229	ZWINT_HUMAN	ZWINT	ZW10 interactor	17.6801	17.7712	17.8764	18.1866	18.0889	17.9796
+	3.88996	-0.335375	O95251	KAT7_HUMAN	KAT7	Histone acetyltransferase KAT7	22.3499	22.2987	22.3228	22.6415	22.6944	22.6416
+	2.45021	0.656377	O95274	LYPD3_HUMAN	LYPD3	Ly6/PLAUR domain-containing protein 3	20.6211	20.7529	20.406	19.9896	19.9484	19.8728
+	2.37	0.611965	O95425	SVIL_HUMAN	SVIL	Supervillin	24.1424	24.0576	24.0284	23.6217	23.2817	23.489
+	1.88079	0.56324	O95456	PSMG1_HUMAN	PSMG1	Proteasome assembly chaperone 1	19.4815	19.3697	19.7839	19.0561	18.8933	18.996
+	2.53177	-0.745525	O95602	RPA1_HUMAN	POLR1A	DNA-directed RNA polymerase I subunit RPA1	18.168	17.8005	17.9403	18.7483	18.6307	18.7663
+	2.41474	-0.700659	O95639	CPSF4_HUMAN	CPSF4	Cleavage and polyadenylation specificity factor subunit 4	19.0765	19.2616	18.9435	19.6922	19.9313	19.76
+	3.21663	-0.218042	O95672	ECEL1_HUMAN	ECEL1	Endothelin-converting enzyme-like 1	20.7337	20.7951	20.7331	20.9836	20.9555	20.9769
+	2.87624	-0.99988	O95674	CDS2_HUMAN	CDS2	Phosphatidate cytidylyltransferase 2	17.5532	17.4983	17.1733	18.3322	18.4685	18.4237
+	1.63103	-1.0555	O95684	CEP43_HUMAN	CEP43	Centrosomal protein 43	17.7326	17.6827	16.8677	18.3374	18.659	18.4531
+	2.19369	-0.276172	O95696	BRD1_HUMAN	BRD1	Bromodomain-containing protein 1	20.2336	20.2005	20.102	20.3993	20.4454	20.5198
+	3.43167	-0.516799	O95714	HERC2_HUMAN	HERC2	E3 ubiquitin-protein ligase HERC2	20.7935	20.8294	20.7262	21.2531	21.3688	21.2775
+	0.931296	-1.02587	O95721	SNP29_HUMAN	SNAP29	Synaptosomal-associated protein 29	15.7516	17.2955	15.7505	17.2779	17.2863	17.311
+	1.85186	0.360952	O95758	PTBP3_HUMAN	PTBP3	Polypyrimidine tract-binding protein 3	20.2466	20.3588	20.4676	19.9294	19.9474	20.1135
+	2.11541	-0.473131	O95831	AIFM1_HUMAN	AIFM1	Apoptosis-inducing factor 1, mitochondrial	19.6977	20.0216	19.8716	20.363	20.3444	20.3029
+	2.07322	-2.57743	O95870	ABHGA_HUMAN	ABHD16A	Phosphatidylserine lipase ABHD16A	16.6835	16.8961	15.204	18.7688	18.8549	18.8922
+	1.85053	-0.415209	O95985	TOP3B_HUMAN	TOP3B	DNA topoisomerase 3-beta-1	20.8635	20.5756	20.6186	21.147	21.0139	21.1426
+	1.88954	0.825258	P00338	LDHA_HUMAN	LDHA	L-lactate dehydrogenase A chain	21.4853	21.9551	21.4208	20.9838	20.704	20.6976
+	1.27932	-0.47489	P00374	DYR_HUMAN	DHFR	Dihydrofolate reductase	19.0831	18.8282	18.7891	19.0827	19.4848	19.5576
+	3.15267	1.78323	P00450	CERU_HUMAN	CP	Ceruloplasmin	24.1492	23.5834	23.7262	21.8713	22.106	22.1318
+	1.95846	0.27602	P00558	PGK1_HUMAN	PGK1	Phosphoglycerate kinase 1	20.8472	20.8362	20.8953	20.6823	20.4785	20.5898
+	3.20722	-4.10459	P00846	ATP6_HUMAN	MT-ATP6	ATP synthase subunit a	14.6036	15.8219	14.6342	18.9845	19.3807	19.0082
+	2.04087	1.12442	P01040	CYTA_HUMAN	CSTA	Cystatin-A	20.9079	20.7244	20.8471	20.1497	19.3757	19.5808
+	1.28017	-0.595673	P02042;P68871	HBB_HUMAN;HBD_HUMAN	HBB;HBD	Hemoglobin subunit delta	20.0268	19.7228	20.4	20.6832	20.7903	20.4632
+	2.08796	1.62587	P02533	K1C14_HUMAN	KRT14	Keratin, type I cytoskeletal 14	27.7527	27.0369	26.6549	25.5743	25.353	25.6396
+	0.988215	1.81142	P02538	K2C6A_HUMAN	KRT6A	Keratin, type II cytoskeletal 6A	25.1037	23.2337	22.3479	21.3597	21.5965	22.295
+	1.17385	-0.842277	P02649	APOE_HUMAN	APOE	Apolipoprotein E	15.3983	15.5234	15.4812	15.6854	16.4104	16.834
+	1.87822	1.75392	P02656	APOC3_HUMAN	APOC3	Apolipoprotein C-III	16.7425	17.068	17.1075	15.754	15.4588	14.4435
+	3.22441	1.86532	P02768	ALBU_HUMAN	ALB	Albumin	30.0761	29.5935	29.7859	27.9651	27.727	28.1675
+	1.91505	0.511699	P02786	TFR1_HUMAN	TFRC	Transferrin receptor protein 1	22.2349	22.3235	21.939	21.625	21.6872	21.6502
+	3.95906	4.48983	P02788	TRFL_HUMAN	LTF	Lactotransferrin	19.4732	19.5938	19.3115	14.9647	15.4646	14.4797
+	2.79184	0.495494	P04040	CATA_HUMAN	CAT	Catalase	20.6477	20.6558	20.4812	20.1584	20.0912	20.0485
+	2.82984	0.667163	P04083	ANXA1_HUMAN	ANXA1	Annexin A1	20.8783	20.8665	20.7554	20.3043	20.0403	20.1541
+	1.82364	-0.324399	P04150	GCR_HUMAN	NR3C1	Glucocorticoid receptor	18.4031	18.5084	18.2366	18.6953	18.7095	18.7165
+	0.85688	1.73417	P04259	K2C6B_HUMAN	KRT6B	Keratin, type II cytoskeletal 6B	23.6129	21.1563	20.6704	19.8461	19.8407	20.5503
+	3.1992	1.34243	P04264	K2C1_HUMAN	KRT1	Keratin, type II cytoskeletal 1	28.9668	29.0542	28.7949	27.7505	27.3701	27.668
+	3.38649	0.59068	P04406	G3P_HUMAN	GAPDH	Glyceraldehyde-3-phosphate dehydrogenase	23.6149	23.7459	23.7794	23.1645	23.1083	23.0953
+	3.26289	0.451302	P04792	HSPB1_HUMAN	HSPB1	Heat shock protein beta-1	24.5416	24.4281	24.3971	23.9985	24.0214	23.993
+	3.07868	-0.357943	P04844	RPN2_HUMAN	RPN2	Dolichyl-diphosphooligosaccharide--protein glycosyltransferase subunit 2	21.6859	21.6338	21.5524	21.9863	21.9929	21.9667
+	3.51487	1.19448	P04899	GNAI2_HUMAN	GNAI2	Guanine nucleotide-binding protein G(i) subunit alpha-2	26.0984	25.9818	25.9085	24.96	24.6647	24.7805
+	3.02882	1.01421	P04908;Q7L7L0	H2A1B_HUMAN;H2A3_HUMAN	H2AC25;H2AC4	Histone H2A type 1-B/E	32.2311	31.9934	32.2973	31.0666	31.116	31.2966
+	2.45274	0.2638	P05023	AT1A1_HUMAN	ATP1A1	Sodium/potassium-transporting ATPase subunit alpha-1	21.281	21.2951	21.1637	20.9629	20.9928	20.9928
+	1.96086	1.00741	P05089	ARGI1_HUMAN	ARG1	Arginase-1	19.9915	20.0167	19.4967	19.1191	18.6419	18.7217
+	1.6349	1.31302	P05109	S10A8_HUMAN	S100A8	Protein S100-A8	21.9408	21.2287	21.3568	20.7222	20.16	19.7051
+	1.22352	3.01696	P05164	PERM_HUMAN	MPO	Myeloperoxidase	18.1126	18.3756	17.7293	13.4222	17.2576	14.4867
+	2.79192	1.95413	P05166	PCCB_HUMAN	PCCB	Propionyl-CoA carboxylase beta chain, mitochondrial	22.5344	22.7304	22.6892	21.1883	20.3666	20.5367
+	2.7035	0.89863	P05187	PPB1_HUMAN	ALPP	Alkaline phosphatase, placental type	22.1265	22.3779	22.2159	21.469	21.4134	21.1421
+	1.46065	1.11451	P05204	HMGN2_HUMAN	HMGN2	Non-histone chromosomal protein HMG-17	22.0647	21.3214	20.9992	20.5168	20.4996	20.0255
+	2.34387	0.425831	P05387	RLA2_HUMAN	RPLP2	Large ribosomal subunit protein P2	31.4451	31.388	31.2592	30.9038	30.8751	31.0361
+	1.09459	-1.87402	P05556	ITB1_HUMAN	ITGB1	Integrin beta-1	15.0024	16.3015	17.774	18.0697	18.347	18.2833
+	1.54416	0.483983	P05783	K1C18_HUMAN	KRT18	Keratin, type I cytoskeletal 18	28.6407	28.2612	28.329	28.0782	27.9163	27.7845
+	2.62251	0.896038	P05787	K2C8_HUMAN	KRT8	Keratin, type II cytoskeletal 8	29.2228	28.9398	29.0997	28.3948	28.1064	28.0731
+	1.74634	1.36402	P05976	MYL1_HUMAN	MYL1	Myosin light chain 1/3, skeletal muscle isoform	21.5297	21.3064	20.7081	19.8264	19.3754	20.2504
+	3.19409	0.693375	P06241	FYN_HUMAN	FYN	Tyrosine-protein kinase Fyn	22.3945	22.4473	22.322	21.8182	21.6339	21.6316
+	1.41693	-0.382819	P06396	GELS_HUMAN	GSN	Gelsolin	18.8391	18.774	18.4675	19.1588	18.9805	19.0898
+	1.73378	0.877419	P06454	PTMA_HUMAN	PTMA	Prothymosin alpha	19.5386	19.7575	19.7405	19.0528	18.3685	18.9831
+	2.68825	0.326172	P06576	ATPB_HUMAN	ATP5F1B	ATP synthase subunit beta, mitochondrial	21.7517	21.6345	21.6013	21.3393	21.341	21.3287
+	1.86304	1.3211	P06702	S10A9_HUMAN	S100A9	Protein S100-A9	22.1294	21.6443	21.5402	20.8264	20.5653	19.9589
+	2.35494	0.390115	P06733	ENOA_HUMAN	ENO1	Alpha-enolase	23.0195	23.0948	22.8776	22.6478	22.5727	22.601
+	1.74708	0.395628	P06744	G6PI_HUMAN	GPI	Glucose-6-phosphate isomerase	21.3041	21.5447	21.3338	21.1354	20.9352	20.9253
+	1.65916	0.494367	P07195	LDHB_HUMAN	LDHB	L-lactate dehydrogenase B chain	22.1707	22.6304	22.3965	21.9488	21.8515	21.9142
+	3.88384	-0.675041	P07199	CENPB_HUMAN	CENPB	Major centromere autoantigen B	19.6465	19.6787	19.5733	20.2402	20.3306	20.3528
+	2.29908	0.28915	P07237	PDIA1_HUMAN	P4HB	Protein disulfide-isomerase	21.8808	21.9059	21.9676	21.6366	21.7025	21.5478
+	2.34229	0.893015	P07355	ANXA2_HUMAN	ANXA2	Annexin A2	22.0534	22.1553	22.469	21.5071	21.2988	21.1928
+	1.07668	2.97305	P07384	CAN1_HUMAN	CAPN1	Calpain-1 catalytic subunit	20.0364	19.515	19.2285	19.1701	15.2435	15.4471
+	2.41803	0.58364	P07437	TBB5_HUMAN	TUBB	Tubulin beta chain	26.6793	26.6533	26.3912	26.0399	25.9971	25.9358
+	1.04441	3.29157	P07477	TRY1_HUMAN	PRSS1	Serine protease 1	21.9996	22.3366	22.2203	15.9404	20.4345	20.3068
+	1.4637	0.672331	P07737	PROF1_HUMAN	PFN1	Profilin-1	21.1417	21.1573	21.6935	20.8733	20.6057	20.4964
+	1.02416	0.731612	P07741	APT_HUMAN	APRT	Adenine phosphoribosyltransferase	18.706	19.1209	19.0969	18.7359	18.3143	17.6788
+	1.16729	1.94209	P07858	CATB_HUMAN	CTSB	Cathepsin B	19.4736	19.1526	18.8948	17.0068	18.6532	16.0347
+	2.58957	0.707296	P07900	HS90A_HUMAN	HSP90AA1	Heat shock protein HSP 90-alpha	24.0601	24.4168	24.3071	23.5521	23.5553	23.5547
+	1.7933	-0.509407	P07942	LAMB1_HUMAN	LAMB1	Laminin subunit beta-1	19.9665	19.7088	19.5563	20.3186	20.2696	20.1715
+	2.31767	0.498307	P07948	LYN_HUMAN	LYN	Tyrosine-protein kinase Lyn	20.7336	20.6077	20.53	20.2547	20.0743	20.0473
+	1.68227	-0.307812	P07996	TSP1_HUMAN	THBS1	Thrombospondin-1	18.3088	18.386	18.2124	18.734	18.5073	18.5893
+	0.888317	-1.20469	P08047	SP1_HUMAN	SP1	Transcription factor Sp1	17.4764	15.4577	17.1799	17.8492	18.0261	17.8528
+	2.20108	1.06745	P08174	DAF_HUMAN	CD55	Complement decay-accelerating factor	22.8291	23.4461	23.0049	22.1193	22.1073	21.8512
+	2.65857	0.668273	P08195	4F2_HUMAN	SLC3A2	Amino acid transporter heavy chain SLC3A2	23.1864	23.0485	22.983	22.2616	22.4396	22.5119
+	2.44765	0.837986	P08238	HS90B_HUMAN	HSP90AB1	Heat shock protein HSP 90-beta	24.2681	24.7339	24.5032	23.7067	23.6585	23.6261
+	1.37057	0.521713	P08243	ASNS_HUMAN	ASNS	Asparagine synthetase [glutamine-hydrolyzing]	17.4732	18.0286	17.8722	17.3877	17.1624	17.2589
+	4.02874	0.333907	P08582	TRFM_HUMAN	MELTF	Melanotransferrin	20.4809	20.5112	20.4691	20.1295	20.1861	20.144
+	3.42533	1.00699	P08670	VIME_HUMAN	VIM	Vimentin	27.0873	26.8203	26.8862	25.9988	25.8522	25.922
+	2.99302	0.799412	P08729	K2C7_HUMAN	KRT7	Keratin, type II cytoskeletal 7	28.662	28.4842	28.4276	27.8413	27.699	27.6353
+	2.88899	0.952461	P08754	GNAI3_HUMAN	GNAI3	Guanine nucleotide-binding protein G(i) subunit alpha-3	24.3589	24.4856	24.303	23.6096	23.2452	23.4354
+	2.743	0.439968	P08758	ANXA5_HUMAN	ANXA5	Annexin A5	19.7956	19.8047	19.7411	19.443	19.3296	19.2489
+	3.80943	-1.25902	P09038	FGF2_HUMAN	FGF2	Fibroblast growth factor 2	18.3459	18.5229	18.2889	19.5365	19.6694	19.7288
+	2.88566	0.612967	P09382	LEG1_HUMAN	LGALS1	Galectin-1	21.5593	21.5706	21.3757	20.9674	20.8204	20.8788
+	1.42493	0.547462	P09429	HMGB1_HUMAN	HMGB1	High mobility group protein B1	21.1825	21.2059	21.7064	20.9143	20.8049	20.7331
+	1.33296	0.395763	P09651	ROA1_HUMAN	HNRNPA1	Heterogeneous nuclear ribonucleoprotein A1	22.919	22.8629	23.2183	22.7613	22.5799	22.4718
+	1.19693	2.94097	P09669	COX6C_HUMAN	COX6C	Cytochrome c oxidase subunit 6C	20.1815	20.6275	19.9001	19.4915	16.6972	15.6975
+	3.40063	-0.38122	P09874	PARP1_HUMAN	PARP1	Poly [ADP-ribose] polymerase 1	25.4915	25.4783	25.4879	25.8467	25.8199	25.9346
+	2.86558	-0.867249	P09884	DPOLA_HUMAN	POLA1	DNA polymerase alpha catalytic subunit	24.9118	25.0632	25.2702	25.9899	25.9753	25.8819
+	2.38166	0.728566	P09923	PPBI_HUMAN	ALPI	Intestinal-type alkaline phosphatase	20.9735	21.1517	21.0096	20.5087	20.3166	20.1239
+	2.53908	-3.30601	P09960	LKHA4_HUMAN	LTA4H	Leukotriene A-4 hydrolase	16.6539	17.0326	15.4516	19.8344	19.8903	19.3315
+	3.02435	-0.906558	P0CJ79	ZN888_HUMAN	ZNF888	Zinc finger protein 888	17.9975	18.2483	18.1415	18.902	19.0472	19.1578
+	1.20047	0.626099	P0DP23;P0DP24;P0DP25	CALM1_HUMAN;CALM2_HUMAN;CALM3_HUMAN	CALM1;CALM2;CALM3	Calmodulin-1	26.9982	26.7661	26.3645	26.1872	25.7682	26.295
+	2.55258	2.76262	P0DPB5	RPC22_HUMAN	POLR1D	Protein POLR1D, isoform 2	19.077	18.7348	17.8008	15.9209	15.418	15.9859
+	1.10205	-0.898933	P10398	ARAF_HUMAN	ARAF	Serine/threonine-protein kinase A-Raf	18.6725	17.4204	18.3146	18.8686	19.0491	19.1866
+	2.09022	1.17546	P10599	THIO_HUMAN	TXN	Thioredoxin	21.6938	21.4626	22.1512	20.7721	20.3404	20.6688
+	3.12175	0.966547	P10809	CH60_HUMAN	HSPD1	60 kDa heat shock protein, mitochondrial	23.1122	23.2972	23.4148	22.353	22.3746	22.197
+	3.08667	-0.722129	P11047	LAMC1_HUMAN	LAMC1	Laminin subunit gamma-1	19.2363	19.3708	19.1161	19.9024	19.9968	19.9903
+	1.59264	0.603917	P11172	UMPS_HUMAN	UMPS	Uridine 5'-monophosphate synthase	17.1238	17.5829	17.1463	16.6797	16.8351	16.5265
+	1.99907	0.530613	P11279	LAMP1_HUMAN	LAMP1	Lysosome-associated membrane glycoprotein 1	19.8068	19.5224	19.5286	19.2204	19.0452	19.0004
+	2.27634	0.714779	P11498	PYC_HUMAN	PC	Pyruvate carboxylase, mitochondrial	23.4026	23.0289	23.14	22.3572	22.5908	22.4791
+	1.20468	-0.616681	P11532	DMD_HUMAN	DMD	Dystrophin	15.8604	16.4458	16.5287	16.9874	17.0346	16.663
+	3.14225	0.341319	P12236	ADT3_HUMAN	SLC25A6	ADP/ATP translocase 3	21.9274	21.9158	21.8343	21.508	21.5711	21.5744
+	1.32019	1.64412	P12273	PIP_HUMAN	PIP	Prolactin-inducible protein	21.5722	19.7011	20.5481	19.2765	18.5448	19.0678
+	1.77548	0.326326	P12277	KCRB_HUMAN	CKB	Creatine kinase B-type	20.092	20.0136	19.9472	19.8048	19.5602	19.7089
+	3.0078	0.545316	P12814	ACTN1_HUMAN	ACTN1	Alpha-actinin-1	21.6194	21.5952	21.6742	21.1636	21.1193	20.97
+	2.28411	0.456255	P13010	XRCC5_HUMAN	XRCC5	X-ray repair cross-complementing protein 5	20.3523	20.5428	20.332	20.0443	19.9307	19.8834
+	3.01296	1.79385	P13647	K2C5_HUMAN	KRT5	Keratin, type II cytoskeletal 5	25.1997	24.8783	24.5649	23.2143	22.8998	23.1472
+	4.46617	1.4036	P13929	ENOB_HUMAN	ENO3	Beta-enolase	22.4525	22.4155	22.3189	21.0212	20.8835	21.0714
+	3.05987	0.82641	P13987	CD59_HUMAN	CD59	CD59 glycoprotein	24.5578	24.6504	24.4093	23.794	23.5948	23.7495
+	2.84237	0.699684	P14618	KPYM_HUMAN	PKM	Pyruvate kinase PKM	22.3969	22.5658	22.6556	21.8875	21.8866	21.7451
+	2.36321	0.733102	P14625	ENPL_HUMAN	HSP90B1	Endoplasmin	20.5581	20.8886	20.8451	20.0456	20.1466	19.9004
+	2.89022	-2.99614	P14635	CCNB1_HUMAN	CCNB1	G2/mitotic-specific cyclin-B1	14.5232	15.6486	15.6224	18.3101	18.2542	18.2183
+	3.312	0.788453	P14923	PLAK_HUMAN	JUP	Junction plakoglobin	23.4361	23.3559	23.3087	22.6864	22.4578	22.5912
+	2.73566	-0.237484	P15880	RS2_HUMAN	RPS2	Small ribosomal subunit protein uS5	30.3915	30.287	30.3642	30.5684	30.5949	30.5919
+	2.71872	0.624404	P15924	DESP_HUMAN	DSP	Desmoplakin	25.3936	25.4771	25.223	24.825	24.6937	24.7018
+	3.41213	0.702183	P16070	CD44_HUMAN	CD44	CD44 antigen	22.4041	22.281	22.3148	21.7253	21.5452	21.6229
+	1.30371	0.528822	P16949	STMN1_HUMAN	STMN1	Stathmin	18.7955	18.7064	19.2472	18.5616	18.3399	18.261
+	1.13974	2.47897	P17096	HMGA1_HUMAN	HMGA1	High mobility group protein HMG-I/HMG-Y	21.1296	20.8157	20.6825	19.7578	19.0193	16.4137
+	3.01562	-0.320963	P17480	UBF1_HUMAN	UBTF	Nucleolar transcription factor 1	25.6386	25.598	25.6978	25.921	25.9962	25.9801
+	1.00585	0.832264	P17655	CAN2_HUMAN	CAPN2	Calpain-2 catalytic subunit	16.8261	17.2597	17.1355	15.7575	16.0075	16.9595
+	2.25256	0.301407	P17980	PRS6A_HUMAN	PSMC3	26S proteasome regulatory subunit 6A	19.747	19.7792	19.7109	19.5185	19.4701	19.3443
+	2.17677	-0.466127	P18074	ERCC2_HUMAN	ERCC2	General transcription and DNA repair factor IIH helicase subunit XPD	18.8686	18.7502	18.6284	19.1958	19.3233	19.1265
+	2.27924	-0.317281	P18621	RL17_HUMAN	RPL17	Large ribosomal subunit protein uL22	29.6059	29.4666	29.6408	29.8474	29.8962	29.9215
+	2.99544	-1.18216	P18827	SDC1_HUMAN	SDC1	Syndecan-1	24.1386	23.9924	23.8277	25.0716	25.0567	25.3769
+	1.47741	-0.806382	P18850	ATF6A_HUMAN	ATF6	Cyclic AMP-dependent transcription factor ATF-6 alpha	17.9058	18.4963	17.6626	18.7276	18.904	18.8523
+	2.80571	-3.38966	P18859	ATP5J_HUMAN	ATP5PF	ATP synthase-coupling factor 6, mitochondrial	16.216	14.7524	15.2429	18.5857	18.9246	18.87
+	2.3351	-0.625775	P18887	XRCC1_HUMAN	XRCC1	DNA repair protein XRCC1	21.4587	21.2288	21.3375	21.8072	22.1061	21.9892
+	2.19713	0.760384	P19256	LFA3_HUMAN	CD58	Lymphocyte function-associated antigen 3	20.4826	20.5552	20.3367	19.8198	19.836	19.4376
+	1.2155	-0.910358	P19338	NUCL_HUMAN	NCL	Nucleolin	25.3159	25.103	26.0091	26.5626	26.6501	25.9464
+	1.68151	-0.292721	P19387	RPB3_HUMAN	POLR2C	DNA-directed RNA polymerase II subunit RPB3	24.8797	24.7479	24.6747	25.0214	24.9967	25.1623
+	3.37436	-0.437206	P19388	RPAB1_HUMAN	POLR2E	DNA-directed RNA polymerases I, II, and III subunit RPABC1	21.2647	21.2492	21.3669	21.7013	21.7598	21.7314
+	1.70848	-0.688077	P19447	ERCC3_HUMAN	ERCC3	General transcription and DNA repair factor IIH helicase subunit XPB	18.9382	18.5069	18.3793	19.1737	19.4101	19.3048
+	1.98481	1.12775	P20073	ANXA7_HUMAN	ANXA7	Annexin A7	18.5276	18.7494	18.679	17.8812	17.0714	17.6201
+	2.06891	0.325053	P20618	PSB1_HUMAN	PSMB1	Proteasome subunit beta type-1	20.085	20.233	20.1455	19.8122	19.9269	19.7492
+	1.58665	-0.343336	P20700	LMNB1_HUMAN	LMNB1	Lamin-B1	20.3606	20.4615	20.1942	20.6349	20.8042	20.6072
+	1.27873	-2.24662	P20742	PZP_HUMAN	PZP	Pregnancy zone protein	15.5901	14.374	17.0821	17.4194	18.2357	18.1309
+	2.75491	-1.55703	P20839	IMDH1_HUMAN	IMPDH1	Inosine-5'-monophosphate dehydrogenase 1	17.4518	16.8873	17.3449	18.5599	18.9614	18.8337
+	1.66687	0.552279	P20930	FILA_HUMAN	FLG	Filaggrin	21.6821	21.2684	21.236	20.9306	20.8246	20.7745
+	0.877929	2.31281	P21266	GSTM3_HUMAN	GSTM3	Glutathione S-transferase Mu 3	20.0123	20.5559	20.081	16.0288	17.5028	20.1791
+	3.30797	3.09848	P21291	CSRP1_HUMAN	CSRP1	Cysteine and glycine-rich protein 1	18.7739	18.3763	18.6819	15.5702	15.9556	15.0109
+	3.89081	0.389576	P21333	FLNA_HUMAN	FLNA	Filamin-A	20.7565	20.8244	20.789	20.4002	20.4319	20.3691
+	1.44553	3.45236	P21926	CD9_HUMAN	CD9	CD9 antigen	20.6086	20.1314	20.3382	19.0757	16.155	15.4903
+	1.95854	-0.593753	P22004	BMP6_HUMAN	BMP6	Bone morphogenetic protein 6	17.9336	18.0961	17.8113	18.7211	18.5397	18.3615
+	1.58488	-1.91934	P22059	OSBP1_HUMAN	OSBP	Oxysterol-binding protein 1	15.8378	16.9785	15.7624	18.5637	17.3295	18.4435
+	1.75978	0.647666	P22234	PUR6_HUMAN	PAICS	Bifunctional phosphoribosylaminoimidazole carboxylase/phosphoribosylaminoimidazole succinocarboxamide synthetase	19.744	20.2341	20.2449	19.4135	19.4501	19.4164
+	1.54936	0.794646	P22528	SPR1B_HUMAN	SPRR1B	Cornifin-B	21.0608	20.6206	20.5558	20.0011	20.2263	19.6259
+	2.19582	0.59931	P22626	ROA2_HUMAN	HNRNPA2B1	Heterogeneous nuclear ribonucleoproteins A2/B1	22.5387	22.7405	22.8791	22.2323	22.0886	22.0394
+	2.75924	-0.440784	P22695	QCR2_HUMAN	UQCRC2	Cytochrome b-c1 complex subunit 2, mitochondrial	18.9502	19.0556	18.9043	19.3344	19.4378	19.4603
+	0.808398	3.32342	P22735	TGM1_HUMAN	TGM1	Protein-glutamine gamma-glutamyltransferase K	20.3843	20.3478	20.2195	20.4972	13.9627	16.5215
+	1.45278	0.891466	P23246	SFPQ_HUMAN	SFPQ	Splicing factor, proline- and glutamine-rich	22.8392	21.9157	22.2988	21.2926	21.6294	21.4573
+	1.76453	0.422805	P23284	PPIB_HUMAN	PPIB	Peptidyl-prolyl cis-trans isomerase B	21.2249	20.869	21.1421	20.6589	20.6661	20.6425
+	1.77884	-0.462505	P23396	RS3_HUMAN	RPS3	Small ribosomal subunit protein uS3	30.1462	29.9911	30.0982	30.3927	30.4808	30.7496
+	2.36816	1.12407	P23528	COF1_HUMAN	CFL1	Cofilin-1	21.5947	21.7026	22.048	20.8601	20.7125	20.4006
+	2.97196	1.3873	P24534	EF1B_HUMAN	EEF1B2	Elongation factor 1-beta	21.3276	21.318	21.547	20.3014	19.8506	19.8786
+	2.05459	-1.23215	P24941	CDK2_HUMAN	CDK2	Cyclin-dependent kinase 2	16.1538	16.6952	16.9399	17.8325	18.0214	17.6314
+	4.05452	0.628714	P25205	MCM3_HUMAN	MCM3	DNA replication licensing factor MCM3	21.0022	21.0429	21.127	20.4317	20.4036	20.4506
+	1.66939	0.892574	P25311	ZA2G_HUMAN	AZGP1	Zinc-alpha-2-glycoprotein	19.7439	19.4831	19.6902	18.7022	19.165	18.3723
+	1.57537	-0.421144	P25391	LAMA1_HUMAN	LAMA1	Laminin subunit alpha-1	22.4755	22.6692	22.3547	22.7585	22.985	23.0195
+	2.40626	-0.303573	P25440	BRD2_HUMAN	BRD2	Bromodomain-containing protein 2	21.0716	20.9318	20.9813	21.265	21.3583	21.2721
+	1.50311	-0.63054	P25490	TYY1_HUMAN	YY1	Transcriptional repressor protein YY1	18.9718	19.3127	18.9592	19.451	19.9896	19.6947
+	1.4408	0.438985	P25787	PSA2_HUMAN	PSMA2	Proteasome subunit alpha type-2	19.6048	19.7069	19.7055	19.4543	19.2649	18.981
+	2.08504	3.28868	P25789	PSA4_HUMAN	PSMA4	Proteasome subunit alpha type-4	19.2942	19.8084	19.2359	17.4467	15.3633	15.6624
+	3.40157	2.01015	P26045	PTN3_HUMAN	PTPN3	Tyrosine-protein phosphatase non-receptor type 3	17.7988	17.7045	17.5536	15.9338	15.736	15.3567
+	2.13198	-0.563323	P26196	DDX6_HUMAN	DDX6	Probable ATP-dependent RNA helicase DDX6	22.5002	22.4418	22.6753	23.2074	22.9286	23.1714
+	1.17114	2.6194	P26232	CTNA2_HUMAN	CTNNA2	Catenin alpha-2	19.1121	18.4637	18.6489	14.1747	16.4943	17.6975
+	1.91634	0.823818	P26447	S10A4_HUMAN	S100A4	Protein S100-A4	20.5382	20.3968	20.9752	19.9141	19.6684	19.8562
+	2.98202	0.968304	P26583	HMGB2_HUMAN	HMGB2	High mobility group protein B2	22.2008	22.0925	22.4219	21.2157	21.3888	21.2058
+	1.50339	0.363675	P26599	PTBP1_HUMAN	PTBP1	Polypyrimidine tract-binding protein 1	20.3126	20.4264	20.5231	20.1766	20.1227	19.8718
+	2.1034	0.376099	P26641	EF1G_HUMAN	EEF1G	Elongation factor 1-gamma	21.845	22.0338	21.9656	21.6211	21.6283	21.4668
+	2.13062	0.37735	P27348	1433T_HUMAN	YWHAQ	14-3-3 protein theta	19.5396	19.4706	19.6846	19.2476	19.206	19.1091
+	1.199	0.555847	P27482	CALL3_HUMAN	CALML3	Calmodulin-like protein 3	26.4932	26.5017	25.9612	25.6373	25.6392	26.012
+	1.05933	0.748319	P27635	RL10_HUMAN	RPL10	Large ribosomal subunit protein uL16	26.3983	26.1182	26.0885	25.1348	25.138	26.0873
+	1.60676	0.637765	P27797	CALR_HUMAN	CALR	Calreticulin	20.5115	20.6989	20.9547	20.2853	19.8444	20.1222
+	1.82875	0.285265	P27824	CALX_HUMAN	CANX	Calnexin	21.2231	21.2729	21.1405	20.8672	21.0426	20.871
+	2.85951	0.46896	P28066	PSA5_HUMAN	PSMA5	Proteasome subunit alpha type-5	20.2092	20.3759	20.2371	19.7758	19.8637	19.7759
+	2.36069	-0.580378	P28288	ABCD3_HUMAN	ABCD3	ATP-binding cassette sub-family D member 3	20.4305	20.4757	20.1798	20.8651	20.9759	20.9861
+	3.51048	-2.15038	P28715	ERCC5_HUMAN	ERCC5	DNA excision repair protein ERCC-5	15.6025	16.1932	15.9085	17.9345	18.1762	18.0448
+	1.93291	-0.330331	P29372	3MG_HUMAN	MPG	DNA-3-methyladenine glycosylase	19.3643	19.4747	19.3382	19.8427	19.6919	19.6336
+	2.70943	0.764585	P29401	TKT_HUMAN	TKT	Transketolase	21.5747	21.7403	21.6798	21.0869	20.8295	20.7845
+	1.01309	2.5651	P29508	SPB3_HUMAN	SERPINB3	Serpin B3	20.0005	19.228	19.3165	19.18	16.4068	15.2629
+	3.8318	1.30488	P29692	EF1D_HUMAN	EEF1D	Elongation factor 1-delta	22.704	22.5163	22.713	21.2059	21.4095	21.4032
+	2.82249	0.707033	P29966	MARCS_HUMAN	MARCKS	Myristoylated alanine-rich C-kinase substrate	21.192	21.1343	21.3361	20.6517	20.4438	20.4458
+	1.73637	0.804929	P29992	GNA11_HUMAN	GNA11	Guanine nucleotide-binding protein subunit alpha-11	20.5454	20.7039	20.1451	19.8653	19.4277	19.6867
+	0.880516	1.60463	P30040	ERP29_HUMAN	ERP29	Endoplasmic reticulum resident protein 29	18.8829	18.5616	19.292	16.1655	16.8543	18.9028
+	2.29541	0.629994	P30041	PRDX6_HUMAN	PRDX6	Peroxiredoxin-6	20.2635	20.4138	20.5755	19.747	19.9205	19.6952
+	1.15901	2.30075	P30049	ATPD_HUMAN	ATP5F1D	ATP synthase subunit delta, mitochondrial	18.3848	18.1913	18.4025	15.2357	17.8807	14.9599
+	3.13564	0.565611	P30101	PDIA3_HUMAN	PDIA3	Protein disulfide-isomerase A3	21.3419	21.4964	21.4815	20.9334	20.8112	20.8783
+	1.172	-0.491456	P30408	T4S1_HUMAN	TM4SF1	Transmembrane 4 L6 family member 1	18.0627	17.8969	17.799	18.0656	18.4869	18.6805
+	2.49739	0.900909	P30613	KPYR_HUMAN	PKLR	Pyruvate kinase PKLR	21.367	21.8429	21.6295	20.693	20.7819	20.6618
+	1.27896	-1.51762	P30622	CLIP1_HUMAN	CLIP1	CAP-Gly domain-containing linker protein 1	17.3689	15.677	15.8194	18.0562	17.7206	17.6413
+	1.53414	-1.68326	P30825	CTR1_HUMAN	SLC7A1	High affinity cationic amino acid transporter 1	17.1753	15.8634	17.279	18.0276	18.5774	18.7625
+	0.848055	-2.1222	P31146	COR1A_HUMAN	CORO1A	Coronin-1A	20.048	16.6956	20.2548	21.2727	21.255	20.8372
+	1.89142	-0.543908	P31431	SDC4_HUMAN	SDC4	Syndecan-4	22.847	22.6516	22.4918	23.2024	23.0804	23.3394
+	1.29161	-0.558357	P31943	HNRH1_HUMAN	HNRNPH1	Heterogeneous nuclear ribonucleoprotein H	22.0285	21.8703	22.2433	22.7977	22.7557	22.2638
+	1.4634	0.575551	P31948	STIP1_HUMAN	STIP1	Stress-induced-phosphoprotein 1	19.9211	20.2848	20.5227	19.7662	19.5897	19.646
+	3.40924	1.18127	P31949	S10AB_HUMAN	S100A11	Protein S100-A11	22.1599	21.9802	22.1068	20.8176	21.0874	20.7981
+	2.59902	1.28339	P32119	PRDX2_HUMAN	PRDX2	Peroxiredoxin-2	26.3905	26.5513	26.9501	25.5288	25.2857	25.2273
+	1.79725	-0.424413	P33981	TTK_HUMAN	TTK	Dual specificity protein kinase TTK	17.9502	17.795	17.8009	18.2273	18.4517	18.1403
+	2.01403	-0.866442	P34741	SDC2_HUMAN	SDC2	Syndecan-2	24.6906	24.5109	24.3652	25.3252	25.1471	25.6937
+	3.0252	3.41952	P35030	TRY3_HUMAN	PRSS3	Trypsin-3	19.1428	19.3162	18.9354	15.2351	16.4525	15.4483
+	1.76497	0.370251	P35232	PHB1_HUMAN	PHB1	Prohibitin 1	19.596	19.5775	19.3738	19.0551	19.2639	19.1175
+	1.16477	3.78954	P35237	SPB6_HUMAN	SERPINB6	Serpin B6	19.1715	19.8375	19.2459	13.6062	18.5945	14.6855
+	0.816713	2.48548	P35241	RADI_HUMAN	RDX	Radixin	19.0091	18.9614	19.2732	18.9984	14.1302	16.6588
+	1.85714	0.572105	P35268	RL22_HUMAN	RPL22	Large ribosomal subunit protein eL22	30.1949	30.2874	30.2186	29.9205	29.4726	29.5915
+	3.21121	0.544891	P35269	T2FA_HUMAN	GTF2F1	General transcription factor IIF subunit 1	21.1864	21.1305	21.0073	20.5422	20.5491	20.5982
+	2.50937	1.39962	P35527	K1C9_HUMAN	KRT9	Keratin, type I cytoskeletal 9	28.2568	28.6472	28.0818	27.1272	26.6536	27.0061
+	2.02426	0.34362	P35579	MYH9_HUMAN	MYH9	Myosin-9	22.5229	22.4539	22.389	22.1488	21.9898	22.1963
+	2.07577	-0.48395	P35637	FUS_HUMAN	FUS	RNA-binding protein FUS	24.77	24.4767	24.61	25.0153	25.095	25.1982
+	2.06661	0.629021	P35659	DEK_HUMAN	DEK	Protein DEK	22.2382	21.8004	21.9769	21.4325	21.3675	21.3284
+	2.15226	0.542082	P35749	MYH11_HUMAN	MYH11	Myosin-11	22.2344	22.0783	22.1836	21.7542	21.436	21.6799
+	4.07599	1.80296	P35908	K22E_HUMAN	KRT2	Keratin, type II cytoskeletal 2 epidermal	29.8973	29.9368	29.6362	28.0349	28.1138	27.9128
+	0.949787	-2.18646	P36507	MP2K2_HUMAN	MAP2K2	Dual specificity mitogen-activated protein kinase kinase 2	15.0174	15.3597	18.3967	18.5966	18.305	18.4316
+	1.43706	0.411374	P36873	PP1G_HUMAN	PPP1CC	Serine/threonine-protein phosphatase PP1-gamma catalytic subunit	21.3928	21.7105	21.6969	21.3555	21.0999	21.1107
+	1.00187	-0.765832	P36897	TGFR1_HUMAN	TGFBR1	TGF-beta receptor type-1	18.1972	19.2318	19.0832	19.7425	19.7749	19.2922
+	2.41118	-0.244179	P37108	SRP14_HUMAN	SRP14	Signal recognition particle 14 kDa protein	23.302	23.278	23.3312	23.5102	23.5102	23.6232
+	1.36295	0.407757	P37198	NUP62_HUMAN	NUP62	Nuclear pore glycoprotein p62	19.773	19.6595	19.3841	19.3515	19.1508	19.0911
+	2.32145	0.233243	P38432	COIL_HUMAN	COIL	Coilin	21.9971	22.0931	21.9601	21.7741	21.8056	21.7708
+	1.62049	-0.440656	P38435	VKGC_HUMAN	GGCX	Vitamin K-dependent gamma-carboxylase	18.6381	18.5801	18.2621	18.8493	18.9821	18.9709
+	2.80685	-0.7588	P38919	IF4A3_HUMAN	EIF4A3	Eukaryotic initiation factor 4A-III	23.4848	23.7029	23.7417	24.3375	24.3497	24.5186
+	1.3981	-0.507945	P40429	RL13A_HUMAN	RPL13A	Large ribosomal subunit protein uL13	27.8459	27.9927	27.946	28.1524	28.7197	28.4363
+	3.43902	-0.55444	P40925	MDHC_HUMAN	MDH1	Malate dehydrogenase, cytoplasmic	19.3051	19.3354	19.3376	19.7874	19.9037	19.9503
+	2.05775	-0.426036	P40939	ECHA_HUMAN	HADHA	Trifunctional enzyme subunit alpha, mitochondrial	19.3014	19.4914	19.2105	19.7081	19.752	19.8214
+	2.73361	-0.648595	P41214	EIF2D_HUMAN	EIF2D	Eukaryotic translation initiation factor 2D	16.5956	16.6315	16.6952	17.453	17.2371	17.178
+	1.66366	1.16978	P42224	STAT1_HUMAN	STAT1	Signal transducer and activator of transcription 1-alpha/beta	18.716	18.7237	18.5902	16.8979	17.6576	17.9652
+	2.44775	3.76042	P42566	EPS15_HUMAN	EPS15	Epidermal growth factor receptor substrate 15	19.1517	18.9263	19.0341	15.4746	16.2188	14.1374
+	2.12239	0.524756	P42694	HELZ_HUMAN	HELZ	Probable helicase with zinc finger domain	20.6237	20.3062	20.3109	19.8943	19.8794	19.8929
+	1.65202	-0.755838	P43003	EAA1_HUMAN	SLC1A3	Excitatory amino acid transporter 1	18.7833	18.2916	18.8066	19.2007	19.619	19.3293
+	2.10889	0.629122	P43121	MUC18_HUMAN	MCAM	Cell surface glycoprotein MUC18	19.5689	19.4208	19.3008	18.6005	18.8828	18.9198
+	2.29134	-0.476939	P45973	CBX5_HUMAN	CBX5	Chromobox protein homolog 5	23.2533	23.1174	23.274	23.7094	23.5623	23.8038
+	3.49977	-0.39626	P46777	RL5_HUMAN	RPL5	Large ribosomal subunit protein uL18	29.5888	29.5278	29.6191	29.9995	29.9923	29.9328
+	2.2836	0.371101	P46778	RL21_HUMAN	RPL21	Large ribosomal subunit protein eL21	30.3495	30.2814	30.3246	29.8998	29.8683	30.0741
+	2.69792	0.498091	P46940	IQGA1_HUMAN	IQGAP1	Ras GTPase-activating-like protein IQGAP1	21.7797	21.5983	21.5831	21.115	21.2118	21.1401
+	1.60663	0.472438	P47755	CAZA2_HUMAN	CAPZA2	F-actin-capping protein subunit alpha-2	21.2344	21.3778	20.9565	20.7333	20.6176	20.8004
+	1.59564	-0.428104	P47813	IF1AX_HUMAN	EIF1AX	Eukaryotic translation initiation factor 1A, X-chromosomal	21.5046	21.4869	21.8014	22.1381	22.0385	21.9006
+	1.58552	3.41148	P47929	LEG7_HUMAN	LGALS7	Galectin-7	20.3047	19.1846	18.0291	15.2558	17.2144	14.8136
+	2.10565	1.81231	P48059	LIMS1_HUMAN	LIMS1	LIM and senescent cell antigen-like-containing domain protein 1	17.3867	17.6181	17.6829	16.4468	15.274	15.5299
+	2.03795	0.369397	P48681	NEST_HUMAN	NES	Nestin	19.0451	19.0194	18.8499	18.6567	18.6446	18.5049
+	3.1918	-2.55682	P48960	AGRE5_HUMAN	ADGRE5	Adhesion G protein-coupled receptor E5	15.6496	16.1646	15.5209	18.2823	18.0581	18.6651
+	1.97142	0.494373	P49006	MRP_HUMAN	MARCKSL1	MARCKS-related protein	19.2097	18.9264	19.1418	18.7226	18.5858	18.4865
+	1.77353	-0.420556	P49406	RM19_HUMAN	MRPL19	Large ribosomal subunit protein bL19m	18.3172	18.2129	18.353	18.5976	18.9093	18.6379
+	2.22745	0.803291	P49411	EFTU_HUMAN	TUFM	Elongation factor Tu, mitochondrial	22.1474	22.0966	22.3456	21.5437	21.5013	21.1347
+	1.99097	-1.3467	P49585	PCY1A_HUMAN	PCYT1A	Choline-phosphate cytidylyltransferase A	16.0672	15.5719	15.5149	17.5218	16.9399	16.7323
+	1.78376	0.31719	P49588	SYAC_HUMAN	AARS1	Alanine--tRNA ligase, cytoplasmic	20.8002	20.7683	20.7527	20.6061	20.4233	20.3402
+	2.52343	0.661755	P49591	SYSC_HUMAN	SARS1	Serine--tRNA ligase, cytoplasmic	18.7407	19.0855	18.9222	18.3015	18.2478	18.2138
+	1.72813	-0.382558	P49711	CTCF_HUMAN	CTCF	Transcriptional repressor CTCF	21.4713	21.6988	21.6904	21.9036	22.1298	21.9747
+	1.69368	0.873678	P49720	PSB3_HUMAN	PSMB3	Proteasome subunit beta type-3	18.6563	18.5329	17.9207	17.5578	17.386	17.5451
+	2.04902	0.44961	P49748	ACADV_HUMAN	ACADVL	Very long-chain specific acyl-CoA dehydrogenase, mitochondrial	19.7118	20.003	19.9362	19.4565	19.4791	19.3665
+	2.63599	1.80712	P49913	CAMP_HUMAN	CAMP	Cathelicidin antimicrobial peptide	17.8488	18.2598	17.5822	15.7451	16.2718	16.2525
+	2.96004	-0.660703	P49916	DNLI3_HUMAN	LIG3	DNA ligase 3	21.1066	20.9808	21.1873	21.6819	21.8506	21.7243
+	1.84237	0.428882	P50454	SERPH_HUMAN	SERPINH1	Serpin H1	19.9345	20.103	20.0868	19.6453	19.4453	19.747
+	2.0482	0.738784	P50502	F10A1_HUMAN	ST13	Hsc70-interacting protein	20.2213	20.5865	20.6161	19.5568	19.8338	19.8169
+	1.55442	-0.485067	P50579	MAP2_HUMAN	METAP2	Methionine aminopeptidase 2	19.5247	19.1548	19.3585	19.6584	19.99	19.8448
+	2.08847	-0.317901	P50748	KNTC1_HUMAN	KNTC1	Kinetochore-associated protein 1	19.1056	19.056	19.0095	19.329	19.4919	19.3039
+	1.80461	-0.327218	P50750	CDK9_HUMAN	CDK9	Cyclin-dependent kinase 9	20.5584	20.3664	20.3343	20.7574	20.6712	20.8122
+	1.10979	0.69625	P50897	PPT1_HUMAN	PPT1	Palmitoyl-protein thioesterase 1	19.6229	19.8222	19.5481	18.4397	19.0548	19.41
+	1.87578	0.443395	P50990	TCPQ_HUMAN	CCT8	T-complex protein 1 subunit theta	21.51	21.6019	21.7698	21.3014	21.1968	21.0533
+	3.32112	0.430037	P50991	TCPD_HUMAN	CCT4	T-complex protein 1 subunit delta	20.9182	21.0162	20.9991	20.5886	20.494	20.5607
+	2.75547	0.775724	P50995	ANX11_HUMAN	ANXA11	Annexin A11	19.9425	20.0437	19.7736	19.1562	19.2565	19.0199
+	1.61355	0.486769	P51149	RAB7A_HUMAN	RAB7A	Ras-related protein Rab-7a	20.9382	20.5044	20.6916	20.1101	20.2749	20.2889
+	2.81709	-1.0837	P51397	DAP1_HUMAN	DAP	Death-associated protein 1	18.2472	18.4564	18.3734	19.1914	19.5969	19.5399
+	1.38441	-2.541	P51809	VAMP7_HUMAN	VAMP7	Vesicle-associated membrane protein 7	17.9909	16.1569	15.0572	19.0122	18.9184	18.8974
+	1.50703	0.529697	P51858	HDGF_HUMAN	HDGF	Hepatoma-derived growth factor	19.0848	19.2405	19.5153	18.6585	18.6371	18.9559
+	1.45911	0.433811	P51970	NDUA8_HUMAN	NDUFA8	NADH dehydrogenase [ubiquinone] 1 alpha subcomplex subunit 8	19.7861	19.5941	19.4668	19.2203	19.3365	18.9889
+	1.32585	0.451303	P52907	CAZA1_HUMAN	CAPZA1	F-actin-capping protein subunit alpha-1	23.2928	23.1189	22.8873	22.733	22.4346	22.7775
+	2.48624	-0.42326	P53804	TTC3_HUMAN	TTC3	E3 ubiquitin-protein ligase TTC3	20.5805	20.7262	20.5043	20.9931	21.0404	21.0472
+	1.94013	-0.341985	P53990	IST1_HUMAN	IST1	IST1 homolog	18.605	18.3502	18.4911	18.8095	18.7929	18.8698
+	1.33738	0.469627	P53992	SC24C_HUMAN	SEC24C	Protein transport protein Sec24C	19.9711	20.3308	19.8844	19.68	19.6872	19.4102
+	1.17994	-1.96189	P54198	HIRA_HUMAN	HIRA	Protein HIRA	16.2584	16.8711	14.4369	17.4425	18.358	17.6515
+	1.88261	0.512204	P54709	AT1B3_HUMAN	ATP1B3	Sodium/potassium-transporting ATPase subunit beta-3	20.2433	20.2453	20.0048	19.6048	19.8266	19.5255
+	1.02954	-0.741364	P54826	GAS1_HUMAN	GAS1	Growth arrest-specific protein 1	19.2063	18.7871	19.5125	20.399	19.8415	19.4894
+	1.47808	0.376753	P55060	XPO2_HUMAN	CSE1L	Exportin-2	21.4916	21.6886	21.2995	21.044	21.1433	21.1621
+	3.19791	-0.605557	P55197	AF10_HUMAN	MLLT10	Protein AF-10	20.4527	20.5733	20.5537	21.1121	21.2271	21.0571
+	3.14544	-0.772743	P55198	AF17_HUMAN	MLLT6	Protein AF-17	19.9604	20.0822	19.8341	20.6508	20.7709	20.7733
+	2.37532	-0.589588	P55199	ELL_HUMAN	ELL	RNA polymerase II elongation factor ELL	16.9223	16.8936	17.1115	17.7062	17.4575	17.5326
+	1.5134	-0.392774	P55209	NP1L1_HUMAN	NAP1L1	Nucleosome assembly protein 1-like 1	24.7921	24.8247	25.0746	25.2345	25.4479	25.1874
+	1.141	1.30713	P55327	TPD52_HUMAN	TPD52	Tumor protein D52	17.8555	18.0742	18.4944	17.5184	17.1359	15.8485
+	2.13911	-0.702401	P55884	EIF3B_HUMAN	EIF3B	Eukaryotic translation initiation factor 3 subunit B	25.5115	25.2813	25.6912	26.0709	26.3235	26.1967
+	1.22927	-0.771544	P56270	MAZ_HUMAN	MAZ	Myc-associated zinc finger protein	17.4586	17.3751	16.5423	17.9685	17.8474	17.8748
+	2.46233	-0.527785	P56537	IF6_HUMAN	EIF6	Eukaryotic translation initiation factor 6	25.6975	25.8027	25.7392	26.3907	26.3096	26.1223
+	1.81329	-0.328417	P57678	GEMI4_HUMAN	GEMIN4	Gem-associated protein 4	20.8191	20.9634	20.8125	21.1071	21.319	21.1543
+	1.88933	0.452234	P59998	ARPC4_HUMAN	ARPC4	Actin-related protein 2/3 complex subunit 4	22.2781	22.2786	21.9983	21.6906	21.6758	21.8319
+	1.34578	-0.658552	P60059	SC61G_HUMAN	SEC61G	Protein transport protein Sec61 subunit gamma	21.9083	22.2691	22.5383	23.0826	22.9815	22.6273
+	2.04049	-0.258209	P60228	EIF3E_HUMAN	EIF3E	Eukaryotic translation initiation factor 3 subunit E	25.237	25.2695	25.3398	25.5185	25.4749	25.6276
+	2.60543	0.354553	P60660	MYL6_HUMAN	MYL6	Myosin light polypeptide 6	23.0704	22.9738	23.0436	22.6476	22.6162	22.7603
+	1.66776	1.15549	P60900	PSA6_HUMAN	PSMA6	Proteasome subunit alpha type-6	19.9898	20.264	20.0969	19.2485	19.2841	18.3517
+	4.09945	5.62007	P60903	S10AA_HUMAN	S100A10	Protein S100-A10	21.0047	20.9808	21.3008	14.898	15.5045	16.0237
+	2.82	0.678472	P60953	CDC42_HUMAN	CDC42	Cell division control protein 42 homolog	21.6743	21.641	21.4976	21.0459	20.9252	20.8064
+	3.1915	3.05281	P61006	RAB8A_HUMAN	RAB8A	Ras-related protein Rab-8A	18.8899	18.6208	18.3663	15.0187	15.8191	15.8808
+	1.45115	0.514317	P61019	RAB2A_HUMAN	RAB2A	Ras-related protein Rab-2A	20.1688	19.8159	19.8144	19.2374	19.387	19.6318
+	2.48627	0.752525	P61026	RAB10_HUMAN	RAB10	Ras-related protein Rab-10	21.5955	21.2209	21.2668	20.569	20.6229	20.6339
+	2.88515	-1.91792	P61081	UBC12_HUMAN	UBE2M	NEDD8-conjugating enzyme Ubc12	16.7112	16.0259	16.0706	18.1975	18.3365	18.0274
+	2.8568	2.46746	P61163	ACTZ_HUMAN	ACTR1A	Alpha-centractin	19.089	19.2819	19.436	16.2688	16.8447	17.291
+	1.8821	-1.23765	P61165	TM258_HUMAN	TMEM258	Transmembrane protein 258	18.8359	18.8842	19.6705	20.3532	20.5603	20.1901
+	2.36495	0.268518	P61289	PSME3_HUMAN	PSME3	Proteasome activator complex subunit 3	18.7579	18.701	18.6124	18.4579	18.4078	18.4
+	2.46055	-0.75902	P61313	RL15_HUMAN	RPL15	Large ribosomal subunit protein eL15	28.9084	28.9037	29.0828	29.5092	29.8409	29.8219
+	2.14149	-0.703895	P61513	RL37A_HUMAN	RPL37A	Large ribosomal subunit protein eL43	27.787	27.8178	28.1754	28.7345	28.6381	28.5193
+	2.83153	1.22357	P61604	CH10_HUMAN	HSPE1	10 kDa heat shock protein, mitochondrial	20.4799	20.1918	20.64	19.3851	19.1027	19.1531
+	2.76624	0.804907	P61803	DAD1_HUMAN	DAD1	Dolichyl-diphosphooligosaccharide--protein glycosyltransferase subunit DAD1	20.3371	20.3616	20.1979	19.5759	19.6012	19.3048
+	1.84217	1.08413	P61927	RL37_HUMAN	RPL37	Large ribosomal subunit protein eL37	24.8852	25.6319	25.2389	23.8734	24.2807	24.3497
+	2.50178	0.58123	P61981	1433G_HUMAN	YWHAG	14-3-3 protein gamma	22.3064	22.2635	22.4769	21.8916	21.7353	21.6762
+	1.26389	0.529767	P62140	PP1B_HUMAN	PPP1CB	Serine/threonine-protein phosphatase PP1-beta catalytic subunit	20.6773	20.7936	20.869	20.6269	20.0441	20.0796
+	3.04467	-0.402739	P62263	RS14_HUMAN	RPS14	Small ribosomal subunit protein uS11	30.0295	29.9065	30.0064	30.3907	30.4236	30.3363
+	1.63253	-0.585278	P62306	RUXF_HUMAN	SNRPF	Small nuclear ribonucleoprotein F	24.8242	25.0341	25.0778	25.3829	25.8482	25.4608
+	2.91521	0.870647	P62333	PRS10_HUMAN	PSMC6	26S proteasome regulatory subunit 10B	22.6534	22.658	22.4836	21.8883	21.7162	21.5785
+	1.08574	-0.912638	P62487	RPB7_HUMAN	POLR2G	DNA-directed RNA polymerase II subunit RPB7	20.0401	21.3128	20.4555	21.3099	21.4932	21.7432
+	2.02592	-0.29807	P62495	ERF1_HUMAN	ETF1	Eukaryotic peptide chain release factor subunit 1	19.5246	19.7257	19.6868	19.9669	19.9516	19.9129
+	3.09614	-0.253441	P62701	RS4X_HUMAN	RPS4X	Small ribosomal subunit protein eS4, X isoform	29.8528	29.8814	29.9154	30.1775	30.1074	30.1249
+	3.35738	4.08912	P62714;P67775	PP2AA_HUMAN;PP2AB_HUMAN	PPP2CA;PPP2CB	Serine/threonine-protein phosphatase 2A catalytic subunit beta isoform	19.4493	19.1666	19.0923	15.0148	15.84	14.586
+	1.92537	0.861111	P62820	RAB1A_HUMAN	RAB1A	Ras-related protein Rab-1A	21.5798	20.9753	21.0258	20.3631	20.3701	20.2644
+	2.11166	0.650522	P62834	RAP1A_HUMAN	RAP1A	Ras-related protein Rap-1A	20.1737	19.8864	19.9534	19.5474	19.2249	19.2896
+	2.84502	-0.469034	P62857	RS28_HUMAN	RPS28	Small ribosomal subunit protein eS28	30.3414	30.1568	30.2168	30.6822	30.6826	30.7572
+	1.86878	0.684132	P62873	GBB1_HUMAN	GNB1	Guanine nucleotide-binding protein G(I)/G(S)/G(T) subunit beta-1	21.8536	22.1618	21.7328	21.3964	21.0508	21.2486
+	1.7333	0.461793	P62875	RPAB5_HUMAN	POLR2L	DNA-directed RNA polymerases I, II, and III subunit RPABC5	20.7238	20.9662	20.7562	20.1673	20.4379	20.4556
+	1.74777	-0.721249	P62877	RBX1_HUMAN	RBX1	E3 ubiquitin-protein ligase RBX1	20.8046	20.6143	21.2257	21.5156	21.6595	21.6333
+	3.10753	0.604523	P62879	GBB2_HUMAN	GNB2	Guanine nucleotide-binding protein G(I)/G(S)/G(T) subunit beta-2	23.8414	23.9415	23.8798	23.3801	23.2926	23.1764
+	2.03409	-1.38859	P62891;Q59GN2	R39L5_HUMAN;RL39_HUMAN	RPL39;RPL39P5	Large ribosomal subunit protein eL39	27.5354	27.537	28.3839	29.1247	29.376	29.1215
+	3.08276	0.45053	P62899	RL31_HUMAN	RPL31	Large ribosomal subunit protein eL31	30.5452	30.5562	30.5407	30.0172	30.1878	30.0855
+	1.39816	-0.382181	P62910	RL32_HUMAN	RPL32	Large ribosomal subunit protein eL32	29.2954	29.1568	29.4355	29.4805	29.778	29.7758
+	2.15808	-0.565425	P62913	RL11_HUMAN	RPL11	Large ribosomal subunit protein uL5	29.5699	29.901	29.7453	30.283	30.2199	30.4096
+	1.19724	0.594995	P63000	RAC1_HUMAN	RAC1	Ras-related C3 botulinum toxin substrate 1	20.8991	20.7793	20.7374	20.6672	19.9726	19.9911
+	2.79845	0.879386	P63096	GNAI1_HUMAN	GNAI1	Guanine nucleotide-binding protein G(i) subunit alpha-1	22.5973	22.4781	22.3511	21.7518	21.437	21.5995
+	2.90561	0.285423	P63104	1433Z_HUMAN	YWHAZ	14-3-3 protein zeta/delta	21.5768	21.6138	21.6887	21.3225	21.3367	21.3638
+	0.879417	-1.76357	P63172	DYLT1_HUMAN	DYNLT1	Dynein light chain Tctex-type 1	17.472	17.6214	14.7635	18.1864	18.4737	18.4875
+	1.89017	0.807898	P63173	RL38_HUMAN	RPL38	Large ribosomal subunit protein eL38	29.5441	29.4691	29.5273	29.0804	28.507	28.5294
+	3.53285	1.01353	P63241	IF5A1_HUMAN	EIF5A	Eukaryotic translation initiation factor 5A-1	21.7535	21.7868	22.0164	20.7935	20.8559	20.8667
+	1.47155	-0.475888	P63272	SPT4H_HUMAN	SUPT4H1	Transcription elongation factor SPT4	18.5073	18.6232	18.5127	19.3026	18.9538	18.8145
+	1.16069	3.30927	P63313	TYB10_HUMAN	TMSB10	Thymosin beta-10	19.3075	19.0765	19.6254	18.5855	15.3868	14.1093
+	1.6163	0.498347	P67812	SC11A_HUMAN	SEC11A	Signal peptidase complex catalytic subunit SEC11A	19.3109	19.237	19.1732	18.7763	18.4923	18.9575
+	1.12848	2.15362	P67936	TPM4_HUMAN	TPM4	Tropomyosin alpha-4 chain	18.783	19.171	19.6404	18.4898	17.1378	15.506
+	1.018	1.29399	P68036	UB2L3_HUMAN	UBE2L3	Ubiquitin-conjugating enzyme E2 L3	18.9763	18.6105	19.3926	17.8887	18.5466	16.6621
+	3.41701	1.08192	P68104	EF1A1_HUMAN	EEF1A1	Elongation factor 1-alpha 1	26.5396	26.5241	26.67	25.6575	25.362	25.4685
+	2.40488	0.573622	P68371	TBB4B_HUMAN	TUBB4B	Tubulin beta-4B chain	26.4206	26.4099	26.1702	25.8402	25.6673	25.7724
+	1.86047	0.423718	P68431;Q71DI3	H31_HUMAN;H32_HUMAN	H3C1;H3C15	Histone H3.1	31.6795	31.816	31.67	31.47	31.1695	31.2548
+	2.38537	0.467822	P69905	HBA_HUMAN	HBA1	Hemoglobin subunit alpha	21.5476	21.311	21.5055	20.9282	20.9982	21.0341
+	1.97711	-0.654542	P78332	RBM6_HUMAN	RBM6	RNA-binding protein 6	18.1696	18.1012	17.918	18.844	18.4709	18.8374
+	0.925915	2.65163	P78345	RPP38_HUMAN	RPP38	Ribonuclease P protein subunit p38	20.1236	19.4857	19.4613	19.3614	14.7887	16.9656
+	1.98735	-0.34571	P78346	RPP30_HUMAN	RPP30	Ribonuclease P protein subunit p30	22.4988	22.7	22.7432	22.9782	23.006	22.9949
+	1.82938	0.341817	P78371	TCPB_HUMAN	CCT2	T-complex protein 1 subunit beta	20.3795	20.5415	20.5307	20.2595	20.1311	20.0357
+	2.78498	-0.775726	P78549	NTH_HUMAN	NTHL1	Endonuclease III-like protein 1	19.7931	19.9192	19.7498	20.7541	20.4456	20.5897
+	2.81215	-0.850995	P79522	PRR3_HUMAN	PRR3	Proline-rich protein 3	18.9217	19.0183	19.2836	19.9499	19.9482	19.8786
+	2.70568	1.16917	P80723	BASP1_HUMAN	BASP1	Brain acid soluble protein 1	24.1142	23.7421	23.8014	22.9308	22.5411	22.6782
+	2.24815	2.69364	P81605	DCD_HUMAN	DCD	Dermcidin	25.115	23.6878	24.8377	22.2484	21.4247	21.8865
+	1.66791	-0.568558	P82673	RT35_HUMAN	MRPS35	Small ribosomal subunit protein mS35	18.3725	18.7795	18.5135	19.219	19.2266	18.9255
+	1.3398	-2.14072	P82921	RT21_HUMAN	MRPS21	Small ribosomal subunit protein bS21m	16.6732	15.9754	18.4629	19.2286	19.3183	18.9868
+	1.4352	-0.689697	P83369	LSM11_HUMAN	LSM11	U7 snRNA-associated Sm-like protein LSm11	19.1803	18.8939	18.4728	19.7144	19.4454	19.4564
+	1.75116	0.545603	P83731	RL24_HUMAN	RPL24	Large ribosomal subunit protein eL24	29.4426	29.4053	29.44	29.0096	28.6045	29.0371
+	1.01014	1.91525	P84095	RHOG_HUMAN	RHOG	Rho-related GTP-binding protein RhoG	18.3574	17.7898	17.6264	14.4494	16.1548	17.4237
+	1.15205	2.99815	P84101	SERF2_HUMAN	SERF2	Small EDRK-rich factor 2	19.6137	19.7307	18.6315	14.9073	15.4194	18.6548
+	3.80236	-1.00598	P98160	PGBM_HUMAN	HSPG2	Basement membrane-specific heparan sulfate proteoglycan core protein	19.3284	19.5386	19.3804	20.3628	20.416	20.4865
+	1.61319	-2.50507	P98179	RBM3_HUMAN	RBM3	RNA-binding protein 3	16.6461	15.0777	17.3433	19.0867	19.1102	18.3854
+	2.08155	0.306372	Q00325	S25A3_HUMAN	SLC25A3	Solute carrier family 25 member 3	22.3969	22.5433	22.5066	22.0856	22.2238	22.2183
+	1.12173	-0.561127	Q00577	PURA_HUMAN	PURA	Transcriptional activator protein Pur-alpha	18.2573	18.4695	18.6212	18.6514	19.3796	19.0004
+	2.01069	-0.504211	Q00587	BORG5_HUMAN	CDC42EP1	Cdc42 effector protein 1	18.3685	18.1494	18.018	18.6104	18.7329	18.7052
+	1.14177	0.791845	Q00653	NFKB2_HUMAN	NFKB2	Nuclear factor NF-kappa-B p100 subunit	18.7556	17.9511	18.7931	17.5783	17.4897	18.0562
+	3.52426	-0.730287	Q01081	U2AF1_HUMAN	U2AF1	Splicing factor U2AF 35 kDa subunit	24.3598	24.2962	24.4131	25.0598	25.1873	25.0129
+	1.09862	0.831676	Q01085	TIAR_HUMAN	TIAL1	Nucleolysin TIAR	16.9213	17.1151	16.8731	16.5631	16.4035	15.4479
+	1.99254	-0.716477	Q01130	SRSF2_HUMAN	SRSF2	Serine/arginine-rich splicing factor 2	24.4949	24.4726	24.8866	25.2402	25.4934	25.2699
+	2.0093	0.352849	Q01518	CAP1_HUMAN	CAP1	Adenylyl cyclase-associated protein 1	19.5181	19.4853	19.3323	19.0623	19.1904	19.0245
+	2.94007	-1.43191	Q01628	IFM3_HUMAN	IFITM3	Interferon-induced transmembrane protein 3	21.0424	20.9797	21.2797	22.3223	22.4615	22.8137
+	2.93139	-3.3324	Q01629	IFM2_HUMAN	IFITM2	Interferon-induced transmembrane protein 2	16.4981	15.3801	15.29	19.253	18.88	19.0325
+	2.40262	0.394664	Q01650	LAT1_HUMAN	SLC7A5	Large neutral amino acids transporter small subunit 1	24.902	24.9356	24.7491	24.4661	24.4114	24.5251
+	3.15932	-0.427459	Q01780	EXOSX_HUMAN	EXOSC10	Exosome complex component 10	21.1369	21.1724	21.0397	21.5863	21.528	21.517
+	2.97168	-0.411757	Q01831	XPC_HUMAN	XPC	DNA repair protein complementing XP-C cells	21.6637	21.5861	21.5769	21.943	22.0768	22.0422
+	1.01071	-0.777786	Q02086	SP2_HUMAN	SP2	Transcription factor Sp2	17.6098	16.7581	17.1203	17.4541	18.36	18.0074
+	2.45536	2.25103	Q02224	CENPE_HUMAN	CENPE	Centromere-associated protein E	15.7896	16.7658	15.9627	14.0891	13.5108	14.1651
+	2.45802	0.229635	Q02241	KIF23_HUMAN	KIF23	Kinesin-like protein KIF23	20.4573	20.4292	20.3797	20.2172	20.2263	20.1338
+	3.52983	1.01745	Q02413	DSG1_HUMAN	DSG1	Desmoglein-1	21.2117	21.2916	21.0706	20.2529	20.0629	20.2057
+	2.9876	-0.518391	Q02543	RL18A_HUMAN	RPL18A	Large ribosomal subunit protein eL20	28.7724	28.9092	28.9726	29.4303	29.3925	29.3866
+	1.94197	-0.744001	Q03167	TGBR3_HUMAN	TGFBR3	Transforming growth factor beta receptor type 3	18.1067	18.5261	17.9881	18.8741	18.9713	19.0075
+	1.72038	-0.897365	Q03188	CENPC_HUMAN	CENPC	Centromere protein C	17.4857	17.9646	17.4958	18.2583	18.5168	18.8631
+	2.45964	-0.398919	Q03468	ERCC6_HUMAN	ERCC6	DNA excision repair protein ERCC-6	21.2316	21.204	21.159	21.5441	21.5287	21.7187
+	1.83981	-0.729314	Q03518	TAP1_HUMAN	TAP1	Antigen peptide transporter 1	18.523	18.6812	18.423	19.0905	19.59	19.1346
+	2.36189	0.809099	Q04695	K1C17_HUMAN	KRT17	Keratin, type I cytoskeletal 17	22.2327	21.8699	21.8048	21.2361	21.1445	21.0994
+	1.07049	-1.81459	Q04760	LGUL_HUMAN	GLO1	Lactoylglutathione lyase	14.9	17.4238	17.0679	18.1573	18.5046	18.1736
+	1.19772	-1.6181	Q04837	SSBP_HUMAN	SSBP1	Single-stranded DNA-binding protein, mitochondrial	18.0671	15.8827	16.8236	18.6052	18.5897	18.4328
+	0.92512	1.87706	Q04917	1433F_HUMAN	YWHAH	14-3-3 protein eta	18.4988	18.5942	18.3487	15.0994	18.3477	16.3633
+	0.982691	-1.05089	Q05D32	CTSL2_HUMAN	CTDSPL2	CTD small phosphatase-like protein 2	16.5678	17.0177	15.4057	17.6211	17.1246	17.3981
+	2.21694	-0.238165	Q06265	EXOS9_HUMAN	EXOSC9	Exosome complex component RRP45	19.7893	19.8782	19.788	20.0789	19.9908	20.1003
+	1.39552	0.820384	Q06830	PRDX1_HUMAN	PRDX1	Peroxiredoxin-1	20.9541	21.0834	21.7999	20.6073	20.4207	20.3483
+	3.27785	0.417219	Q07021	C1QBP_HUMAN	C1QBP	Complement component 1 Q subcomponent-binding protein, mitochondrial	20.9893	20.9724	20.9075	20.5924	20.48	20.5453
+	1.59602	2.00682	Q07960	RHG01_HUMAN	ARHGAP1	Rho GTPase-activating protein 1	16.9589	17.9064	18.1433	16.4943	14.9535	15.5404
+	1.24361	1.09177	Q08188	TGM3_HUMAN	TGM3	Protein-glutamine gamma-glutamyltransferase E	19.9067	20.0195	19.5761	19.4322	18.0816	18.7132
+	2.11287	0.97224	Q08554	DSC1_HUMAN	DSC1	Desmocollin-1	21.4967	21.8533	21.2077	20.6495	20.5491	20.4423
+	1.12104	-1.65499	Q08AE8	SPIR1_HUMAN	SPIRE1	Protein spire homolog 1	16.6841	15.1354	17.4874	18.0427	17.992	18.2371
+	1.67861	-1.11913	Q08AM6	VAC14_HUMAN	VAC14	Protein VAC14 homolog	15.761	16.2885	15.4309	16.7607	16.7884	17.2888
+	1.55276	-0.840473	Q08AN1	ZN616_HUMAN	ZNF616	Zinc finger protein 616	18.1797	18.9943	18.7414	19.3496	19.551	19.5362
+	1.21577	0.88154	Q0VGL1	LTOR4_HUMAN	LAMTOR4	Ragulator complex protein LAMTOR4	18.94	18.9779	18.5509	18.5637	17.5868	17.6736
+	1.87903	0.268066	Q0ZGT2	NEXN_HUMAN	NEXN	Nexilin	21.4729	21.3239	21.3405	21.1823	21.0368	21.1141
+	1.84457	-0.627052	Q10570	CPSF1_HUMAN	CPSF1	Cleavage and polyadenylation specificity factor subunit 1	18.6258	18.3297	18.1403	18.886	19.0615	19.0295
+	2.62566	1.26092	Q10589	BST2_HUMAN	BST2	Bone marrow stromal antigen 2	23.5105	23.3763	23.1914	22.414	21.9741	21.9074
+	2.17989	-0.281085	Q12788	TBL3_HUMAN	TBL3	Transducin beta-like protein 3	23.7968	23.6924	23.6306	23.9579	24.036	23.9692
+	3.07688	-0.474344	Q12789	TF3C1_HUMAN	GTF3C1	General transcription factor 3C polypeptide 1	20.1111	20.1273	20.1103	20.4886	20.6619	20.6212
+	3.06638	-0.381212	Q12830	BPTF_HUMAN	BPTF	Nucleosome-remodeling factor subunit BPTF	19.9289	20.043	19.9085	20.3462	20.3517	20.3262
+	1.01104	-1.84754	Q12834	CDC20_HUMAN	CDC20	Cell division cycle protein 20 homolog	17.0024	15.1267	18.0573	18.5736	18.6311	18.5244
+	2.16437	-2.9021	Q12849	GRSF1_HUMAN	GRSF1	G-rich sequence factor 1	16.622	15.4919	17.3625	19.2768	19.7042	19.2018
+	3.06322	-0.551487	Q12899	TRI26_HUMAN	TRIM26	Tripartite motif-containing protein 26	23.8236	23.843	23.8586	24.4138	24.4868	24.2791
+	1.01929	4.09358	Q12907	LMAN2_HUMAN	LMAN2	Vesicular integral-membrane protein VIP36	21.7889	21.2536	21.1352	20.9809	16.069	14.8471
+	1.23874	0.892319	Q12931	TRAP1_HUMAN	TRAP1	Heat shock protein 75 kDa, mitochondrial	24.1799	24.6813	24.347	23.4047	24.0826	23.0438
+	0.99068	2.61471	Q12948	FOXC1_HUMAN	FOXC1	Forkhead box protein C1	19.2885	19.17	18.9192	18.7497	14.4969	16.287
+	2.92746	0.446211	Q12965	MYO1E_HUMAN	MYO1E	Unconventional myosin-Ie	24.0254	24.0374	23.8996	23.5925	23.4841	23.5471
+	1.99415	-0.28197	Q13045	FLII_HUMAN	FLII	Protein flightless-1 homolog	20.7215	20.5587	20.5215	20.8862	20.8848	20.8767
+	2.24009	1.34435	Q13162	PRDX4_HUMAN	PRDX4	Peroxiredoxin-4	21.095	20.9979	21.7448	20.1004	19.8916	19.8126
+	2.48693	-0.470498	Q13206	DDX10_HUMAN	DDX10	Probable ATP-dependent RNA helicase DDX10	20.0454	20.0793	20.0572	20.4461	20.6788	20.4686
+	2.18823	-0.349515	Q13214	SEM3B_HUMAN	SEMA3B	Semaphorin-3B	20.3051	20.2636	20.1096	20.5524	20.6373	20.5373
+	1.37205	-0.497161	Q13242	SRSF9_HUMAN	SRSF9	Serine/arginine-rich splicing factor 9	22.3338	22.5273	22.561	23.0555	23.185	22.6731
+	1.9852	0.344814	Q13247	SRSF6_HUMAN	SRSF6	Serine/arginine-rich splicing factor 6	25.649	25.7621	25.738	25.4993	25.3448	25.2705
+	1.35531	-1.91756	Q13257	MD2L1_HUMAN	MAD2L1	Mitotic spindle assembly checkpoint protein MAD2A	15.5497	16.9877	17.7903	18.7453	18.8127	18.5225
+	2.56436	-0.702309	Q13275	SEM3F_HUMAN	SEMA3F	Semaphorin-3F	18.9026	19.1321	18.8098	19.5581	19.7015	19.6918
+	1.87264	0.518718	Q13283	G3BP1_HUMAN	G3BP1	Ras GTPase-activating protein-binding protein 1	22.3068	21.9375	22.2926	21.6604	21.6225	21.6979
+	2.04294	-0.412907	Q13330	MTA1_HUMAN	MTA1	Metastasis-associated protein MTA1	19.2468	19.2506	19.0092	19.5555	19.5387	19.6512
+	2.47725	-0.280121	Q13347	EIF3I_HUMAN	EIF3I	Eukaryotic translation initiation factor 3 subunit I	26.0001	25.8687	25.981	26.1942	26.2448	26.2513
+	3.36722	-0.724853	Q13409	DC1I2_HUMAN	DYNC1I2	Cytoplasmic dynein 1 intermediate chain 2	19.4677	19.4053	19.3389	20.0178	20.2026	20.166
+	1.5319	-0.661895	Q13418	ILK_HUMAN	ILK	Integrin-linked protein kinase	19.0069	18.4806	18.906	19.4676	19.6587	19.2529
+	1.16999	-0.721186	Q13421	MSLN_HUMAN	MSLN	Mesothelin	15.5894	14.8233	15.0715	15.5665	16.1965	15.8848
+	1.99502	1.17328	Q13445	TMED1_HUMAN	TMED1	Transmembrane emp24 domain-containing protein 1	16.1692	15.5805	16.2861	14.5734	14.9528	14.9898
+	1.06584	-1.03418	Q13459	MYO9B_HUMAN	MYO9B	Unconventional myosin-IXb	17.7944	16.3489	17.6055	18.301	18.3547	18.1958
+	2.52717	-0.729945	Q13501	SQSTM_HUMAN	SQSTM1	Sequestosome-1	22.7087	22.6769	22.5377	23.3518	23.208	23.5535
+	1.20541	-0.759726	Q13509	TBB3_HUMAN	TUBB3	Tubulin beta-3 chain	18.861	18.9457	18.3386	19.0378	19.8022	19.5845
+	2.54576	-0.504912	Q13547	HDAC1_HUMAN	HDAC1	Histone deacetylase 1	21.6885	21.5318	21.5235	22.1711	21.9813	22.1062
+	2.30503	-0.338567	Q13610	PWP1_HUMAN	PWP1	Periodic tryptophan protein 1 homolog	22.6305	22.7481	22.6784	23.0732	23.0748	22.9247
+	1.28103	0.502873	Q13616	CUL1_HUMAN	CUL1	Cullin-1	19.3739	19.5447	19.0044	18.9768	18.6622	18.7753
+	2.59123	0.385291	Q13813	SPTN1_HUMAN	SPTAN1	Spectrin alpha chain, non-erythrocytic 1	20.9789	21.0067	20.9692	20.6375	20.6725	20.4889
+	3.10416	0.827581	Q13835	PKP1_HUMAN	PKP1	Plakophilin-1	19.7022	19.6167	19.757	18.9276	18.7045	18.9611
+	2.41304	1.1222	Q13867	BLMH_HUMAN	BLMH	Bleomycin hydrolase	20.8224	20.5262	20.2344	19.5313	19.2627	19.4223
+	2.7349	-0.869626	Q13868	EXOS2_HUMAN	EXOSC2	Exosome complex component RRP4	19.4755	19.5638	19.207	20.2088	20.2656	20.3807
+	1.88312	0.288782	Q13885	TBB2A_HUMAN	TUBB2A	Tubulin beta-2A chain	26.9154	27.0931	26.9759	26.7774	26.6276	26.7131
+	3.17009	0.982969	Q14126	DSG2_HUMAN	DSG2	Desmoglein-2	23.2426	23.1111	23.088	22.3411	22.0372	22.1146
+	3.34941	0.4196	Q14134	TRI29_HUMAN	TRIM29	Tripartite motif-containing protein 29	21.7215	21.6649	21.5863	21.2464	21.2396	21.2279
+	2.70124	0.275593	Q14141	SEPT6_HUMAN	SEPTIN6	Septin-6	19.6257	19.5788	19.685	19.3129	19.3577	19.3922
+	3.15083	-2.23924	Q14142	TRI14_HUMAN	TRIM14	Tripartite motif-containing protein 14	16.6195	15.8849	16.4618	18.4231	18.5566	18.7042
+	1.62463	-0.627335	Q14145	KEAP1_HUMAN	KEAP1	Kelch-like ECH-associated protein 1	18.6285	18.8391	18.8006	19.0676	19.4627	19.6198
+	2.22754	-0.490912	Q14146	URB2_HUMAN	URB2	Unhealthy ribosome biogenesis protein 2 homolog	18.3528	18.6155	18.4688	19.0703	18.8984	18.9412
+	1.9756	-0.545808	Q14152	EIF3A_HUMAN	EIF3A	Eukaryotic translation initiation factor 3 subunit A	26.0316	25.8271	26.2387	26.6101	26.5415	26.5832
+	2.11975	-0.244287	Q14232	EI2BA_HUMAN	EIF2B1	Translation initiation factor eIF-2B subunit alpha	21.5682	21.6279	21.6166	21.8346	21.9333	21.7776
+	2.82453	-0.585116	Q14241	ELOA1_HUMAN	ELOA	Elongin-A	20.2291	20.2068	20.1925	20.6492	20.8977	20.8369
+	2.31118	0.396739	Q14244	MAP7_HUMAN	MAP7	Ensconsin	22.7184	22.6007	22.6307	22.3742	22.1799	22.2056
+	1.88669	0.308472	Q14247	SRC8_HUMAN	CTTN	Src substrate cortactin	21.255	21.256	21.2954	21.0615	20.8233	20.9962
+	3.56228	1.00587	Q14254	FLOT2_HUMAN	FLOT2	Flotillin-2	22.2086	22.1623	21.9997	21.2063	21.0181	21.1286
+	1.38025	-0.432336	Q14258	TRI25_HUMAN	TRIM25	E3 ubiquitin/ISG15 ligase TRIM25	19.8474	19.7032	19.3717	20.1515	20.0323	20.0355
+	1.78478	0.28536	Q14315	FLNC_HUMAN	FLNC	Filamin-C	20.2212	20.2674	20.0393	19.921	19.8614	19.8895
+	3.57539	1.66693	Q14331	FRG1_HUMAN	FRG1	Protein FRG1	22.9393	22.5594	22.5605	20.9516	20.9804	21.1263
+	2.18177	0.750602	Q14444	CAPR1_HUMAN	CAPRIN1	Caprin-1	22.8019	22.3287	22.5336	21.7912	21.7304	21.8908
+	2.82559	-0.386598	Q14527	HLTF_HUMAN	HLTF	Helicase-like transcription factor	20.7713	20.8496	20.752	21.1012	21.2363	21.1952
+	1.30959	-0.659423	Q14676	MDC1_HUMAN	MDC1	Mediator of DNA damage checkpoint protein 1	22.0936	21.6546	21.657	22.5716	22.0995	22.7123
+	2.36156	0.358896	Q14677	EPN4_HUMAN	CLINT1	Clathrin interactor 1	20.9515	20.8082	20.7913	20.5534	20.4323	20.4886
+	2.95402	-0.598179	Q14764	MVP_HUMAN	MVP	Major vault protein	18.6684	18.7519	18.5135	19.2536	19.2133	19.2614
+	2.84721	-0.731847	Q14807	KIF22_HUMAN	KIF22	Kinesin-like protein KIF22	18.3855	18.1495	18.1279	18.9371	18.8868	19.0345
+	2.36891	-0.323926	Q14839	CHD4_HUMAN	CHD4	Chromodomain-helicase-DNA-binding protein 4	23.2959	23.3185	23.3367	23.5713	23.7477	23.604
+	0.832822	-1.93226	Q14847	LASP1_HUMAN	LASP1	LIM and SH3 domain protein 1	16.2498	15.9326	19.2776	19.2458	18.795	19.216
+	0.87941	-1.43087	Q14964	RB39A_HUMAN	RAB39A	Ras-related protein Rab-39A	17.1347	14.7793	16.5854	17.1836	17.5295	18.0789
+	2.46317	1.6483	Q14CN4	K2C72_HUMAN	KRT72	Keratin, type II cytoskeletal 72	23.1371	23.4835	22.9382	21.9346	21.2059	21.4734
+	1.18048	3.56401	Q15003	CND2_HUMAN	NCAPH	Condensin complex subunit 2	21.2909	21.0177	20.8897	20.3308	16.0516	16.1239
+	3.10907	-2.04722	Q15011	HERP1_HUMAN	HERPUD1	Homocysteine-responsive endoplasmic reticulum-resident ubiquitin-like domain member 1 protein	15.3342	15.0809	15.6234	17.1488	17.3418	17.6896
+	1.42754	-0.617252	Q15020	SART3_HUMAN	SART3	Squamous cell carcinoma antigen recognized by T-cells 3	17.8289	17.8891	17.8421	18.2362	18.8693	18.3063
+	1.85663	-0.277432	Q15029	U5S1_HUMAN	EFTUD2	116 kDa U5 small nuclear ribonucleoprotein component	22.4593	22.4345	22.4003	22.6094	22.8287	22.6883
+	2.16751	2.9129	Q15035	TRAM2_HUMAN	TRAM2	Translocating chain-associated membrane protein 2	18.6159	18.7323	18.9975	16.8438	14.9199	15.8433
+	2.15773	-0.368359	Q15047	SETB1_HUMAN	SETDB1	Histone-lysine N-methyltransferase SETDB1	18.0947	18.1976	18.2665	18.4973	18.5079	18.6586
+	2.21355	-0.300835	Q15050	RRS1_HUMAN	RRS1	Ribosome biogenesis regulatory protein homolog	23.0524	23.1904	23.1764	23.4905	23.461	23.3703
+	1.55568	0.633886	Q15084	PDIA6_HUMAN	PDIA6	Protein disulfide-isomerase A6	19.3419	19.6932	19.9557	19.0096	19.142	18.9375
+	3.0319	0.492046	Q15149	PLEC_HUMAN	PLEC	Plectin	27.3084	27.2906	27.3276	26.9256	26.7773	26.7477
+	1.80685	0.352525	Q15165	PON2_HUMAN	PON2	Serum paraoxonase/arylesterase 2	20.9972	20.9677	20.8855	20.7055	20.4399	20.6474
+	1.24483	0.54991	Q15233	NONO_HUMAN	NONO	Non-POU domain-containing octamer-binding protein	22.267	21.5595	21.9173	21.3004	21.4252	21.3685
+	2.44929	-0.513299	Q15269	PWP2_HUMAN	PWP2	Periodic tryptophan protein 2 homolog	19.862	19.6096	19.8094	20.2206	20.333	20.2674
+	2.45654	0.487686	Q15286	RAB35_HUMAN	RAB35	Ras-related protein Rab-35	19.7619	19.6421	19.5184	19.2252	19.1164	19.1177
+	2.92118	-0.650126	Q15287	RNPS1_HUMAN	RNPS1	RNA-binding protein with serine-rich domain 1	25.1565	25.1094	25.2187	25.859	25.9068	25.6692
+	2.08778	-0.514221	Q15291	RBBP5_HUMAN	RBBP5	Retinoblastoma-binding protein 5	20.9322	20.845	20.6181	21.2886	21.4059	21.2434
+	2.52455	0.35547	Q15293	RCN1_HUMAN	RCN1	Reticulocalbin-1	22.8344	22.9517	22.918	22.5965	22.5803	22.4608
+	2.24261	-0.676451	Q15326	ZMY11_HUMAN	ZMYND11	Zinc finger MYND domain-containing protein 11	20.2304	20.5501	20.5392	21.1325	21.2268	20.9897
+	1.06679	-1.75133	Q15363	TMED2_HUMAN	TMED2	Transmembrane emp24 domain-containing protein 2	16.042	18.0338	18.4464	18.8867	19.6152	19.2742
+	2.01398	0.523464	Q15366	PCBP2_HUMAN	PCBP2	Poly(rC)-binding protein 2	21.5759	21.9086	21.8026	21.1921	21.1755	21.3492
+	1.87622	-0.618101	Q15369	ELOC_HUMAN	ELOC	Elongin-C	20.312	20.1543	20.3257	20.628	21.0889	20.9294
+	2.63455	-0.586367	Q15390	MTFR1_HUMAN	MTFR1	Mitochondrial fission regulator 1	18.2416	18.3776	18.3682	18.828	19.0602	18.8583
+	1.67325	-0.369763	Q15428	SF3A2_HUMAN	SF3A2	Splicing factor 3A subunit 2	19.8317	20.0232	19.8467	20.4289	20.2011	20.1809
+	2.40557	1.04874	Q15517	CDSN_HUMAN	CDSN	Corneodesmosin	20.5601	20.9049	20.3323	19.4844	19.6601	19.5066
+	3.39646	-0.736622	Q15572	TAF1C_HUMAN	TAF1C	TATA box-binding protein-associated factor RNA polymerase I subunit C	18.3152	18.3297	18.4056	18.9733	19.1029	19.1843
+	1.43857	-1.88731	Q15573	TAF1A_HUMAN	TAF1A	TATA box-binding protein-associated factor RNA polymerase I subunit A	14.8674	16.5895	16.7734	17.9095	17.8988	18.084
+	1.86278	-0.552648	Q15633	TRBP2_HUMAN	TARBP2	RISC-loading complex subunit TARBP2	18.7899	18.484	18.6567	19.1239	19.389	19.0757
+	1.28346	-0.56998	Q15637	SF01_HUMAN	SF1	Splicing factor 1	19.1087	19.4655	19.4139	20.1113	20.0368	19.55
+	2.85966	0.460297	Q15645	PCH2_HUMAN	TRIP13	Pachytene checkpoint protein 2 homolog	20.2812	20.3812	20.2031	19.8073	19.8818	19.7956
+	2.91982	-0.342386	Q15646	OASL_HUMAN	OASL	2'-5'-oligoadenylate synthase-like protein	22.4417	22.4771	22.4601	22.7669	22.8827	22.7565
+	5.07789	4.2303	Q15696	U2AFM_HUMAN	ZRSR2	U2 small nuclear ribonucleoprotein auxiliary factor 35 kDa subunit-related protein 2	18.7315	19.1131	18.9924	14.6794	14.8902	14.5765
+	1.05365	-1.66112	Q15697	ZN174_HUMAN	ZNF174	Zinc finger protein 174	17.9288	15.6449	16.4552	17.6996	18.6409	18.6719
+	1.60765	0.37976	Q15758	AAAT_HUMAN	SLC1A5	Neutral amino acid transporter B(0)	20.2617	20.5155	20.4569	19.9827	20.1812	19.9309
+	1.48001	-0.356562	Q15773	MLF2_HUMAN	MLF2	Myeloid leukemia factor 2	18.9652	18.8311	18.9497	19.1174	19.468	19.2303
+	1.95815	-0.498325	Q15776	ZKSC8_HUMAN	ZKSCAN8	Zinc finger protein with KRAB and SCAN domains 8	19.5774	19.8008	19.5127	20.0886	20.0342	20.2631
+	2.24578	-0.569501	Q15800	MSMO1_HUMAN	MSMO1	Methylsterol monooxygenase 1	18.2574	18.3328	18.1697	18.6847	19.003	18.7808
+	1.36823	0.420811	Q15907	RB11B_HUMAN	RAB11B	Ras-related protein Rab-11B	20.1908	20.0829	19.7954	19.4775	19.7566	19.5726
+	2.80949	-0.636002	Q15910	EZH2_HUMAN	EZH2	Histone-lysine N-methyltransferase EZH2	19.9518	19.884	20.0021	20.4311	20.6508	20.6639
+	2.42292	0.264507	Q16181	SEPT7_HUMAN	SEPTIN7	Septin-7	19.4582	19.5109	19.5231	19.1594	19.2921	19.2472
+	1.59603	0.465914	Q16186	ADRM1_HUMAN	ADRM1	Proteasomal ubiquitin receptor ADRM1	18.5948	18.9128	18.7952	18.3341	18.4503	18.1208
+	1.49222	-0.363033	Q16513	PKN2_HUMAN	PKN2	Serine/threonine-protein kinase N2	18.5289	18.6495	18.7292	18.8093	19.0631	19.1243
+	3.52527	-0.332113	Q16531	DDB1_HUMAN	DDB1	DNA damage-binding protein 1	24.0788	24.1572	24.0829	24.4448	24.4556	24.4148
+	2.7489	-0.41125	Q16576	RBBP7_HUMAN	RBBP7	Histone-binding protein RBBP7	21.8026	21.8183	21.9135	22.321	22.2737	22.1735
+	2.82192	0.766836	Q16610	ECM1_HUMAN	ECM1	Extracellular matrix protein 1	19.8262	19.7035	19.7145	18.9743	18.827	19.1423
+	2.88063	-0.911058	Q16637	SMN_HUMAN	SMN1	Survival motor neuron protein	19.6789	19.36	19.5582	20.3799	20.5744	20.3761
+	1.23531	0.519363	Q16643	DREB_HUMAN	DBN1	Drebrin	22.7572	22.7788	22.9842	22.6746	22.0582	22.2293
+	1.43058	0.51938	Q16651	PRSS8_HUMAN	PRSS8	Prostasin	19.0993	19.2095	18.7919	18.7322	18.3495	18.4609
+	1.17884	-0.574439	Q16698	DECR_HUMAN	DECR1	2,4-dienoyl-CoA reductase [(3E)-enoyl-CoA-producing], mitochondrial	23.4876	23.8912	23.6034	23.9869	24.0984	24.6202
+	4.50365	0.65715	Q16891	MIC60_HUMAN	IMMT	MICOS complex subunit MIC60	22.7896	22.7139	22.7603	22.053	22.1129	22.1264
+	1.55518	0.42447	Q27J81	INF2_HUMAN	INF2	Inverted formin-2	19.3601	19.3014	18.9957	18.693	18.8823	18.8086
+	1.90245	0.378543	Q2M389	WASC4_HUMAN	WASHC4	WASH complex subunit 4	19.187	18.9998	19.0332	18.704	18.5758	18.8046
+	1.68024	0.659339	Q2TBE0	C19L2_HUMAN	CWF19L2	CWF19-like protein 2	19.9716	19.6859	19.6301	18.8315	19.3196	19.1586
+	1.45431	0.401757	Q32MZ4	LRRF1_HUMAN	LRRFIP1	Leucine-rich repeat flightless-interacting protein 1	18.9608	19.2417	19.3801	18.7266	18.8035	18.8472
+	2.6168	-1.4663	Q32P44	EMAL3_HUMAN	EML3	Echinoderm microtubule-associated protein-like 3	16.2177	15.9792	15.8752	17.1419	17.7941	17.5352
+	2.25228	-0.625166	Q3L8U1	CHD9_HUMAN	CHD9	Chromodomain-helicase-DNA-binding protein 9	19.0876	18.7507	18.8284	19.5136	19.6076	19.4211
+	1.37566	-0.668328	Q3ZCT1	ZN260_HUMAN	ZNF260	Zinc finger protein 260	16.8592	16.7816	16.5911	17.576	17.6698	16.991
+	3.46168	3.68647	Q49A88	CCD14_HUMAN	CCDC14	Coiled-coil domain-containing protein 14	19.7942	19.5326	19.1904	15.3618	16.3101	15.7859
+	2.99655	-3.24165	Q4FZB7	KMT5B_HUMAN	KMT5B	Histone-lysine N-methyltransferase KMT5B	15.4333	16.6134	16.1626	19.4608	19.4725	19.0009
+	2.09101	-0.328634	Q4G0J3	LARP7_HUMAN	LARP7	La-related protein 7	22.013	21.9257	21.9261	22.1657	22.318	22.3671
+	2.53141	-0.730196	Q4VC44	FWCH1_HUMAN	FLYWCH1	FLYWCH-type zinc finger-containing protein 1	18.6543	18.4404	18.5302	19.3655	19.3667	19.0832
+	3.11688	-0.810986	Q4W5G0	TIGD2_HUMAN	TIGD2	Tigger transposable element-derived protein 2	18.0786	18.1741	17.9176	18.7805	18.9364	18.8864
+	1.68252	-0.542908	Q53EL6	PDCD4_HUMAN	PDCD4	Programmed cell death protein 4	23.0619	22.8228	23.3237	23.6446	23.6266	23.5659
+	1.8133	-0.467971	Q53FV1;Q9P0S3	ORML1_HUMAN;ORML2_HUMAN	ORMDL1;ORMDL2	ORM1-like protein 2	17.7528	17.8602	17.6827	18.3389	18.3337	18.027
+	2.54555	-0.516455	Q53GS7	GLE1_HUMAN	GLE1	mRNA export factor GLE1	20.6585	20.7103	20.6437	21.0721	21.3321	21.1576
+	1.18788	-2.12957	Q53HI1	UNC50_HUMAN	UNC50	Protein unc-50 homolog	15.9061	15.9603	18.36	18.8932	19.2692	18.4526
+	1.58628	-1.23818	Q53TQ3	IN80D_HUMAN	INO80D	INO80 complex subunit D	15.6134	16.0171	15.8417	16.4376	17.6017	17.1474
+	2.35955	0.776807	Q562R1	ACTBL_HUMAN	ACTBL2	Beta-actin-like protein 2	27.558	27.6689	27.5547	27.0093	26.5736	26.8682
+	1.20825	0.449512	Q5BJF2	SGMR2_HUMAN	TMEM97	Sigma intracellular receptor 2	20.3497	20.2964	19.9581	19.9872	19.5629	19.7056
+	2.36936	0.995507	Q5D862	FILA2_HUMAN	FLG2	Filaggrin-2	22.5096	22.0026	22.2173	21.4187	21.1807	21.1436
+	2.41231	-0.43655	Q5H9F3	BCORL_HUMAN	BCORL1	BCL-6 corepressor-like protein 1	19.1016	19.0604	18.9645	19.3791	19.5874	19.4698
+	1.42891	-0.883691	Q5H9R7	PP6R3_HUMAN	PPP6R3	Serine/threonine-protein phosphatase 6 regulatory subunit 3	17.208	16.6335	16.3581	17.3734	17.6129	17.8645
+	2.13746	-0.261869	Q5H9U9	DDX6L_HUMAN	DDX60L	Probable ATP-dependent RNA helicase DDX60-like	20.6081	20.622	20.6011	20.7981	20.9715	20.8472
+	2.98134	0.942106	Q5JR01	Q5JR01_HUMAN	EEF1A1	Elongation factor 1-alpha 1 (Fragment)	27.7269	27.4627	27.4309	26.7146	26.5284	26.5512
+	1.03883	-1.61891	Q5JTV8	TOIP1_HUMAN	TOR1AIP1	Torsin-1A-interacting protein 1	18.3272	15.8983	16.7523	18.2685	18.8107	18.7554
+	2.85987	0.89065	Q5M775	CYTSB_HUMAN	SPECC1	Cytospin-B	21.9747	21.9503	21.7289	21.1436	20.8655	20.9729
+	1.60287	-0.903885	Q5RKV6	EXOS6_HUMAN	EXOSC6	Exosome complex component MTR3	18.5764	19.2051	18.4199	19.6847	19.4529	19.7753
+	2.41909	-1.97778	Q5SNT2	TM201_HUMAN	TMEM201	Transmembrane protein 201	16.5952	16.5431	15.5935	18.2713	18.2494	18.1444
+	1.78319	-0.351918	Q5SW79	CE170_HUMAN	CEP170	Centrosomal protein of 170 kDa	19.7869	19.8844	19.678	20.0149	20.1501	20.2401
+	1.18427	-0.763559	Q5SWA1	PR15B_HUMAN	PPP1R15B	Protein phosphatase 1 regulatory subunit 15B	16.437	17.1934	17.2834	17.4684	17.7886	17.9475
+	2.23766	0.350532	Q5T0W9	FA83B_HUMAN	FAM83B	Protein FAM83B	20.2055	20.1765	20.1501	19.9282	19.7107	19.8417
+	1.54708	-0.50073	Q5T200	ZC3HD_HUMAN	ZC3H13	Zinc finger CCCH domain-containing protein 13	17.6063	17.6453	17.5085	18.0856	17.8398	18.3368
+	3.58712	-0.57799	Q5T280	CI114_HUMAN	SPOUT1	Putative methyltransferase C9orf114	20.4108	20.329	20.3526	20.91	21.0228	20.8935
+	3.54379	-0.210424	Q5T3I0	GPTC4_HUMAN	GPATCH4	G patch domain-containing protein 4	22.2491	22.2685	22.2657	22.4991	22.4739	22.4416
+	3.50777	1.03434	Q5T749	KPRP_HUMAN	KPRP	Keratinocyte proline-rich protein	21.5185	21.3601	21.6579	20.4739	20.4418	20.5178
+	1.4712	0.664451	Q5T750	KPLCE_HUMAN	KPLCE	Protein KPLCE	17.2253	16.9614	17.6186	16.5041	16.7754	16.5324
+	1.44216	-0.488961	Q5TB30	DEP1A_HUMAN	DEPDC1	DEP domain-containing protein 1A	19.0141	18.7354	18.6614	19.1879	19.523	19.167
+	2.96689	-0.395627	Q5TGY3	AHDC1_HUMAN	AHDC1	Transcription factor Gibbin	19.861	19.7179	19.7894	20.1414	20.2134	20.2003
+	2.18796	-0.413505	Q5UIP0	RIF1_HUMAN	RIF1	Telomere-associated protein RIF1	20.3999	20.5564	20.3057	20.7904	20.818	20.8941
+	1.27467	-1.43773	Q5VTB9	RN220_HUMAN	RNF220	E3 ubiquitin-protein ligase RNF220	16.6175	15.7776	14.9053	17.1669	17.5485	16.8981
+	2.91603	-3.52952	Q5VTE6	ANGE2_HUMAN	ANGEL2	Protein angel homolog 2	15.6747	16.1194	16.882	20.1093	19.8788	19.2765
+	1.84068	-0.31241	Q5VTL8	PR38B_HUMAN	PRPF38B	Pre-mRNA-splicing factor 38B	20.7209	20.6808	20.6401	20.861	21.1082	21.0098
+	1.04377	-2.69366	Q5VW32	BROX_HUMAN	BROX	BRO1 domain-containing protein BROX	13.7896	17.9582	15.4899	18.4303	18.5679	18.3205
+	1.30355	-0.589518	Q5VWQ0	RSBN1_HUMAN	RSBN1	Lysine-specific demethylase 9	17.8779	18.5237	18.4301	18.7613	18.8519	18.987
+	1.22901	0.827496	Q5VYS8	TUT7_HUMAN	TUT7	Terminal uridylyltransferase 7	15.8511	16.1895	16.8846	15.3477	15.4521	15.643
+	2.0168	-0.50311	Q5VZL5	ZMYM4_HUMAN	ZMYM4	Zinc finger MYM-type protein 4	19.1463	19.315	18.9771	19.5573	19.6829	19.7075
+	2.59699	-0.62141	Q63ZY3	KANK2_HUMAN	KANK2	KN motif and ankyrin repeat domain-containing protein 2	18.721	18.8056	18.5264	19.3806	19.297	19.2396
+	2.64019	-2.99152	Q641Q2;Q9Y4E1	WAC2A_HUMAN;WAC2C_HUMAN	WASHC2A;WASHC2C	WASH complex subunit 2A	15.361	16.2345	14.8648	18.803	18.3451	18.2866
+	2.30099	-1.08505	Q66K89	E4F1_HUMAN	E4F1	Transcription factor E4F1	17.4057	17.1779	17.533	18.1339	18.6629	18.5749
+	2.4038	-0.406518	Q68DK7	MSL1_HUMAN	MSL1	Male-specific lethal 1 homolog	19.4998	19.6755	19.4597	19.9207	19.9687	19.9651
+	1.23267	-2.12093	Q68E01	INT3_HUMAN	INTS3	Integrator complex subunit 3	16.7625	18.2161	15.4472	19.1629	18.815	18.8107
+	1.77825	-0.30522	Q69YH5	CDCA2_HUMAN	CDCA2	Cell division cycle-associated protein 2	19.6753	19.567	19.64	19.9996	20.006	19.7924
+	1.35163	-0.924192	Q6AI08	HEAT6_HUMAN	HEATR6	HEAT repeat-containing protein 6	16.934	16.7438	15.9797	17.6568	17.2222	17.5512
+	1.30085	0.618709	Q6DD88	ATLA3_HUMAN	ATL3	Atlastin-3	20.3852	20.3734	19.7114	19.5533	19.519	19.5417
+	2.99557	-0.473125	Q6DKI1	RL7L_HUMAN	RPL7L1	Ribosomal protein uL30-like	22.8231	22.7652	22.8776	23.206	23.3421	23.337
+	1.42431	2.11282	Q6H8Q1	ABLM2_HUMAN	ABLIM2	Actin-binding LIM protein 2	18.5512	18.5682	18.5216	17.6336	16.4264	15.2426
+	1.27449	2.49166	Q6I9Y2	THOC7_HUMAN	THOC7	THO complex subunit 7 homolog	24.3663	22.2399	21.3681	20.6008	20.0035	19.895
+	2.48182	0.415649	Q6IAA8	LTOR1_HUMAN	LAMTOR1	Ragulator complex protein LAMTOR1	19.5593	19.6309	19.5328	19.0842	19.1156	19.2761
+	3.23071	-2.20766	Q6IAN0	DRS7B_HUMAN	DHRS7B	Dehydrogenase/reductase SDR family member 7B	15.8102	15.4305	15.628	18.053	17.9959	17.4428
+	3.00806	-0.281398	Q6IE81	JADE1_HUMAN	JADE1	Protein Jade-1	21.2467	21.3068	21.2048	21.5074	21.5453	21.5498
+	1.64352	-0.559603	Q6IQ21	ZN770_HUMAN	ZNF770	Zinc finger protein 770	19.6465	19.8302	19.4014	20.0304	20.353	20.1736
+	3.0254	-4.29091	Q6IQ32	ADNP2_HUMAN	ADNP2	Activity-dependent neuroprotector homeobox protein 2	17.0889	15.5719	15.8358	20.1899	20.4781	20.7013
+	3.20582	0.739115	Q6KB66	K2C80_HUMAN	KRT80	Keratin, type II cytoskeletal 80	20.7173	20.7319	20.5362	19.9727	19.8384	19.957
+	1.87549	-0.356131	Q6KC79	NIPBL_HUMAN	NIPBL	Nipped-B-like protein	22.0468	22.0461	21.8301	22.4046	22.2547	22.3321
+	1.15635	-0.909185	Q6NUK1	SCMC1_HUMAN	SLC25A24	Mitochondrial adenyl nucleotide antiporter SLC25A24	15.1497	15.9709	16.3669	16.8457	16.5581	16.8112
+	0.974851	-1.67914	Q6NZ67	MZT2B_HUMAN	MZT2B	Mitotic-spindle organizing protein 2B	17.3021	15.1605	17.7863	18.4083	18.4741	18.404
+	1.87521	0.382428	Q6NZI2	CAVN1_HUMAN	CAVIN1	Caveolae-associated protein 1	21.016	21.0442	20.7831	20.493	20.6048	20.5983
+	1.31289	0.575131	Q6P161	RM54_HUMAN	MRPL54	Large ribosomal subunit protein mL54	20.3406	20.1495	20.1147	19.2916	19.9594	19.6284
+	2.18714	-0.350094	Q6P1J9	CDC73_HUMAN	CDC73	Parafibromin	24.3954	24.3186	24.5303	24.7418	24.7352	24.8176
+	1.47468	0.638146	Q6P3X3	TTC27_HUMAN	TTC27	Tetratricopeptide repeat protein 27	20.2412	20.028	19.7558	19.6054	19.3943	19.1109
+	2.87071	-0.259183	Q6PD62	CTR9_HUMAN	CTR9	RNA polymerase-associated protein CTR9 homolog	24.5684	24.6235	24.6513	24.8568	24.8476	24.9165
+	1.15345	1.95495	Q6PEY2	TBA3E_HUMAN	TUBA3E	Tubulin alpha-3E chain	19.9559	20.1653	19.97	18.4967	16.5385	19.1911
+	1.89317	-0.657302	Q6PI48	SYDM_HUMAN	DARS2	Aspartate--tRNA ligase, mitochondrial	17.92	17.6294	17.7812	18.1795	18.59	18.5331
+	2.33993	-0.715595	Q6PIY7	GLD2_HUMAN	TENT2	Poly(A) RNA polymerase GLD2	17.9503	17.8834	18.2797	18.7364	18.7999	18.7239
+	1.25162	-3.59722	Q6PJG2	MDEAS_HUMAN	MIDEAS	Mitotic deacetylase-associated SANT domain protein	15.2726	16.2069	19.7042	20.6028	20.7234	20.6492
+	3.22694	-0.477395	Q6PJP8	DCR1A_HUMAN	DCLRE1A	DNA cross-link repair 1A protein	17.6473	17.7114	17.5883	18.1462	18.0622	18.1708
+	3.01638	-0.36658	Q6RFH5	WDR74_HUMAN	WDR74	WD repeat-containing protein 74	20.5543	20.494	20.4952	20.929	20.9063	20.8079
+	3.73435	-0.504925	Q6RI45	BRWD3_HUMAN	BRWD3	Bromodomain and WD repeat-containing protein 3	21.4535	21.4496	21.4162	21.8736	21.9908	21.9696
+	2.63973	-3.1278	Q6SJ93	F111B_HUMAN	FAM111B	Serine protease FAM111B	16.3215	14.96	15.036	18.6484	18.3742	18.6782
+	1.31555	-2.13278	Q6UUV7	CRTC3_HUMAN	CRTC3	CREB-regulated transcription coactivator 3	14.9785	14.2198	16.7584	17.6137	17.4778	17.2636
+	0.947779	1.66956	Q6UWP8	SBSN_HUMAN	SBSN	Suprabasin	18.5587	17.7908	17.8174	17.9558	15.5896	15.6128
+	1.57994	-0.753589	Q6UXN9	WDR82_HUMAN	WDR82	WD repeat-containing protein 82	19.2739	18.8886	18.8677	19.4145	19.9539	19.9227
+	2.28513	0.655352	Q6WCQ1	MPRIP_HUMAN	MPRIP	Myosin phosphatase Rho-interacting protein	19.8264	20.2119	19.9812	19.4271	19.3104	19.316
+	1.81405	-0.317648	Q6Y1H2	HACD2_HUMAN	HACD2	Very-long-chain (3R)-3-hydroxyacyl-CoA dehydratase 2	20.3735	20.3674	20.3096	20.5259	20.7836	20.6941
+	3.37338	0.746216	Q6YHK3	CD109_HUMAN	CD109	CD109 antigen	23.0384	22.9072	22.8387	22.2506	22.1231	22.1721
+	2.29791	-3.6325	Q6YHU6	THADA_HUMAN	THADA	tRNA (32-2'-O)-methyltransferase regulator THADA	16.1915	14.7003	14.3133	18.0981	19.1134	18.8911
+	3.38432	-0.568396	Q6ZN55	ZN574_HUMAN	ZNF574	Zinc finger protein 574	19.716	19.6452	19.5974	20.2473	20.273	20.1435
+	3.88634	-0.885908	Q6ZRQ5	MMS22_HUMAN	MMS22L	Protein MMS22-like	18.2044	18.0365	18.1938	18.9883	19.0216	19.0825
+	3.30894	-0.72483	Q6ZUT6	CCD9B_HUMAN	CCDC9B	Coiled-coil domain-containing protein 9B	18.7837	18.638	18.5524	19.3599	19.4195	19.3693
+	3.32146	2.60632	Q6ZUT9	DEN5B_HUMAN	DENND5B	DENN domain-containing protein 5B	16.4907	17.1264	16.5842	13.8681	14.395	14.1193
+	1.81243	-0.370879	Q6ZXV5	TMTC3_HUMAN	TMTC3	Protein O-mannosyl-transferase TMTC3	18.6501	18.6591	18.4825	18.8944	19.1104	18.8995
+	1.82688	-0.367016	Q709F0	ACD11_HUMAN	ACAD11	Acyl-CoA dehydrogenase family member 11	20.7112	20.8897	20.5806	21.0913	21.0989	21.0923
+	1.71587	0.379176	Q70EL1	UBP54_HUMAN	USP54	Inactive ubiquitin carboxyl-terminal hydrolase 54	18.5936	18.2986	18.5512	18.1518	18.0252	18.1288
+	1.8388	-0.419144	Q70EL4	UBP43_HUMAN	USP43	Ubiquitin carboxyl-terminal hydrolase 43	18.5898	18.888	18.8319	19.105	19.209	19.2532
+	2.48414	-0.992421	Q71F23	CENPU_HUMAN	CENPU	Centromere protein U	18.8945	18.5053	18.5469	19.7468	19.733	19.4441
+	1.81392	-0.298256	Q7KZ85	SPT6H_HUMAN	SUPT6H	Transcription elongation factor SPT6	24.8073	24.8053	24.8212	24.9905	25.2431	25.0949
+	3.45126	-0.288807	Q7KZF4	SND1_HUMAN	SND1	Staphylococcal nuclease domain-containing protein 1	20.5501	20.574	20.5848	20.8624	20.897	20.8159
+	2.37038	0.652795	Q7L1Q6	5MP2_HUMAN	BZW1	eIF5-mimic protein 2	20.3337	20.272	20.0717	19.7277	19.47	19.5212
+	2.20459	-0.455941	Q7L2H7	EIF3M_HUMAN	EIF3M	Eukaryotic translation initiation factor 3 subunit M	24.6183	24.6395	24.8452	25.0722	25.1617	25.237
+	1.6413	-1.46955	Q7L590	MCM10_HUMAN	MCM10	Protein MCM10 homolog	16.7569	16.544	17.8276	18.3336	18.6637	18.5398
+	1.89893	-2.46897	Q7L5D6	GET4_HUMAN	GET4	Golgi to ER traffic protein 4 homolog	15.6539	14.9629	16.9126	18.4141	18.3151	18.2071
+	3.40335	-0.264543	Q7LGA3	HS2ST_HUMAN	HS2ST1	Heparan sulfate 2-O-sulfotransferase 1	20.9528	21.0131	21.0331	21.2651	21.265	21.2624
+	0.953366	-2.54675	Q7Z2E3	APTX_HUMAN	APTX	Aprataxin	19.6517	15.4852	16.5508	19.7066	19.8436	19.7777
+	3.47815	-0.304846	Q7Z2K6	ERMP1_HUMAN	ERMP1	Endoplasmic reticulum metallopeptidase 1	19.0245	18.9435	18.985	19.2955	19.2646	19.3074
+	3.30581	-0.565011	Q7Z2T5	TRM1L_HUMAN	TRMT1L	TRMT1-like protein	19.6822	19.7503	19.5783	20.2628	20.1916	20.2515
+	4.10033	-0.359203	Q7Z2W4	ZCCHV_HUMAN	ZC3HAV1	Zinc finger CCCH-type antiviral protein 1	23.3371	23.3668	23.298	23.7026	23.7014	23.6755
+	1.28875	-1.41334	Q7Z2Z1	TICRR_HUMAN	TICRR	Treslin	16.3712	17.6769	16.0327	17.8782	18.2177	18.225
+	1.90641	-0.269042	Q7Z333	SETX_HUMAN	SETX	Probable helicase senataxin	21.3696	21.1995	21.2114	21.4712	21.5668	21.5497
+	2.4047	-0.48294	Q7Z478	DHX29_HUMAN	DHX29	ATP-dependent RNA helicase DHX29	21.5004	21.6249	21.4588	22.034	21.8912	22.1077
+	1.75595	-0.287689	Q7Z4V5	HDGR2_HUMAN	HDGFL2	Hepatoma-derived growth factor-related protein 2	22.9141	22.9529	23.0397	23.1305	23.3357	23.3036
+	3.23602	-2.646	Q7Z569	BRAP_HUMAN	BRAP	BRCA1-associated protein	15.5083	15.5074	15.3278	18.0515	17.6661	18.5638
+	2.04872	1.0377	Q7Z794	K2C1B_HUMAN	KRT77	Keratin, type II cytoskeletal 1b	22.136	22.1161	21.8819	21.3874	20.6969	20.9366
+	2.22131	0.905034	Q7Z7C8	TAF8_HUMAN	TAF8	Transcription initiation factor TFIID subunit 8	20.2576	19.7696	19.9256	18.9129	19.2255	19.0993
+	2.57225	0.265198	Q86SQ0	PHLB2_HUMAN	PHLDB2	Pleckstrin homology-like domain family B member 2	21.2854	21.1999	21.2219	20.9997	20.9093	21.0026
+	1.52901	-2.73472	Q86T03	PP4P1_HUMAN	PIP4P1	Type 1 phosphatidylinositol 4,5-bisphosphate 4-phosphatase	17.4239	14.8284	17.1499	19.1771	19.3174	19.1119
+	1.45868	0.775337	Q86TC9	MYPN_HUMAN	MYPN	Myopalladin	19.6331	19.7244	19.5323	19.3263	18.5379	18.6996
+	1.39065	-0.675447	Q86TU7	SETD3_HUMAN	SETD3	Actin-histidine N-methyltransferase	19.6752	19.6316	18.976	20.0773	20.1129	20.1189
+	2.98969	0.777965	Q86UN3	R4RL2_HUMAN	RTN4RL2	Reticulon-4 receptor-like 2	20.9531	20.8639	20.7576	20.1673	19.939	20.1344
+	1.54879	-0.498882	Q86XI2	CNDG2_HUMAN	NCAPG2	Condensin-2 complex subunit G2	19.5348	19.8332	19.3439	19.9871	20.1241	20.0973
+	1.11802	1.8134	Q86XJ1	GA2L3_HUMAN	GAS2L3	GAS2-like protein 3	18.3885	17.9479	18.2029	17.512	14.9497	16.6375
+	1.56195	-0.343789	Q86XK2	FBX11_HUMAN	FBXO11	F-box only protein 11	20.4294	20.5828	20.2941	20.7877	20.8742	20.6757
+	2.85936	-3.06268	Q86YT6	MIB1_HUMAN	MIB1	E3 ubiquitin-protein ligase MIB1	16.1004	14.9244	15.1003	18.1939	18.5061	18.6131
+	1.47036	0.439103	Q86YZ3	HORN_HUMAN	HRNR	Hornerin	23.567	23.744	23.4438	23.3607	23.0503	23.0264
+	1.99376	0.481384	Q8IUD2	RB6I2_HUMAN	ERC1	ELKS/Rab6-interacting/CAST family member 1	18.6739	18.8698	18.9734	18.244	18.3988	18.4302
+	0.998815	-3.09006	Q8IUF8	RIOX2_HUMAN	RIOX2	Ribosomal oxygenase 2	15.1284	19.4381	15.1336	19.9645	19.2528	19.7529
+	2.10882	-2.80226	Q8IV32	CCD71_HUMAN	CCDC71	Coiled-coil domain-containing protein 71	16.3167	14.418	15.0429	17.9317	18.0081	18.2446
+	1.26354	-0.475	Q8IV48	ERI1_HUMAN	ERI1	3'-5' exoribonuclease 1	21.023	21.1505	20.725	21.6655	21.2399	21.4181
+	2.02726	-1.32316	Q8IV63	VRK3_HUMAN	VRK3	Inactive serine/threonine-protein kinase VRK3	16.5249	15.9509	16.7451	17.6973	17.4818	18.0112
+	2.20545	0.443481	Q8IVF7	FMNL3_HUMAN	FMNL3	Formin-like protein 3	21.0802	21.031	21.0929	20.6924	20.4612	20.7201
+	3.71788	0.801977	Q8IVT2	MISP_HUMAN	MISP	Mitotic interactor and substrate of PLK1	23.6382	23.5313	23.6146	22.8932	22.723	22.7619
+	1.53416	-0.386531	Q8IWI9	MGAP_HUMAN	MGA	MAX gene-associated protein	18.7173	18.4193	18.7928	19.0677	19.0315	18.9897
+	2.53825	-1.66036	Q8IX21	SLF2_HUMAN	SLF2	SMC5-SMC6 complex localization factor protein 2	16.0805	15.6038	16.1436	17.2851	17.58	17.9438
+	2.02363	-0.595598	Q8IXH6	T53I2_HUMAN	TP53INP2	Tumor protein p53-inducible nuclear protein 2	20.2841	20.4457	20.0817	20.7806	21.0084	20.8093
+	1.63547	-1.95921	Q8IXJ9	ASXL1_HUMAN	ASXL1	Polycomb group protein ASXL1	14.204	15.6285	15.97	17.148	17.3924	17.1397
+	2.8247	-0.665393	Q8IXK0	PHC2_HUMAN	PHC2	Polyhomeotic-like protein 2	19.7926	19.7156	19.5928	20.2831	20.4899	20.3241
+	3.08743	-0.285095	Q8IXM2	BAP18_HUMAN	BAP18	Chromatin complexes subunit BAP18	19.7051	19.6245	19.6588	19.9308	19.9897	19.9232
+	2.55255	0.495511	Q8IXM3	RM41_HUMAN	MRPL41	Large ribosomal subunit protein mL41	20.7613	20.645	20.5025	20.155	20.1473	20.1199
+	3.53496	-0.238401	Q8IXT5	RB12B_HUMAN	RBM12B	RNA-binding protein 12B	22.0367	22.0982	22.0728	22.2955	22.3015	22.326
+	1.30494	-0.498184	Q8IXZ2	ZC3H3_HUMAN	ZC3H3	Zinc finger CCCH domain-containing protein 3	19.0957	19.2319	18.661	19.4905	19.5804	19.4124
+	1.4249	-0.357933	Q8IY37	DHX37_HUMAN	DHX37	Probable ATP-dependent RNA helicase DHX37	20.8195	21.0523	20.9309	21.2329	21.4793	21.1643
+	3.79512	-1.32216	Q8IY95	TM192_HUMAN	TMEM192	Transmembrane protein 192	17.8874	18.003	17.7131	19.2248	19.0993	19.2459
+	3.91098	0.621206	Q8IYD1	ERF3B_HUMAN	GSPT2	Eukaryotic peptide chain release factor GTP-binding subunit ERF3B	20.5885	20.7024	20.6271	19.9672	20.0397	20.0475
+	2.6333	-2.7144	Q8IZ69	TRM2A_HUMAN	TRMT2A	tRNA (uracil-5-)-methyltransferase homolog A	16.0964	16.2183	15.0702	18.3669	18.8103	18.3509
+	1.59722	-1.47905	Q8IZH2	XRN1_HUMAN	XRN1	5'-3' exoribonuclease 1	16.3283	17.2644	17.6894	18.5435	18.3526	18.8231
+	2.74937	-0.244069	Q8IZL8	PELP1_HUMAN	PELP1	Proline-, glutamic acid- and leucine-rich protein 1	22.7745	22.8371	22.8356	23.1098	23.0455	23.024
+	1.14313	-1.07129	Q8IZV5	RDH10_HUMAN	RDH10	Retinol dehydrogenase 10	15.8158	15.6609	16.8693	16.7401	17.4397	17.3801
+	1.73743	3.30621	Q8N0V3	RBFA_HUMAN	RBFA	Putative ribosome-binding factor A, mitochondrial	19.757	18.6725	19.9694	15.1643	17.6505	15.6655
+	3.76015	1.2628	Q8N1N4	K2C78_HUMAN	KRT78	Keratin, type II cytoskeletal 78	21.5598	21.6301	21.3454	20.2827	20.1741	20.2901
+	1.58253	-0.515781	Q8N201	INT1_HUMAN	INTS1	Integrator complex subunit 1	18.1141	18.4939	18.4944	18.728	18.9293	18.9925
+	3.24421	-0.548204	Q8N2M8	CLASR_HUMAN	CLASRP	CLK4-associating serine/arginine rich protein	20.066	19.9727	20.0632	20.5732	20.6654	20.5079
+	1.13653	-2.89689	Q8N357	S35F6_HUMAN	SLC35F6	Solute carrier family 35 member F6	14.7514	14.9459	18.4399	18.9275	18.904	18.9964
+	2.52743	0.810504	Q8N3V7	SYNPO_HUMAN	SYNPO	Synaptopodin	24.3119	24.2406	24.2074	23.6861	23.312	23.3303
+	1.464	-0.943408	Q8N554	ZN276_HUMAN	ZNF276	Zinc finger protein 276	16.8677	17.7104	16.9197	18.2806	17.8712	18.1763
+	2.20829	0.272377	Q8N556	AFAP1_HUMAN	AFAP1	Actin filament-associated protein 1	20.6158	20.5319	20.4876	20.299	20.3165	20.2026
+	0.830042	2.48927	Q8N567	ZCHC9_HUMAN	ZCCHC9	Zinc finger CCHC domain-containing protein 9	19.2874	19.1106	18.5502	19.1024	14.4495	15.9286
+	2.30443	-0.424439	Q8N5C6	SRBD1_HUMAN	SRBD1	S1 RNA-binding domain-containing protein 1	19.1759	19.1469	19.0067	19.4783	19.4808	19.6437
+	2.00298	-1.39625	Q8N5P1	ZC3H8_HUMAN	ZC3H8	Zinc finger CCCH domain-containing protein 8	16.8842	17.5484	17.8206	18.8894	18.9725	18.58
+	1.90794	-0.719596	Q8N5U6	RNF10_HUMAN	RNF10	E3 ubiquitin-protein ligase RNF10	16.4625	16.7779	16.9873	17.4534	17.5809	17.3522
+	0.925045	-2.11182	Q8N5Y2	MS3L1_HUMAN	MSL3	Male-specific lethal 3 homolog	17.7365	16.5489	14.1812	17.8459	18.4121	18.5441
+	2.16421	-0.336095	Q8N726	ARF_HUMAN	CDKN2A	Tumor suppressor ARF	20.4809	20.3823	20.5508	20.8808	20.8117	20.7297
+	4.90483	-3.57665	Q8N766	EMC1_HUMAN	EMC1	ER membrane protein complex subunit 1	15.6908	15.5786	15.3967	18.9884	19.3382	19.0695
+	2.54803	3.15024	Q8N7R7	CCYL1_HUMAN	CCNYL1	Cyclin-Y-like protein 1	18.8576	19.5169	19.0317	15.2045	16.0246	16.7264
+	2.83524	-0.784159	Q8N8D1	PDCD7_HUMAN	PDCD7	Programmed cell death protein 7	17.9001	17.9638	17.9991	18.5467	18.8503	18.8185
+	3.71516	-0.269995	Q8N8U2	CDYL2_HUMAN	CDYL2	Chromodomain Y-like protein 2	20.2516	20.2979	20.3106	20.5642	20.569	20.5369
+	0.986397	1.1488	Q8N9M1	CS047_HUMAN	C19orf47	Uncharacterized protein C19orf47	18.2489	18.6176	18.1643	17.9962	16.1986	17.3897
+	2.30969	-0.555016	Q8N9N2	ASCC1_HUMAN	ASCC1	Activating signal cointegrator 1 complex subunit 1	20.4627	20.6661	20.3385	21.0171	21.0933	21.0219
+	2.45148	0.702504	Q8N9Q2	SR1IP_HUMAN	SREK1IP1	Protein SREK1IP1	22.3297	22.0598	22.0413	21.3139	21.475	21.5344
+	4.4789	-0.568636	Q8N9T8	KRI1_HUMAN	KRI1	Protein KRI1 homolog	20.5625	20.5513	20.4834	21.0791	21.1224	21.1017
+	1.20356	-0.477877	Q8N9Z2	CC71L_HUMAN	CCDC71L	Coiled-coil domain-containing protein 71L	18.8898	18.6493	18.3753	19.0178	19.3411	18.9891
+	0.869286	-1.42015	Q8NAP3	ZBT38_HUMAN	ZBTB38	Zinc finger and BTB domain-containing protein 38	15.4649	17.7479	17.5305	17.8958	18.5944	18.5136
+	2.21845	-0.32897	Q8NAV1	PR38A_HUMAN	PRPF38A	Pre-mRNA-splicing factor 38A	22.4295	22.3117	22.2634	22.6313	22.7386	22.6216
+	1.79283	-0.720991	Q8NB50	ZFP62_HUMAN	ZFP62	Zinc finger protein 62 homolog	17.9201	17.7402	17.5523	18.1825	18.6767	18.5164
+	2.15318	-0.505308	Q8NB78	KDM1B_HUMAN	KDM1B	Lysine-specific histone demethylase 2	19.0158	18.886	18.7982	19.4549	19.5059	19.2551
+	1.85415	-0.510272	Q8NBI5	S43A3_HUMAN	SLC43A3	Equilibrative nucleobase transporter 1	20.2879	20.2626	20.6375	20.9166	20.9306	20.8716
+	1.80728	-1.28257	Q8NBM4	UBAC2_HUMAN	UBAC2	Ubiquitin-associated domain-containing protein 2	16.3181	17.3795	17.0635	18.1881	18.2806	18.14
+	2.67219	-1.38217	Q8NC60	NOA1_HUMAN	NOA1	Nitric oxide-associated protein 1	15.8415	16.3096	15.6605	17.3422	17.3578	17.2581
+	1.89296	-0.360729	Q8NCD3	HJURP_HUMAN	HJURP	Holliday junction recognition protein	19.9684	19.7714	19.6848	20.1696	20.18	20.1572
+	2.18575	0.926886	Q8ND56	LS14A_HUMAN	LSM14A	Protein LSM14 homolog A	20.8779	20.5649	20.271	19.5809	19.6624	19.6898
+	2.43469	0.805041	Q8ND76	CCNY_HUMAN	CCNY	Cyclin-Y	19.1857	19.0051	18.7828	18.2805	18.0681	18.2099
+	2.5791	-0.437968	Q8ND82	Z280C_HUMAN	ZNF280C	Zinc finger protein 280C	19.4285	19.4816	19.3875	19.7649	19.972	19.8746
+	2.38287	1.95918	Q8NDC0	MISSL_HUMAN	MAPK1IP1L	MAPK-interacting and spindle-stabilizing protein-like	22.0843	21.9913	21.4914	20.4233	19.4864	19.7797
+	2.99751	-0.257369	Q8NDX5	PHC3_HUMAN	PHC3	Polyhomeotic-like protein 3	20.7217	20.8021	20.7459	21.0049	21.0488	20.9881
+	1.01196	-2.12931	Q8NE86	MCU_HUMAN	MCU	Calcium uniporter protein, mitochondrial	16.5034	14.428	17.8191	18.4006	18.412	18.3258
+	1.61104	-0.636377	Q8NEW0	ZNT7_HUMAN	SLC30A7	Zinc transporter 7	18.4391	18.7958	18.3081	18.9634	19.3345	19.1543
+	3.91159	-0.317481	Q8NFH3	NUP43_HUMAN	NUP43	Nucleoporin Nup43	17.7306	17.7434	17.7062	18.0083	18.0702	18.0542
+	2.25403	-0.710974	Q8NFJ5	RAI3_HUMAN	GPRC5A	Retinoic acid-induced protein 3	20.9407	21.3897	21.1995	21.8889	21.9115	21.8624
+	2.18034	-0.554796	Q8NFW8	NEUA_HUMAN	CMAS	N-acylneuraminate cytidylyltransferase	19.5012	19.5358	19.2732	20.1242	19.8962	19.9541
+	1.80311	-0.29417	Q8NI27	THOC2_HUMAN	THOC2	THO complex subunit 2	22.5117	22.301	22.5144	22.7387	22.7669	22.7039
+	2.96124	-0.372711	Q8NI36	WDR36_HUMAN	WDR36	WD repeat-containing protein 36	20.2602	20.189	20.148	20.6221	20.5189	20.5743
+	2.37333	0.800957	Q8TA86	RP9_HUMAN	RP9	Retinitis pigmentosa 9 protein	23.2835	22.8559	22.8946	22.2182	22.2145	22.1984
+	1.96638	-0.455517	Q8TAA9	VANG1_HUMAN	VANGL1	Vang-like protein 1	19.6958	19.5542	19.4166	19.911	20.122	20.0001
+	1.25558	0.462831	Q8TAE8	G45IP_HUMAN	GADD45GIP1	Large ribosomal subunit protein mL64	20.5722	20.1701	20.064	19.6774	19.9447	19.7956
+	1.56601	0.408771	Q8TBK6	ZCH10_HUMAN	ZCCHC10	Zinc finger CCHC domain-containing protein 10	21.211	21.1427	20.9017	20.5467	20.8062	20.6761
+	2.76468	-0.603163	Q8TCJ2	STT3B_HUMAN	STT3B	Dolichyl-diphosphooligosaccharide--protein glycosyltransferase subunit STT3B	21.3513	21.331	21.5478	21.9788	22.0963	21.9644
+	1.26169	-1.36392	Q8TDB6	DTX3L_HUMAN	DTX3L	E3 ubiquitin-protein ligase DTX3L	15.7042	15.4789	17.0906	17.5064	17.338	17.5211
+	4.13641	-2.01849	Q8TDI0	CHD5_HUMAN	CHD5	Chromodomain-helicase-DNA-binding protein 5	15.9696	15.9761	15.7207	17.7459	18.0372	17.9387
+	3.61694	0.403638	Q8TDM6	DLG5_HUMAN	DLG5	Disks large homolog 5	21.6689	21.7116	21.6275	21.3045	21.2627	21.2299
+	1.80918	-0.369882	Q8TEK3	DOT1L_HUMAN	DOT1L	Histone-lysine N-methyltransferase, H3 lysine-79 specific	20.0654	20.1983	19.8975	20.3815	20.4763	20.413
+	3.39896	-0.71443	Q8TEM1	PO210_HUMAN	NUP210	Nuclear pore membrane glycoprotein 210	18.2056	18.3276	18.4096	19.0168	18.9878	19.0815
+	1.19894	-0.469355	Q8TEQ8	PIGO_HUMAN	PIGO	GPI ethanolamine phosphate transferase 3	18.7296	19.3558	18.9475	19.4606	19.475	19.5054
+	1.40259	-0.58386	Q8TER5	ARH40_HUMAN	ARHGEF40	Rho guanine nucleotide exchange factor 40	17.2752	17.0466	16.6667	17.4433	17.7149	17.5819
+	1.90117	-0.611463	Q8TEX9	IPO4_HUMAN	IPO4	Importin-4	20.1907	20.5737	20.2244	20.8421	21.0805	20.9007
+	2.23755	-0.594308	Q8TF01	PNISR_HUMAN	PNISR	Arginine/serine-rich protein PNISR	21.2298	21.4216	21.2705	21.7815	22.0867	21.8367
+	2.58799	3.71328	Q8TF42	UBS3B_HUMAN	UBASH3B	Ubiquitin-associated and SH3 domain-containing protein B	19.1624	19.9347	19.8799	15.3086	15.6075	16.9211
+	2.00639	-0.302392	Q8TF76	HASP_HUMAN	HASPIN	Serine/threonine-protein kinase haspin	19.2239	19.2866	19.2431	19.52	19.4657	19.675
+	1.7319	-0.34515	Q8WUB8	PHF10_HUMAN	PHF10	PHD finger protein 10	19.5658	19.5876	19.6263	19.7667	20.0598	19.9886
+	3.00008	-0.305436	Q8WUD4	CCD12_HUMAN	CCDC12	Coiled-coil domain-containing protein 12	19.0151	19.0352	18.9713	19.2538	19.3528	19.3313
+	2.15084	0.847293	Q8WUF5	IASPP_HUMAN	PPP1R13L	RelA-associated inhibitor	22.4609	22.2677	22.1606	21.6725	21.1865	21.4882
+	1.41403	-0.65624	Q8WUH6	TM263_HUMAN	TMEM263	Transmembrane protein 263	17.7037	18.3968	17.9953	18.5288	18.7658	18.77
+	0.966712	2.85132	Q8WUM0	NU133_HUMAN	NUP133	Nuclear pore complex protein Nup133	18.8123	18.9096	18.6101	13.99	15.1937	18.5943
+	2.09512	-0.477246	Q8WUM4	PDC6I_HUMAN	PDCD6IP	Programmed cell death 6-interacting protein	20.5401	20.7574	20.4872	21.0606	20.9894	21.1664
+	3.1569	-1.92953	Q8WUU5	GATD1_HUMAN	GATAD1	GATA zinc finger domain-containing protein 1	15.7978	15.9865	16.4138	17.8665	18.1729	17.9473
+	2.57251	-3.42829	Q8WUZ0	BCL7C_HUMAN	BCL7C	B-cell CLL/lymphoma 7 protein family member C	15.2494	16.5971	15.8532	19.1886	19.9728	18.8232
+	1.69371	-2.00551	Q8WV16	DCAF4_HUMAN	DCAF4	DDB1- and CUL4-associated factor 4	15.6148	17.2666	15.7193	18.315	18.1873	18.1148
+	3.08643	-0.67152	Q8WV44	TRI41_HUMAN	TRIM41	E3 ubiquitin-protein ligase TRIM41	18.6773	18.5913	18.7746	19.341	19.4475	19.2693
+	1.61658	0.630845	Q8WVK2	SNR27_HUMAN	SNRNP27	U4/U6.U5 small nuclear ribonucleoprotein 27 kDa protein	23.7231	23.9294	23.7852	23.2952	23.3985	22.8514
+	2.88151	-0.731037	Q8WVM0	TFB1M_HUMAN	TFB1M	Dimethyladenosine transferase 1, mitochondrial	19.2499	19.5217	19.3232	20.0398	20.1771	20.0711
+	3.64279	-0.851809	Q8WVS4	DC2I1_HUMAN	DYNC2I1	Cytoplasmic dynein 2 intermediate chain 1	18.2573	18.2154	18.2744	19.016	19.2291	19.0575
+	1.87068	0.762375	Q8WVV4	POF1B_HUMAN	POF1B	Protein POF1B	19	18.8733	18.4809	18.087	17.8434	18.1366
+	1.54472	-0.526816	Q8WWM7	ATX2L_HUMAN	ATXN2L	Ataxin-2-like protein	22.7909	22.6063	22.6369	23.2121	22.9477	23.4548
+	1.65564	-0.324249	Q8WWY3	PRP31_HUMAN	PRPF31	U4/U6 small nuclear ribonucleoprotein Prp31	20.4884	20.3411	20.2237	20.7251	20.7172	20.5837
+	0.974225	1.9754	Q8WXI7	MUC16_HUMAN	MUC16	Mucin-16	19.0325	19.1191	18.7472	18.8008	16.5476	15.6242
+	1.18202	-2.44582	Q8WXI9	P66B_HUMAN	GATAD2B	Transcriptional repressor p66-beta	17.7828	14.7416	17.5135	19.0495	19.1884	19.1374
+	4.23432	-0.756023	Q8WY91	THAP4_HUMAN	THAP4	Peroxynitrite isomerase THAP4	18.1895	18.093	18.1939	18.8961	18.8808	18.9676
+	2.18423	-0.832674	Q8WYA6	CTBL1_HUMAN	CTNNBL1	Beta-catenin-like protein 1	17.271	17.4065	17.5488	18.1539	18.5134	18.0571
+	2.75288	-0.518167	Q8WYH8	ING5_HUMAN	ING5	Inhibitor of growth protein 5	20.7363	20.8167	20.8091	21.4149	21.1899	21.3119
+	3.11967	-0.821321	Q92466	DDB2_HUMAN	DDB2	DNA damage-binding protein 2	17.6411	17.862	17.8851	18.6253	18.5396	18.6873
+	2.23871	-0.781919	Q92504	S39A7_HUMAN	SLC39A7	Zinc transporter SLC39A7	20.6331	20.7544	20.5344	21.6137	21.1726	21.4813
+	2.29154	-0.440597	Q92508	PIEZ1_HUMAN	PIEZO1	Piezo-type mechanosensitive ion channel component 1	19.7469	19.9266	19.6986	20.1715	20.22	20.3024
+	1.18704	-1.69612	Q92536	YLAT2_HUMAN	SLC7A6	Y+L amino acid transporter 2	17.1919	15.2151	15.2803	17.8183	17.7112	17.2461
+	1.33117	-1.91161	Q92540	SMG7_HUMAN	SMG7	Nonsense-mediated mRNA decay factor SMG7	18.5825	16.3537	17.0392	19.1804	19.4866	19.0432
+	0.860669	2.0117	Q92564;Q9BTE7	DCNL4_HUMAN;DCNL5_HUMAN	DCUN1D4;DCUN1D5	DCN1-like protein 4	17.9591	14.7989	14.6313	13.902	13.8611	13.5912
+	2.78573	-0.44123	Q92576	PHF3_HUMAN	PHF3	PHD finger protein 3	20.1831	20.0574	20.0378	20.5289	20.4736	20.5996
+	2.4169	-0.406014	Q92613	JADE3_HUMAN	JADE3	Protein Jade-3	21.576	21.7348	21.542	21.9726	22.0161	22.0822
+	1.20981	0.555559	Q92620	PRP16_HUMAN	DHX38	Pre-mRNA-splicing factor ATP-dependent RNA helicase PRP16	17.0071	16.9387	17.126	16.8039	16.0855	16.5157
+	1.41931	-0.513957	Q92621	NU205_HUMAN	NUP205	Nuclear pore complex protein Nup205	19.7695	20.2263	19.8226	20.3977	20.6245	20.3381
+	2.15502	-0.4321	Q92664	TF3A_HUMAN	GTF3A	Transcription factor IIIA	20.0731	20.3556	20.2277	20.652	20.6896	20.611
+	3.43153	-4.46434	Q92688	AN32B_HUMAN	ANP32B	Acidic leucine-rich nuclear phosphoprotein 32 family member B	15.8194	14.7314	14.8403	19.7718	19.822	19.1903
+	1.87045	0.500393	Q92747	ARC1A_HUMAN	ARPC1A	Actin-related protein 2/3 complex subunit 1A	20.7989	20.8238	20.5213	20.1009	20.3367	20.2052
+	3.80361	-2.43556	Q92766	RREB1_HUMAN	RREB1	Ras-responsive element-binding protein 1	15.5726	15.6308	15.4324	18.0341	17.6711	18.2372
+	2.44601	-0.509037	Q92769	HDAC2_HUMAN	HDAC2	Histone deacetylase 2	22.2288	22.3988	22.1314	22.7546	22.7178	22.8137
+	3.01566	-0.569127	Q92794	KAT6A_HUMAN	KAT6A	Histone acetyltransferase KAT6A	19.0863	19.2457	19.1013	19.7947	19.6865	19.6595
+	1.95073	-1.35084	Q92901	RL3L_HUMAN	RPL3L	Ribosomal protein uL3-like	27.3337	27.0486	27.9779	28.8792	28.9788	28.5547
+	1.91778	-0.781815	Q92925	SMRD2_HUMAN	SMARCD2	SWI/SNF-related matrix-associated actin-dependent regulator of chromatin subfamily D member 2	18.5005	18.2648	17.9129	18.9311	19.1148	18.9777
+	1.80109	0.561124	Q92945	FUBP2_HUMAN	KHSRP	Far upstream element-binding protein 2	18.6991	19.0372	19.0367	18.2185	18.5032	18.3679
+	2.08238	-0.446653	Q92979	NEP1_HUMAN	EMG1	Ribosomal RNA small subunit methyltransferase NEP1	20.0795	19.905	19.9228	20.317	20.3714	20.5589
+	0.940982	1.92822	Q93050	VPP1_HUMAN	ATP6V0A1	V-type proton ATPase 116 kDa subunit a 1	18.2734	18.3219	18.3051	15.1065	15.758	18.2513
+	2.62042	1.86185	Q93052	LPP_HUMAN	LPP	Lipoma-preferred partner	17.6418	18.0218	17.6809	15.4516	16.0329	16.2745
+	1.44623	-0.433168	Q93062	RBPMS_HUMAN	RBPMS	RNA-binding protein with multiple splicing	18.585	18.7853	18.3586	19.0191	19.1163	18.8931
+	1.62399	-0.419636	Q93074	MED12_HUMAN	MED12	Mediator of RNA polymerase II transcription subunit 12	16.7936	17.0202	16.62	17.225	17.2737	17.1941
+	2.51006	-1.04521	Q969H6	POP5_HUMAN	POP5	Ribonuclease P/MRP protein subunit POP5	18.233	18.6295	18.2345	19.2212	19.4706	19.5409
+	1.14328	-1.8351	Q969L2	MAL2_HUMAN	MAL2	Protein MAL2	17.967	15.7983	15.8681	17.8788	18.58	18.6798
+	1.92457	-0.319769	Q969L4	LSM10_HUMAN	LSM10	U7 snRNA-associated Sm-like protein LSm10	19.2054	19.1484	19.0345	19.5547	19.4057	19.3872
+	1.35138	-0.686231	Q969N2	PIGT_HUMAN	PIGT	GPI transamidase component PIG-T	20.4204	20.7572	20.3199	21.5717	21.0608	20.9238
+	2.19175	-0.33033	Q969S3	ZN622_HUMAN	ZNF622	Cytoplasmic 60S subunit biogenesis factor ZNF622	24.5087	24.666	24.5256	24.975	24.8559	24.8605
+	2.38698	-0.36637	Q969X6	UTP4_HUMAN	UTP4	U3 small nucleolar RNA-associated protein 4 homolog	19.7564	19.8568	19.7085	20.2175	20.0653	20.1381
+	1.99668	0.436079	Q96AG4	LRC59_HUMAN	LRRC59	Leucine-rich repeat-containing protein 59	22.8676	22.5541	22.6607	22.2979	22.2174	22.2588
+	2.11586	-0.672342	Q96B26	EXOS8_HUMAN	EXOSC8	Exosome complex component RRP43	19.3016	19.5067	19.3067	20.2783	19.9346	19.919
+	2.00193	-0.464682	Q96B70	LENG9_HUMAN	LENG9	Leukocyte receptor cluster member 9	19.3309	19.5499	19.2163	19.815	19.7984	19.8778
+	2.34066	0.878907	Q96BP2	CHCH1_HUMAN	CHCHD1	Small ribosomal subunit protein mS37	22.2595	21.9065	21.8235	21.2644	21.0676	21.0207
+	1.99777	-2.61998	Q96C10	DHX58_HUMAN	DHX58	ATP-dependent RNA helicase DHX58	16.5689	14.6971	15.1211	18.0245	18.2036	18.019
+	1.78998	1.23427	Q96C19	EFHD2_HUMAN	EFHD2	EF-hand domain-containing protein D2	19.7361	19.9152	19.6061	19.0665	18.0516	18.4366
+	1.86401	-1.95227	Q96CB9	NSUN4_HUMAN	NSUN4	5-methylcytosine rRNA methyltransferase NSUN4	16.2418	16.9706	15.3767	18.1338	18.2602	18.052
+	2.513	-0.866918	Q96CM3	RUSD4_HUMAN	RPUSD4	Pseudouridylate synthase RPUSD4, mitochondrial	17.9263	18.1889	17.9612	18.9525	19.0414	18.6832
+	1.43843	-0.501763	Q96CT7	CC124_HUMAN	CCDC124	Coiled-coil domain-containing protein 124	23.8025	24.2243	24.2753	24.7066	24.609	24.4918
+	2.47784	-0.340963	Q96CW1	AP2M1_HUMAN	AP2M1	AP-2 complex subunit mu	20.6328	20.7027	20.5387	20.9692	20.9178	21.0102
+	1.53199	-0.40737	Q96D15	RCN3_HUMAN	RCN3	Reticulocalbin-3	18.8983	18.7839	18.6489	19.1697	19.3633	19.0202
+	3.42065	-0.301296	Q96D46	NMD3_HUMAN	NMD3	60S ribosomal export protein NMD3	22.1985	22.2683	22.2302	22.4985	22.5602	22.5422
+	0.855003	-1.48253	Q96DG6	CMBL_HUMAN	CMBL	Carboxymethylenebutenolidase homolog	15.7866	16.9959	18.5669	18.6084	18.6618	18.5269
+	1.36959	0.426966	Q96DH6	MSI2H_HUMAN	MSI2	RNA-binding protein Musashi homolog 2	20.1883	19.9618	19.733	19.6439	19.427	19.5313
+	2.001	-0.347393	Q96DI7	SNR40_HUMAN	SNRNP40	U5 small nuclear ribonucleoprotein 40 kDa protein	21.5431	21.43	21.5571	21.7684	21.9811	21.8229
+	2.23645	4.54534	Q96DR8	MUCL1_HUMAN	MUCL1	Mucin-like protein 1	21.7179	18.8015	20.1247	15.5783	15.8123	15.6175
+	3.58577	-4.04111	Q96EH5	RL39L_HUMAN	RPL39L	Ribosomal protein eL39-like 2	16.1966	15.2509	15.5399	19.4356	20.0393	19.6359
+	2.29011	-3.11692	Q96ES6	MFSD3_HUMAN	MFSD3	Major facilitator superfamily domain-containing protein 3	15.2745	16.4682	14.602	18.4202	18.8222	18.453
+	2.15498	0.471139	Q96EU6	RRP36_HUMAN	RRP36	Ribosomal RNA processing protein 36 homolog	22.3401	22.0835	22.1279	21.7984	21.7063	21.6334
+	1.51697	-0.399647	Q96GM5	SMRD1_HUMAN	SMARCD1	SWI/SNF-related matrix-associated actin-dependent regulator of chromatin subfamily D member 1	20.6418	20.4253	20.333	20.7802	21.0267	20.7921
+	1.96881	-0.371985	Q96GM8	TOE1_HUMAN	TOE1	Target of EGR1 protein 1	19.7186	19.7183	19.8887	20.068	20.2645	20.109
+	2.20641	-0.548971	Q96GN5	CDA7L_HUMAN	CDCA7L	Cell division cycle-associated 7-like protein	18.1385	18.2891	18.3937	18.7092	18.9598	18.7993
+	2.25266	-0.459455	Q96HA7	TONSL_HUMAN	TONSL	Tonsoku-like protein	19.8105	19.9771	19.9349	20.2304	20.4319	20.4385
+	0.864298	1.7144	Q96HI0	SENP5_HUMAN	SENP5	Sentrin-specific protease 5	16.2749	17.0693	17.8384	14.4374	14.651	16.9511
+	2.42477	0.318091	Q96HS1	PGAM5_HUMAN	PGAM5	Serine/threonine-protein phosphatase PGAM5, mitochondrial	22.0503	21.8954	22.0155	21.6484	21.7162	21.6423
+	1.46638	-1.64261	Q96I99	SUCB2_HUMAN	SUCLG2	Succinate--CoA ligase [GDP-forming] subunit beta, mitochondrial	14.6215	15.915	14.8479	16.1219	16.9632	17.2271
+	1.80637	-0.426143	Q96JM3	CHAP1_HUMAN	CHAMP1	Chromosome alignment-maintaining phosphoprotein 1	20.4954	20.4526	20.3775	20.702	20.8553	21.0467
+	2.47026	-2.03483	Q96JN8	NEUL4_HUMAN	NEURL4	Neuralized-like protein 4	16.7986	15.7457	16.2247	18.2024	18.5266	18.1444
+	2.57689	-0.488901	Q96JP5	ZFP91_HUMAN	ZFP91	E3 ubiquitin-protein ligase ZFP91	20.5854	20.5604	20.5838	20.9271	21.1752	21.0941
+	3.42472	-0.629274	Q96K58	ZN668_HUMAN	ZNF668	Zinc finger protein 668	21.5139	21.4571	21.4174	22.0943	22.1764	22.0055
+	2.81817	-0.403994	Q96KR1	ZFR_HUMAN	ZFR	Zinc finger RNA-binding protein	22.5858	22.5132	22.6159	22.8943	23.0383	22.9943
+	1.05449	-7.04109	Q96L21	RL10L_HUMAN	RPL10L	Ribosomal protein uL16-like	14.4717	24.7819	16.652	25.7006	25.7339	25.5944
+	2.29181	-0.295238	Q96L73	NSD1_HUMAN	NSD1	Histone-lysine N-methyltransferase, H3 lysine-36 specific	20.0536	20.1317	19.9819	20.3255	20.4121	20.3153
+	1.0998	-3.22007	Q96LT9	RNPC3_HUMAN	RNPC3	RNA-binding region-containing protein 3	13.8986	16.3551	18.6624	19.406	19.5886	19.5818
+	1.39475	-0.53543	Q96MD7	CI085_HUMAN	C9orf85	Uncharacterized protein C9orf85	20.397	20.858	20.5026	20.8995	21.2018	21.2624
+	1.23735	-2.95532	Q96MF7	NSE2_HUMAN	NSMCE2	E3 SUMO-protein ligase NSE2	15.5996	14.7764	18.471	19.1574	19.364	19.1916
+	3.31576	-0.452804	Q96MU7	YTDC1_HUMAN	YTHDC1	YTH domain-containing protein 1	23.1759	23.2363	23.266	23.6352	23.7471	23.6543
+	1.80258	-0.668891	Q96MX3	ZNF48_HUMAN	ZNF48	Zinc finger protein 48	18.5623	18.4054	18.1958	19.2376	19.1223	18.8102
+	2.66968	-0.694091	Q96N64	PWP2A_HUMAN	PWWP2A	PWWP domain-containing protein 2A	18.9941	18.9077	19.1482	19.7531	19.5759	19.8033
+	1.09768	1.38208	Q96N67	DOCK7_HUMAN	DOCK7	Dedicator of cytokinesis protein 7	17.3591	18.2374	17.5682	15.4979	17.3168	16.2038
+	2.06178	-0.554029	Q96NY9	MUS81_HUMAN	MUS81	Crossover junction endonuclease MUS81	20.0577	20.0505	19.7178	20.4693	20.5517	20.4671
+	2.71108	0.952228	Q96P63	SPB12_HUMAN	SERPINB12	Serpin B12	20.6339	20.5799	20.294	19.6674	19.3999	19.5838
+	2.82581	-0.756507	Q96PV7	F193B_HUMAN	FAM193B	Protein FAM193B	18.514	18.2804	18.3977	19.2045	19.2427	19.0144
+	1.50211	0.367219	Q96PY5	FMNL2_HUMAN	FMNL2	Formin-like protein 2	21.4963	21.4485	21.1462	21.0181	20.9412	21.03
+	1.98004	-0.373094	Q96Q89	KI20B_HUMAN	KIF20B	Kinesin-like protein KIF20B	18.6647	18.9037	18.75	19.2258	19.1335	19.0784
+	1.74672	0.371817	Q96QD8	S38A2_HUMAN	SLC38A2	Sodium-coupled neutral amino acid symporter 2	20.9638	21.1775	20.8933	20.6998	20.5547	20.6645
+	1.66518	-2.70283	Q96QU8	XPO6_HUMAN	XPO6	Exportin-6	16.347	14.2837	16.615	18.55	18.458	18.3461
+	1.97583	-0.660955	Q96R06	SPAG5_HUMAN	SPAG5	Sperm-associated antigen 5	18.7796	19.2408	18.8488	19.5974	19.5861	19.6685
+	0.986501	-1.08667	Q96RL1	UIMC1_HUMAN	UIMC1	BRCA1-A complex subunit RAP80	17.6776	16.0526	17.5078	18.1243	18.2173	18.1565
+	1.26861	1.08676	Q96RQ3	MCCA_HUMAN	MCCC1	Methylcrotonoyl-CoA carboxylase subunit alpha, mitochondrial	19.799	21.078	20.0753	19.4242	19.1939	19.074
+	1.26143	-1.50912	Q96RR1	PEO1_HUMAN	TWNK	Twinkle mtDNA helicase	18.2339	16.4001	17.7909	18.9017	19.1833	18.8673
+	2.76159	-0.804621	Q96S52	PIGS_HUMAN	PIGS	GPI transamidase component PIG-S	18.7268	18.9623	18.7166	19.4687	19.7128	19.638
+	3.12866	0.760019	Q96SB3	NEB2_HUMAN	PPP1R9B	Neurabin-2	21.603	21.6284	21.5374	20.9403	20.8671	20.6813
+	2.33253	-0.532305	Q96SI9	STRBP_HUMAN	STRBP	Spermatid perinuclear RNA-binding protein	20.0813	20.0763	20.3146	20.607	20.6822	20.78
+	3.22653	-3.13293	Q96SN8	CK5P2_HUMAN	CDK5RAP2	CDK5 regulatory subunit-associated protein 2	16.2375	15.4532	15.2222	18.9303	18.7134	18.6681
+	2.13872	-0.714094	Q96ST2	IWS1_HUMAN	IWS1	Protein IWS1 homolog	21.9709	21.7998	22.0493	22.4716	22.8828	22.6078
+	1.51946	-0.32944	Q96T21	SEBP2_HUMAN	SECISBP2	Selenocysteine insertion sequence-binding protein 2	18.2485	18.5822	18.4949	18.7608	18.7847	18.7684
+	3.05008	-0.24718	Q96T23	RSF1_HUMAN	RSF1	Remodeling and spacing factor 1	22.8203	22.7939	22.7697	23.0324	23.0063	23.0868
+	3.07303	-0.487461	Q96T58	MINT_HUMAN	SPEN	Msx2-interacting protein	19.5442	19.6739	19.5291	20.0231	20.0643	20.122
+	2.20657	-3.75101	Q96T60	PNKP_HUMAN	PNKP	Bifunctional polynucleotide phosphatase/kinase	16.5709	14.5861	16.6837	19.2858	19.9338	19.874
+	1.12284	-0.874008	Q96TA1	NIBA2_HUMAN	NIBAN2	Protein Niban 2	16.9077	17.6694	17.8618	18.0916	18.7943	18.175
+	1.65026	2.2125	Q99439	CNN2_HUMAN	CNN2	Calponin-2	17.6535	18.2097	17.6746	14.8649	15.2568	16.7785
+	3.08961	-0.42744	Q99496	RING2_HUMAN	RNF2	E3 ubiquitin-protein ligase RING2	20.3639	20.4662	20.3086	20.798	20.798	20.825
+	0.981946	2.43059	Q99536	VAT1_HUMAN	VAT1	Synaptic vesicle membrane protein VAT-1 homolog	18.7329	18.4887	18.4734	14.3958	18.3266	15.6808
+	0.951071	1.17504	Q99543	DNJC2_HUMAN	DNAJC2	DnaJ homolog subfamily C member 2	18.8764	17.7275	18.2912	16.86	18.043	16.467
+	2.28469	-0.997412	Q99547	MPH6_HUMAN	MPHOSPH6	M-phase phosphoprotein 6	18.4633	18.257	17.9461	19.0305	19.3659	19.2621
+	2.66883	0.915511	Q99567	NUP88_HUMAN	NUP88	Nuclear pore complex protein Nup88	19.7672	19.6547	19.5323	18.9084	18.7704	18.5289
+	2.93218	-0.259226	Q99569	PKP4_HUMAN	PKP4	Plakophilin-4	19.921	19.8628	19.9644	20.1927	20.1554	20.1778
+	1.56662	-0.378043	Q99613	EIF3C_HUMAN	EIF3C	Eukaryotic translation initiation factor 3 subunit C	25.729	25.5211	25.8295	25.9588	26.0752	26.1798
+	1.43489	-0.449291	Q99715	COCA1_HUMAN	COL12A1	Collagen alpha-1(XII) chain	19.1557	19.3113	18.8199	19.5477	19.5206	19.5665
+	2.7179	4.21368	Q99735	MGST2_HUMAN	MGST2	Microsomal glutathione S-transferase 2	19.8986	19.8347	19.0207	14.4858	15.3844	16.2428
+	2.63531	-0.283595	Q99741	CDC6_HUMAN	CDC6	Cell division control protein 6 homolog	19.8131	19.8142	19.7585	20.0184	20.1454	20.0728
+	2.0201	-0.815249	Q99865;Q9BPZ2	SPI2A_HUMAN;SPI2B_HUMAN	SPIN2A;SPIN2B	Spindlin-2A	18.1906	17.9969	18.5387	19.1287	19.1329	18.9104
+	1.88364	-0.736814	Q99941	ATF6B_HUMAN	ATF6B	Cyclic AMP-dependent transcription factor ATF-6 beta	18.4539	18.0222	18.2949	19.0597	18.7636	19.1581
+	2.75315	-0.298377	Q99985	SEM3C_HUMAN	SEMA3C	Semaphorin-3C	22.0427	22.1282	22.0776	22.3257	22.3826	22.4354
+	3.01772	0.562403	Q9BPX3	CND3_HUMAN	NCAPG	Condensin complex subunit 3	20.6154	20.7485	20.6178	20.1523	20.1385	20.0038
+	1.95333	0.567895	Q9BPX5	ARP5L_HUMAN	ARPC5L	Actin-related protein 2/3 complex subunit 5-like protein	20.8153	20.9222	20.5265	20.1596	20.1222	20.2786
+	3.30345	-0.410343	Q9BQ67	GRWD1_HUMAN	GRWD1	Glutamate-rich WD repeat-containing protein 1	21.3831	21.2777	21.324	21.7726	21.7547	21.6887
+	1.8764	-0.870836	Q9BQ75	CMS1_HUMAN	CMSS1	Protein CMSS1	19.2844	18.697	19.1899	19.8755	19.7956	20.1128
+	1.25542	-1.08652	Q9BQ87	TBL1Y_HUMAN	TBL1Y	F-box-like/WD repeat-containing protein TBL1Y	15.9825	14.8413	15.3709	16.3709	16.1427	16.9406
+	3.0736	-0.362359	Q9BQA1	MEP50_HUMAN	WDR77	Methylosome protein WDR77	22.6852	22.7488	22.8178	23.0882	23.1228	23.1279
+	2.50819	-0.521139	Q9BQI6	SLF1_HUMAN	SLF1	SMC5-SMC6 complex localization factor protein 1	19.3469	19.2617	19.1376	19.7116	19.8791	19.7189
+	2.15685	-0.524563	Q9BRD0	BUD13_HUMAN	BUD13	BUD13 homolog	20.6413	20.39	20.4493	20.9314	21.1554	20.9676
+	3.64489	-0.528336	Q9BSJ2	GCP2_HUMAN	TUBGCP2	Gamma-tubulin complex component 2	17.7298	17.7752	17.8248	18.3647	18.2931	18.2571
+	0.897494	-3.99335	Q9BSM1	PCGF1_HUMAN	PCGF1	Polycomb group RING finger protein 1	21.7447	14.9697	16.3138	21.8072	21.41	21.7911
+	4.03314	-3.1291	Q9BTC8	MTA3_HUMAN	MTA3	Metastasis-associated protein MTA3	15.5891	15.6631	16.082	18.6764	18.9428	19.1024
+	0.970785	-1.40492	Q9BTU6	P4K2A_HUMAN	PI4K2A	Phosphatidylinositol 4-kinase type 2-alpha	15.4776	17.513	17.1922	18.1362	17.7049	18.5564
+	1.1688	0.669102	Q9BTW9	TBCD_HUMAN	TBCD	Tubulin-specific chaperone D	18.194	18.7286	18.2401	17.7302	18.0725	17.3527
+	1.56258	0.327791	Q9BU76	MMTA2_HUMAN	MMTAG2	Multiple myeloma tumor-associated protein 2	22.8319	22.6113	22.7329	22.2722	22.5232	22.3973
+	2.69374	-0.351887	Q9BUJ2	HNRL1_HUMAN	HNRNPUL1	Heterogeneous nuclear ribonucleoprotein U-like protein 1	21.0427	21.0808	20.9434	21.409	21.3931	21.3204
+	1.34237	-2.10517	Q9BUR4	TCAB1_HUMAN	WRAP53	Telomerase Cajal body protein 1	17.2331	16.3515	18.7175	19.1219	19.9794	19.5164
+	3.97578	-0.414103	Q9BUT9	MCRI2_HUMAN	MCRIP2	MAPK regulated corepressor interacting protein 2	18.4667	18.4853	18.5278	18.9263	18.9285	18.8673
+	2.01424	-0.257442	Q9BV38	WDR18_HUMAN	WDR18	WD repeat-containing protein 18	22.9811	22.9898	22.913	23.1302	23.2236	23.3024
+	1.93402	-3.50532	Q9BVC4	LST8_HUMAN	MLST8	Target of rapamycin complex subunit LST8	18.0484	15.7433	15.6027	19.8399	20.0608	20.0097
+	2.66519	-0.412548	Q9BVQ7	AFG2B_HUMAN	AFG2B	ATPase family gene 2 protein homolog B	18.5058	18.6566	18.4912	18.9549	18.9246	19.0118
+	1.70716	1.85947	Q9BW19	KIFC1_HUMAN	KIFC1	Kinesin-like protein KIFC1	16.1392	15.1144	16.0296	13.2255	13.9735	14.5058
+	1.59309	0.398637	Q9BW27	NUP85_HUMAN	NUP85	Nuclear pore complex protein Nup85	19.3954	19.1962	19.0448	18.8608	18.7065	18.8732
+	2.40144	-1.2406	Q9BW71	HIRP3_HUMAN	HIRIP3	HIRA-interacting protein 3	18.2464	17.7381	17.8026	18.9044	19.323	19.2816
+	2.16673	1.63385	Q9BWD1	THIC_HUMAN	ACAT2	Acetyl-CoA acetyltransferase, cytosolic	16.7276	16.8717	17.6377	15.7354	15.3341	15.266
+	1.22348	-0.625235	Q9BWE0	REPI1_HUMAN	REPIN1	Replication initiator 1	17.6481	17.5313	17.9912	18.7317	18.2334	18.0812
+	2.18909	-0.56977	Q9BWJ5	SF3B5_HUMAN	SF3B5	Splicing factor 3B subunit 5	20.6793	20.6777	20.6857	21.0787	21.4536	21.2196
+	1.47473	-0.444028	Q9BWT1	CDCA7_HUMAN	CDCA7	Cell division cycle-associated protein 7	19.377	19.2776	19.1973	19.9251	19.7751	19.4837
+	2.59558	-1.61135	Q9BXB4	OSB11_HUMAN	OSBPL11	Oxysterol-binding protein-related protein 11	15.8874	16.4074	15.642	17.5535	17.4739	17.7434
+	2.61326	-0.515528	Q9BXJ8	TACAN_HUMAN	TMEM120A	Ion channel TACAN	18.0419	18.1517	17.95	18.5796	18.4728	18.6379
+	1.32152	-0.777972	Q9BXW9	FACD2_HUMAN	FANCD2	Fanconi anemia group D2 protein	17.8705	18.785	18.2305	18.9893	19.2171	19.0136
+	3.14348	-0.380118	Q9BXY0	MAK16_HUMAN	MAK16	Protein MAK16 homolog	20.0392	20.0543	20.1056	20.3773	20.4919	20.4704
+	3.59946	-0.470497	Q9BY12	SCAPE_HUMAN	SCAPER	S phase cyclin A-associated protein in the endoplasmic reticulum	19.6646	19.6965	19.606	20.1682	20.1363	20.0741
+	1.5991	1.12907	Q9BY77	PDIP3_HUMAN	POLDIP3	Polymerase delta-interacting protein 3	21.6752	22.0878	21.3583	21.063	20.4002	20.2709
+	1.85603	-0.622	Q9BYD1	RM13_HUMAN	MRPL13	Large ribosomal subunit protein uL13m	16.4602	16.4157	16.7472	16.9522	17.2412	17.2957
+	1.46721	-0.454178	Q9BYD3	RM04_HUMAN	MRPL4	Large ribosomal subunit protein uL4m	19.6736	19.8786	20.0845	20.192	20.4723	20.3349
+	2.25809	-0.727983	Q9BYN8	RT26_HUMAN	MRPS26	Small ribosomal subunit protein mS26	19.6041	19.8751	19.8649	20.4249	20.7086	20.3945
+	0.903118	-1.80524	Q9BYW2	SETD2_HUMAN	SETD2	Histone-lysine N-methyltransferase SETD2	16.3917	17.0497	14.1725	17.0226	18.1295	17.8775
+	1.45253	-0.37014	Q9BZ95	NSD3_HUMAN	NSD3	Histone-lysine N-methyltransferase NSD3	20.8221	21.0341	20.6892	21.1005	21.2413	21.314
+	2.0255	-0.510196	Q9BZK7	TBL1R_HUMAN	TBL1XR1	F-box-like/WD repeat-containing protein TBL1XR1	19.6238	19.5281	19.2856	19.9666	19.9312	20.0703
+	1.83508	0.753997	Q9BZZ5	API5_HUMAN	API5	Apoptosis inhibitor 5	20.7624	20.8399	20.8873	20.3245	20.1755	19.7276
+	2.03673	-0.382136	Q9C086	IN80B_HUMAN	INO80B	INO80 complex subunit B	20.0508	19.9948	20.1167	20.4863	20.5298	20.2925
+	1.51429	0.434271	Q9C0B5	ZDHC5_HUMAN	ZDHHC5	Palmitoyltransferase ZDHHC5	19.901	19.5734	19.4863	19.182	19.176	19.3
+	1.28884	-1.63536	Q9C0B7	TNG6_HUMAN	TANGO6	Transport and Golgi organization protein 6 homolog	16.5774	17.0347	18.5359	19.0344	19.1178	18.9019
+	1.64989	0.815646	Q9C0D9	EPT1_HUMAN	SELENOI	Ethanolaminephosphotransferase 1	23.398	23.1767	22.7139	22.4734	22.132	22.2363
+	2.57416	-2.62831	Q9C0E2	XPO4_HUMAN	XPO4	Exportin-4	17.1128	15.9552	16.0362	19.2352	18.7807	18.9732
+	3.22673	-0.598267	Q9GZL7	WDR12_HUMAN	WDR12	Ribosome biogenesis protein WDR12	20.5919	20.6667	20.6583	21.1831	21.349	21.1796
+	3.1465	1.88668	Q9GZP8	IMUP_HUMAN	IMUP	Immortalization up-regulated protein	21.6537	21.1695	21.527	19.2934	19.7545	19.6421
+	2.80608	-0.446135	Q9GZS3	SKI8_HUMAN	SKIC8	Superkiller complex protein 8	25.6412	25.6772	25.7196	26.0206	26.1977	26.1581
+	1.01412	-1.11081	Q9H000	MKRN2_HUMAN	MKRN2	E3 ubiquitin-protein ligase makorin-2	15.8397	16.9946	17.5088	17.6541	17.8701	18.1512
+	2.75039	-0.346101	Q9H089	LSG1_HUMAN	LSG1	Large subunit GTPase 1 homolog	22.6363	22.6112	22.5024	22.9079	22.974	22.9064
+	1.7304	-0.502534	Q9H0E3	SP130_HUMAN	SAP130	Histone deacetylase complex subunit SAP130	18.7963	18.8837	18.4766	19.1952	19.1626	19.3065
+	2.40987	-0.372974	Q9H0S4	DDX47_HUMAN	DDX47	Probable ATP-dependent RNA helicase DDX47	20.8364	20.6625	20.7131	21.0497	21.1116	21.1697
+	2.32948	-0.46624	Q9H116	GZF1_HUMAN	GZF1	GDNF-inducible zinc finger protein 1	19.0417	18.8305	18.864	19.3386	19.3207	19.4757
+	1.69372	-0.314074	Q9H1A4	APC1_HUMAN	ANAPC1	Anaphase-promoting complex subunit 1	19.2275	19.269	19.0235	19.4305	19.5551	19.4767
+	1.96797	-0.705422	Q9H1E3	NUCKS_HUMAN	NUCKS1	Nuclear ubiquitous casein and cyclin-dependent kinase substrate 1	22.3761	22.1272	22.2669	22.7457	22.9196	23.2213
+	2.80823	-2.09359	Q9H2G4	TSYL2_HUMAN	TSPYL2	Testis-specific Y-encoded-like protein 2	15.8965	16.2837	15.5804	17.9331	18.3618	17.7464
+	1.43854	0.498475	Q9H2H9	S38A1_HUMAN	SLC38A1	Sodium-coupled neutral amino acid symporter 1	20.2159	20.44	20.1628	19.9853	19.8202	19.5178
+	0.912954	-2.74959	Q9H2M9	RBGPR_HUMAN	RAB3GAP2	Rab3 GTPase-activating protein non-catalytic subunit	20.4811	16.5529	16.028	20.535	20.4273	20.3485
+	3.30745	-0.541902	Q9H2P0	ADNP_HUMAN	ADNP	Activity-dependent neuroprotector homeobox protein	20.334	20.2691	20.3097	20.7599	20.929	20.8497
+	2.42489	-0.401165	Q9H2U1	DHX36_HUMAN	DHX36	ATP-dependent DNA/RNA helicase DHX36	19.8729	19.807	19.6627	20.1441	20.1776	20.2243
+	1.91498	-0.262079	Q9H2Y7	ZN106_HUMAN	ZNF106	Zinc finger protein 106	22.0177	22.1303	21.9357	22.2569	22.3295	22.2836
+	0.96762	-1.83783	Q9H329	E41LB_HUMAN	EPB41L4B	Band 4.1-like protein 4B	18.2678	15.4575	17.9394	18.9364	19.0751	19.1666
+	3.33145	-0.613147	Q9H330	TM245_HUMAN	TMEM245	Transmembrane protein 245	20.4394	20.4514	20.2847	21.0462	21.0025	20.9663
+	1.58546	0.422698	Q9H361	PABP3_HUMAN	PABPC3	Polyadenylate-binding protein 3	24.9788	25.0803	24.8488	24.7484	24.4765	24.4149
+	1.58843	0.67407	Q9H3N1	TMX1_HUMAN	TMX1	Thioredoxin-related transmembrane protein 1	19.2338	18.6372	18.7926	18.0697	18.3351	18.2366
+	2.24088	-1.87712	Q9H4K7	MTG2_HUMAN	MTG2	Mitochondrial ribosome-associated GTPase 2	16.536	16.4868	15.5508	18.2545	17.8018	18.1487
+	1.51619	-0.8224	Q9H4Z2	ZN335_HUMAN	ZNF335	Zinc finger protein 335	17.9451	18.1554	18.5186	18.6791	19.3159	19.0912
[truncated: 2,122 more rows]

## Sheet: Ac-Lyn_Ac-LynAAA
Significant	LOG(- P-value)	Difference	Protein.Group	Protein.Names	Genes	First.Protein.Description	Ac-Lyn_1	Ac-Lyn_2	Ac-Lyn_3	Ac-Lyn_AAA_1	Ac-Lyn_AAA_2	Ac-Lyn_AAA_3
[truncated: 3,684 more rows]
