# Supplementary material for: CUL4A-DDB1-DCAF10 is an N-recognin for N-terminally acetylated Src kinases
Source: Nat Commun. 2026 Jan 3;17:132. doi: 10.1038/s41467-025-68074-9 (PMC12775124; doi:10.1038/s41467-025-68074-9)
Supplement: Supplementary file 10 — Supplementary Data 8 [file 41467_2025_68074_MOESM10_ESM.xlsx]

## Sheet: Lyn-GFP_RNAiNMT-+Dox
Significant	LOG(-P-value)	Difference	Protein.Group	Protein.Names	Genes	First.Protein.Description	GOMF name	GOBP slim name	GOCC slim name	KEGG name	Keywords	GFP-Lyn_IP_RNAiNMT_+Dox_1	GFP-Lyn_IP_RNAiNMT_+Dox_2	GFP-Lyn_IP_RNAiNMT_+Dox_3	GFP-Lyn_IP_RNAiNMT_-Dox_1	GFP-Lyn_IP_RNAiNMT_-Dox_2	GFP-Lyn_IP_RNAiNMT_-Dox_3
+	2.03229	1.5476	Q5QP82	DCA10_HUMAN	DCAF10	DDB1- and CUL4-associated factor 10		macromolecule metabolic process;macromolecule modification;metabolic process;nitrogen compound metabolic process;primary metabolic process;protein metabolic process;protein modification by small protein conjugation or removal;protein modification process	catalytic complex;cellular anatomical entity;nucleoplasm;protein-containing complex;ubiquitin ligase complex		Alternativesplicing;Methylation;Phosphoprotein;Referenceproteome;Repeat;Ublconjugationpathway;WDrepeat	17.7073	17.6869	18.4375	16.741	16.4537	15.9941
+	4.18354	4.66473	P07948	LYN_HUMAN	LYN	Tyrosine-protein kinase Lyn	adenyl nucleotide binding;adenyl ribonucleotide binding;anion binding;ATP binding;binding;carbohydrate derivative binding;catalytic activity;catalytic activity, acting on a protein;cell adhesion molecule binding;cytoskeletal protein binding;enzyme binding;ephrin receptor binding;gamma-tubulin binding;glycolipid binding;glycosphingolipid binding;growth factor receptor binding;heterocyclic compound…	anatomical structure development;biological process involved in interspecies interaction between organisms;biological regulation;cell communication;cell development;cell differentiation;cell motility;cell surface receptor signaling pathway;cellular component organization;cellular component organization or biogenesis;cellular process;defense response to other organism;developmental process;DNA dam…	cell junction;cell surface;cellular anatomical entity;cytoplasm;cytosol;extracellular organelle;extrinsic component of membrane;glutamatergic synapse;Golgi apparatus;intracellular membrane-bounded organelle;intracellular non-membrane-bounded organelle;intracellular organelle;membrane;membrane protein complex;non-membrane-bounded organelle;nucleus;organelle;plasma membrane;postsynaptic specializat…	B cell receptor signaling pathway;Chemokine signaling pathway;Epithelial cell signaling in Helicobacter pylori infection;Fc epsilon RI signaling pathway;Fc gamma R-mediated phagocytosis;Long-term depression	3D-structure;Adaptiveimmunity;Alternativesplicing;ATP-binding;Cellmembrane;Cytoplasm;Golgiapparatus;Host-virusinteraction;Immunity;Inflammatoryresponse;Innateimmunity;Kinase;Lipoprotein;Membrane;Myristate;Nucleotide-binding;Nucleus;Palmitate;Phosphoprotein;Proto-oncogene;Referenceproteome;SH2domain;SH3domain;Transferase;Tyrosine-proteinkinase;Ublconjugation	26.7389	26.8504	26.9869	22.6584	22.1642	21.7594
+	1.66055	-1.52241	A0A804HKV3	A0A804HKV3_HUMAN	ACTA1	Actin, alpha skeletal muscle					Proteomicsidentification;Referenceproteome	16.6438	15.9892	16.6199	17.7064	18.6437	17.4701
+	1.51172	3.53902	P23526	SAHH_HUMAN	AHCY	Adenosylhomocysteinase	adenosylhomocysteinase activity;catalytic activity;hydrolase activity;hydrolase activity, acting on carbon-sulfur bonds	cellular process;metabolic process;one-carbon metabolic process;small molecule metabolic process;sulfur compound metabolic process	cellular anatomical entity;cytoplasmic vesicle;cytosol;endoplasmic reticulum;extracellular organelle;intracellular membrane-bounded organelle;intracellular organelle;nucleus;organelle;vesicle	Cysteine and methionine metabolism	3D-structure;Acetylation;Alternativesplicing;Copper;Cytoplasm;Directproteinsequencing;Diseasevariant;Endoplasmicreticulum;Hydrolase;Hydroxylation;NAD;Nucleus;One-carbonmetabolism;Phosphoprotein;Referenceproteome	20.7955	22.2214	21.1143	16.4308	17.3301	19.7532
+	1.31355	1.52866	Q02040	AK17A_HUMAN	AKAP17A	A-kinase anchor protein 17A	binding;nucleic acid binding;organic cyclic compound binding;protein binding;protein kinase A binding;RNA binding	biological regulation;cell activation;cellular aromatic compound metabolic process;cellular nitrogen compound metabolic process;cellular process;heterocycle metabolic process;immune system process;macromolecule metabolic process;metabolic process;mRNA metabolic process;mRNA processing;multicellular organismal process;nitrogen compound metabolic process;nucleobase-containing compound metabolic pro…	cellular anatomical entity;cytosol;intracellular membrane-bounded organelle;intracellular organelle;nucleus;organelle;protein-containing complex;ribonucleoprotein complex;spliceosomal complex		Alternativesplicing;Isopeptidebond;mRNAprocessing;mRNAsplicing;Nucleus;Phosphoprotein;Referenceproteome;RNA-binding;Spliceosome;Ublconjugation	17.0887	18.6997	17.334	16.3471	16.436	15.7533
+	1.54376	1.65239	P05187	PPB1_HUMAN	ALPP	Alkaline phosphatase, placental type	alkaline phosphatase activity;binding;catalytic activity;cation binding;hydrolase activity;hydrolase activity, acting on ester bonds;ion binding;magnesium ion binding;metal ion binding;phosphatase activity;phosphoric ester hydrolase activity;transition metal ion binding;zinc ion binding	cellular process;metabolic process;phosphorus metabolic process	cell surface;cellular anatomical entity;membrane;plasma membrane	Aminobenzoate degradation;Folate biosynthesis;Two-component system	3D-structure;Calcium;Cellmembrane;Directproteinsequencing;Disulfidebond;Glycoprotein;GPI-anchor;Hydrolase;Lipoprotein;Magnesium;Membrane;Metal-binding;Referenceproteome;Signal;Transmembrane;Transmembranehelix;Zinc	18.2892	18.3314	18.3432	17.6122	16.4465	15.948
+	0.719287	-2.74418	Q92688	AN32B_HUMAN	ANP32B	Acidic leucine-rich nuclear phosphoprotein 32 family member B	binding;enzyme binding;histone binding;protein binding;RNA polymerase binding	anatomical structure development;biological regulation;cellular component assembly;cellular component organization;cellular component organization or biogenesis;cellular process;chromatin organization;developmental process;positive regulation of catalytic activity;protein-containing complex assembly;regulation of biological process;regulation of catalytic activity;regulation of metabolic process;…	cellular anatomical entity;cytoplasm;extracellular organelle;intracellular membrane-bounded organelle;intracellular organelle;nucleoplasm;nucleus;organelle;vesicle		3D-structure;Acetylation;Alternativesplicing;Chaperone;Cytoplasm;Host-virusinteraction;Leucine-richrepeat;Nucleus;Phosphoprotein;Referenceproteome;Repeat	21.2989	15.9009	20.9098	22.3857	22.0951	21.8614
+	4.30705	-1.21165	Q9NWB6	ARGL1_HUMAN	ARGLU1	Arginine and glutamate-rich protein 1	binding;cadherin binding;cell adhesion molecule binding;protein binding		cellular anatomical entity;cytosol;intracellular membrane-bounded organelle;intracellular organelle;mitochondrion;nucleoplasm;organelle		Alternativesplicing;Nucleus;Phosphoprotein;Referenceproteome;Transcription;Transcriptionregulation	21.2185	21.0691	21.0886	22.2989	22.2849	22.4273
+	2.81921	1.77254	P80723	BASP1_HUMAN	BASP1	Brain acid soluble protein 1	binding;DNA binding;double-stranded DNA binding;nucleic acid binding;organic cyclic compound binding;protein binding;protein domain specific binding;sequence-specific DNA binding;sequence-specific double-stranded DNA binding;transcription cis-regulatory region binding;transcription coregulator activity;transcription corepressor activity;transcription regulator activity;transcription regulatory re…	anatomical structure development;biological regulation;cell differentiation;cellular process;developmental process;multicellular organismal process;muscle structure development;pattern specification process;regulation of biological process;regulation of DNA-templated transcription;regulation of metabolic process;reproductive process	cell junction;cellular anatomical entity;cytoplasm;cytoskeleton;extracellular organelle;intracellular membrane-bounded organelle;intracellular non-membrane-bounded organelle;intracellular organelle;membrane;non-membrane-bounded organelle;nucleus;organelle;plasma membrane;protein-containing complex;protein-DNA complex;site of polarized growth;vesicle		Alternativesplicing;Cellmembrane;Cellprojection;Directproteinsequencing;Isopeptidebond;Lipoprotein;Membrane;Myristate;Phosphoprotein;Referenceproteome;Ublconjugation	18.4857	18.2387	17.9065	16.5832	16.1245	16.6056
+	2.74274	1.31343	Q14692	BMS1_HUMAN	BMS1	Ribosome biogenesis protein BMS1 homolog	adenyl nucleotide binding;adenyl ribonucleotide binding;anion binding;ATP binding;binding;carbohydrate derivative binding;catalytic activity;GTP binding;GTPase activity;guanyl nucleotide binding;guanyl ribonucleotide binding;heterocyclic compound binding;hydrolase activity;hydrolase activity, acting on acid anhydrides;hydrolase activity, acting on acid anhydrides, in phosphorus-containing anhydri…	cellular aromatic compound metabolic process;cellular component biogenesis;cellular component organization or biogenesis;cellular nitrogen compound metabolic process;cellular process;heterocycle metabolic process;macromolecule metabolic process;metabolic process;nitrogen compound metabolic process;nucleobase-containing compound metabolic process;primary metabolic process;ribosomal small subunit b…	cellular anatomical entity;chromosome;intracellular non-membrane-bounded organelle;intracellular organelle;non-membrane-bounded organelle;nucleolus;nucleoplasm;organelle;preribosome;protein-containing complex;ribonucleoprotein complex	Ribosome biogenesis in eukaryotes	3D-structure;ATP-binding;Diseasevariant;Ectodermaldysplasia;GTP-binding;Isopeptidebond;Nucleotide-binding;Nucleus;Phosphoprotein;Referenceproteome;Ribosomebiogenesis;Ublconjugation	19.2549	19.2585	19.2776	17.6955	18.2933	17.8618
+	1.10727	1.574	P35613	BASI_HUMAN	BSG	Basigin	binding;cadherin binding;carbohydrate binding;cell adhesion molecule binding;exogenous protein binding;mannose binding;molecular transducer activity;monosaccharide binding;protein binding;signaling receptor activity;small molecule binding;virus receptor activity	anatomical structure development;anatomical structure formation involved in morphogenesis;biological regulation;cell motility;cell surface receptor signaling pathway;cellular localization;cellular process;developmental process;immune system process;localization;locomotion;macromolecule localization;multicellular organismal process;protein localization;protein localization to plasma membrane;regul…	cell junction;cellular anatomical entity;cytoplasmic vesicle;endosome;extracellular organelle;intracellular membrane-bounded organelle;intracellular organelle;membrane;mitochondrion;organelle;photoreceptor inner segment;plasma membrane;vesicle		3D-structure;Alternativepromoterusage;Alternativesplicing;Angiogenesis;Bloodgroupantigen;Cellmembrane;Cellprojection;Directproteinsequencing;Disulfidebond;Endoplasmicreticulum;Endosome;Glycoprotein;Hostcellreceptorforvirusentry;Host-virusinteraction;Immunoglobulindomain;Lectin;Mannose-binding;Membrane;Phosphoprotein;Receptor;Referenceproteome;Signal;Transmembrane;Transmembranehelix	17.4913	18.2364	18.1066	15.4529	16.088	17.5714
+	1.12907	1.65539	O43684	BUB3_HUMAN	BUB3	Mitotic checkpoint protein BUB3	binding;protein binding;ubiquitin binding;ubiquitin-like protein binding	biological regulation;cell cycle;cell division;cellular localization;cellular process;intracellular signal transduction;localization;macromolecule localization;meiotic cell cycle;protein localization;regulation of biological process;regulation of cell cycle;regulation of organelle organization;reproductive process;signal transduction	cellular anatomical entity;cytosol;intracellular non-membrane-bounded organelle;intracellular organelle;kinetochore;non-membrane-bounded organelle;nucleoplasm;organelle;protein-containing complex	Cell cycle;Cell cycle - yeast	Acetylation;ADP-ribosylation;Alternativesplicing;Cellcycle;Celldivision;Centromere;Chromosome;Chromosomepartition;Isopeptidebond;Kinetochore;Meiosis;Mitosis;Nucleus;Phosphoprotein;Referenceproteome;Repeat;Ublconjugation;WDrepeat	18.9485	19.3114	18.4984	18.0481	15.978	17.7661
+	1.13021	1.71333	E9PRG8	CK098_HUMAN	C11orf98	Uncharacterized protein C11orf98					Referenceproteome	18.9561	19.1947	19.3721	16.0648	18.0201	18.298
+	1.25813	-2.98289	Q9NZT1	CALL5_HUMAN	CALML5	Calmodulin-like protein 5	binding;calcium ion binding;cation binding;enzyme regulator activity;ion binding;metal ion binding;molecular function regulator activity	anatomical structure development;biological regulation;cellular process;developmental process;regulation of biological process;signal transduction	cellular anatomical entity;extracellular region;organelle lumen	Alzheimer's disease;Calcium signaling pathway;Gastric acid secretion;Glioma;GnRH signaling pathway;Insulin signaling pathway;ko05152;Long-term potentiation;Melanogenesis;Neurotrophin signaling pathway;Olfactory transduction;Oocyte meiosis;Phosphatidylinositol signaling system;Phototransduction;Phototransduction - fly;Plant-pathogen interaction;Salivary secretion;Vascular smooth muscle contraction	3D-structure;Acetylation;Calcium;Directproteinsequencing;Metal-binding;Referenceproteome;Repeat	20.5069	19.7765	18.2042	22.6006	23.9406	20.895
+	2.74235	-1.03559	P04632	CPNS1_HUMAN	CAPNS1	Calpain small subunit 1	binding;calcium ion binding;calcium-dependent cysteine-type endopeptidase activity;catalytic activity;catalytic activity, acting on a protein;cation binding;cysteine-type endopeptidase activity;cysteine-type peptidase activity;endopeptidase activity;hydrolase activity;ion binding;metal ion binding;peptidase activity	biological regulation;macromolecule metabolic process;metabolic process;nitrogen compound metabolic process;primary metabolic process;protein metabolic process;proteolysis;regulation of biological process;regulation of metabolic process	catalytic complex;cellular anatomical entity;cytosol;extracellular organelle;membrane;organelle;plasma membrane;protein-containing complex;vesicle		3D-structure;Acetylation;Calcium;Cellmembrane;Cytoplasm;Directproteinsequencing;Membrane;Metal-binding;Phosphoprotein;Referenceproteome;Repeat	18.3699	18.3008	18.662	19.363	19.4273	19.6492
+	3.11102	0.960243	Q8IX12	CCAR1_HUMAN	CCAR1	Cell division cycle and apoptosis regulator protein 1	acyltransferase activity;aminoacyltransferase activity;binding;catalytic activity;catalytic activity, acting on a protein;cis-regulatory region sequence-specific DNA binding;DNA binding;double-stranded DNA binding;nuclear receptor coactivator activity;nucleic acid binding;organic cyclic compound binding;RNA binding;RNA polymerase II cis-regulatory region sequence-specific DNA binding;RNA polymera…	biological regulation;catabolic process;cell cycle;cellular process;macromolecule catabolic process;macromolecule metabolic process;macromolecule modification;metabolic process;nitrogen compound metabolic process;positive regulation of apoptotic process;primary metabolic process;programmed cell death;protein metabolic process;protein modification by small protein conjugation or removal;protein mo…	cellular anatomical entity;intracellular membrane-bounded organelle;intracellular organelle;nucleoplasm;nucleus;organelle;organelle lumen		Activator;Alternativesplicing;Apoptosis;Cellcycle;Coiledcoil;Cytoplasm;Isopeptidebond;Phosphoprotein;Referenceproteome;Repressor;Transcription;Transcriptionregulation;Ublconjugation	17.9453	18.0331	17.822	16.8829	17.142	16.8947
+	2.43297	1.11101	Q9H6F5	CCD86_HUMAN	CCDC86	Coiled-coil domain-containing protein 86	binding;nucleic acid binding;organic cyclic compound binding;RNA binding		cellular anatomical entity;chromosome;intracellular membrane-bounded organelle;intracellular non-membrane-bounded organelle;intracellular organelle;non-membrane-bounded organelle;nucleolus;nucleoplasm;nucleus;organelle		3D-structure;Alternativesplicing;Citrullination;Coiledcoil;Host-virusinteraction;Nucleus;Phosphoprotein;Referenceproteome	19.798	19.8218	20.002	18.942	18.9255	18.4213
+	2.4978	-1.64988	O60563	CCNT1_HUMAN	CCNT1	Cyclin-T1	7SK snRNA binding;binding;chromatin binding;cyclin-dependent protein serine/threonine kinase activator activity;cyclin-dependent protein serine/threonine kinase regulator activity;DNA binding;DNA-binding transcription factor binding;double-stranded DNA binding;enzyme activator activity;enzyme binding;enzyme regulator activity;kinase activator activity;kinase binding;kinase regulator activity;mole…	biological process involved in interspecies interaction between organisms;biological process involved in symbiotic interaction;biological regulation;biosynthetic process;cell cycle;cell division;cellular aromatic compound metabolic process;cellular nitrogen compound metabolic process;cellular process;DNA-templated transcription;heterocycle metabolic process;macromolecule biosynthetic process;macr…	catalytic complex;cellular anatomical entity;cyclin-dependent protein kinase holoenzyme complex;cytosol;intracellular membrane-bounded organelle;intracellular organelle;nucleoplasm;nucleus;organelle;protein-containing complex;transcription elongation factor complex		3D-structure;Acetylation;ADP-ribosylation;Alternativesplicing;Cellcycle;Celldivision;Coiledcoil;Cyclin;Directproteinsequencing;Host-virusinteraction;Isopeptidebond;Nucleus;Phosphoprotein;Referenceproteome;Transcription;Transcriptionregulation;Ublconjugation	15.3014	14.639	15.084	16.5279	16.446	17.0001
+	1.16906	2.51421	Q16543	CDC37_HUMAN	CDC37	Hsp90 co-chaperone Cdc37	binding;enzyme binding;enzyme regulator activity;heat shock protein binding;Hsp90 protein binding;kinase binding;kinase regulator activity;molecular function regulator activity;protein binding;protein kinase binding;protein kinase regulator activity;protein-folding chaperone binding;scaffold protein binding;unfolded protein binding	biological regulation;cellular localization;cellular process;establishment of localization;localization;macromolecule localization;protein folding;protein localization;protein stabilization;protein targeting;regulation of biological process;regulation of biological quality;regulation of catalytic activity;regulation of cell cycle;regulation of metabolic process;regulation of molecular function;re…	cellular anatomical entity;cytoplasm;cytosol;extracellular organelle;organelle;protein-containing complex;vesicle		3D-structure;Acetylation;Chaperone;Cytoplasm;Phosphoprotein;Referenceproteome;Ublconjugation	20.654	20.4576	20.5823	18.9131	19.2003	16.0381
+	1.18734	1.42957	Q9NYV4	CDK12_HUMAN	CDK12	Cyclin-dependent kinase 12	adenyl nucleotide binding;adenyl ribonucleotide binding;anion binding;ATP binding;binding;carbohydrate derivative binding;catalytic activity;catalytic activity, acting on a protein;cyclin binding;cyclin-dependent protein kinase activity;cyclin-dependent protein serine/threonine kinase activity;enzyme binding;heterocyclic compound binding;ion binding;kinase activity;kinase binding;nucleoside phosp…	biological regulation;biosynthetic process;cellular aromatic compound metabolic process;cellular nitrogen compound metabolic process;cellular process;DNA-templated transcription;heterocycle metabolic process;macromolecule biosynthetic process;macromolecule metabolic process;macromolecule modification;metabolic process;mRNA metabolic process;mRNA processing;nitrogen compound metabolic process;nucl…	catalytic complex;cellular anatomical entity;cyclin-dependent protein kinase holoenzyme complex;intracellular membrane-bounded organelle;intracellular organelle;nucleoplasm;nucleus;organelle;protein-containing complex;transcription elongation factor complex		3D-structure;Alternativesplicing;ATP-binding;Chromosomalrearrangement;Host-virusinteraction;Isopeptidebond;Kinase;mRNAprocessing;mRNAsplicing;Nucleotide-binding;Nucleus;Phosphoprotein;Referenceproteome;Serine/threonine-proteinkinase;Transferase;Ublconjugation	18.4488	18.4808	18.1425	15.8442	17.683	17.2563
+	1.28197	1.2907	P50750	CDK9_HUMAN	CDK9	Cyclin-dependent kinase 9	7SK snRNA binding;adenyl nucleotide binding;adenyl ribonucleotide binding;anion binding;ATP binding;binding;carbohydrate derivative binding;catalytic activity;catalytic activity, acting on a protein;chromatin binding;cis-regulatory region sequence-specific DNA binding;cyclin-dependent protein kinase activity;cyclin-dependent protein serine/threonine kinase activity;DNA binding;double-stranded DNA…	biological process involved in interspecies interaction between organisms;biological process involved in symbiotic interaction;biological regulation;biosynthetic process;cell population proliferation;cellular aromatic compound metabolic process;cellular component organization;cellular component organization or biogenesis;cellular nitrogen compound metabolic process;cellular process;chromatin orga…	catalytic complex;cellular anatomical entity;cyclin-dependent protein kinase holoenzyme complex;intracellular membrane-bounded organelle;intracellular non-membrane-bounded organelle;intracellular organelle;membrane;non-membrane-bounded organelle;nucleoplasm;nucleus;organelle;protein-containing complex;transcription elongation factor complex		3D-structure;Acetylation;Alternativesplicing;ATP-binding;Cytoplasm;DNAdamage;DNArepair;Host-virusinteraction;Kinase;Nucleotide-binding;Nucleus;Phosphoprotein;Referenceproteome;Serine/threonine-proteinkinase;Transcription;Transcriptionregulation;Transferase;Ublconjugation	18.3535	18.3688	18.332	16.836	16.379	17.9672
+	1.74288	-1.84079	Q9Y281	COF2_HUMAN	CFL2	Cofilin-2	actin binding;actin filament binding;binding;cytoskeletal protein binding;protein binding;protein-containing complex binding	actin cytoskeleton organization;anatomical structure development;biological regulation;cellular component disassembly;cellular component organization;cellular component organization or biogenesis;cellular homeostasis;cellular process;cytoskeleton organization;developmental process;homeostatic process;organelle organization;protein depolymerization;regulation of biological process;regulation of bi…	cellular anatomical entity;cytoplasm;cytoskeleton;extracellular organelle;extracellular space;intracellular non-membrane-bounded organelle;intracellular organelle;non-membrane-bounded organelle;organelle;vesicle	Axon guidance;Fc gamma R-mediated phagocytosis;Regulation of actin cytoskeleton	3D-structure;Acetylation;Actin-binding;Alternativesplicing;Cytoplasm;Cytoskeleton;Directproteinsequencing;Diseasevariant;Nemalinemyopathy;Nucleus;Phosphoprotein;Referenceproteome	15.8757	17.3112	16.2993	18.5932	17.9125	18.5029
+	3.3293	-1.88809	Q86X95	CIR1_HUMAN	CIR1	Corepressor interacting with RBPJ 1	binding;enzyme binding;histone deacetylase binding;kinase binding;protein binding;protein kinase binding;protein-containing complex binding;transcription coregulator activity;transcription corepressor activity;transcription regulator activity	anatomical structure development;biological regulation;cellular aromatic compound metabolic process;cellular nitrogen compound metabolic process;cellular process;developmental process;embryo development;heterocycle metabolic process;macromolecule metabolic process;metabolic process;mRNA metabolic process;mRNA processing;multicellular organism development;multicellular organismal process;nitrogen …	cellular anatomical entity;cytoplasm;intracellular membrane-bounded organelle;intracellular organelle;microtubule organizing center;nucleus;organelle;protein-containing complex	Notch signaling pathway	3D-structure;Alternativesplicing;Cytoplasm;Cytoskeleton;Isopeptidebond;mRNAprocessing;mRNAsplicing;Nucleus;Phosphoprotein;Referenceproteome;Repressor;Transcription;Transcriptionregulation;Ublconjugation	19.7097	19.6134	20.1581	21.6497	21.6497	21.8461
+	1.22807	3.53264	Q8N2M8	CLASR_HUMAN	CLASRP	CLK4-associating serine/arginine rich protein		cellular aromatic compound metabolic process;cellular nitrogen compound metabolic process;cellular process;heterocycle metabolic process;macromolecule metabolic process;metabolic process;mRNA metabolic process;mRNA processing;nitrogen compound metabolic process;nucleobase-containing compound metabolic process;primary metabolic process;RNA metabolic process;RNA processing;RNA splicing	cellular anatomical entity;nucleoplasm		Alternativesplicing;Coiledcoil;mRNAprocessing;mRNAsplicing;Nucleus;Phosphoprotein;Referenceproteome	22.0854	22.5451	22.0821	17.1735	17.5607	21.3805
+	2.85966	-1.33208	P31327	CPSM_HUMAN	CPS1	Carbamoyl-phosphate synthase [ammonia], mitochondrial	adenyl nucleotide binding;adenyl ribonucleotide binding;alkali metal ion binding;amide binding;amino acid binding;anion binding;ATP binding;binding;calcium ion binding;carbamoyl-phosphate synthase (ammonia) activity;carbamoyl-phosphate synthase (glutamine-hydrolyzing) activity;carbohydrate derivative binding;carbon-nitrogen ligase activity, with glutamine as amido-N-donor;carboxylic acid binding;…	amide metabolic process;amino acid metabolic process;anatomical structure development;biological regulation;biosynthetic process;catabolic process;cell differentiation;cellular aromatic compound metabolic process;cellular lipid metabolic process;cellular nitrogen compound metabolic process;cellular process;chemical homeostasis;circulatory system process;developmental process;heterocycle metabolic…	cellular anatomical entity;cytoplasm;intracellular non-membrane-bounded organelle;intracellular organelle;membrane;non-membrane-bounded organelle;nucleolus;organelle;organelle lumen;plasma membrane;protein-containing complex	Alanine, aspartate and glutamate metabolism;Arginine and proline metabolism;Nitrogen metabolism	3D-structure;Acetylation;Allostericenzyme;Alternativesplicing;ATP-binding;Cellmembrane;Diseasevariant;Glycoprotein;Ligase;Membrane;Mitochondrion;Nucleotide-binding;Nucleus;Phosphoprotein;Referenceproteome;Repeat;Transitpeptide;Ureacycle	19.1869	18.9895	18.6677	20.4273	20.2185	20.1946
+	2.96528	1.70179	P49711	CTCF_HUMAN	CTCF	Transcriptional repressor CTCF	binding;cation binding;chromatin binding;chromatin DNA binding;chromatin insulator sequence binding;cis-regulatory region sequence-specific DNA binding;DNA binding;DNA-binding transcription factor activity;DNA-binding transcription factor activity, RNA polymerase II-specific;DNA-binding transcription repressor activity;DNA-binding transcription repressor activity, RNA polymerase II-specific;doubl…	biological regulation;cellular aromatic compound metabolic process;cellular component organization;cellular component organization or biogenesis;cellular localization;cellular nitrogen compound metabolic process;cellular process;chromatin organization;chromosome segregation;DNA metabolic process;DNA modification;epigenetic regulation of gene expression;heterocycle metabolic process;localization;m…	cellular anatomical entity;chromosome;intracellular membrane-bounded organelle;intracellular non-membrane-bounded organelle;intracellular organelle;non-membrane-bounded organelle;nucleolus;nucleoplasm;nucleus;organelle		3D-structure;Acetylation;Activator;Alternativesplicing;Centromere;Chromatinregulator;Chromosome;Chromosomepartition;Directproteinsequencing;Diseasevariant;DNA-binding;Intellectualdisability;Isopeptidebond;Metal-binding;Nucleus;Phosphoprotein;Referenceproteome;Repeat;Repressor;Transcription;Transcriptionregulation;Tumorsuppressor;Ublconjugation;Zinc;Zinc-finger	18.281	18.3458	18.3554	17.0147	16.3474	16.5147
+	2.21021	-2.19003	Q16531	DDB1_HUMAN	DDB1	DNA damage-binding protein 1	binding;cullin family protein binding;damaged DNA binding;DNA binding;molecular adaptor activity;nucleic acid binding;organic cyclic compound binding;protein binding;protein domain specific binding;protein-containing complex binding;protein-macromolecule adaptor activity;ubiquitin ligase complex scaffold activity;WD40-repeat domain binding	biological process involved in interspecies interaction between organisms;biological process involved in symbiotic interaction;biological regulation;catabolic process;cell surface receptor signaling pathway;cellular aromatic compound metabolic process;cellular component assembly;cellular component organization;cellular component organization or biogenesis;cellular nitrogen compound metabolic proc…	catalytic complex;cellular anatomical entity;cytoplasm;extracellular organelle;extracellular space;intracellular membrane-bounded organelle;intracellular non-membrane-bounded organelle;intracellular organelle;non-membrane-bounded organelle;nucleolus;nucleoplasm;nucleus;organelle;protein-containing complex;ubiquitin ligase complex;vesicle	Nucleotide excision repair;Ubiquitin mediated proteolysis	3D-structure;Acetylation;Alternativesplicing;Biologicalrhythms;Cytoplasm;Diseasevariant;DNA-binding;DNAdamage;DNArepair;Host-virusinteraction;Intellectualdisability;Isopeptidebond;Nucleus;Phosphoprotein;Referenceproteome;Repeat;Ublconjugation;Ublconjugationpathway	15.4361	16.7804	16.4303	18.2181	18.5551	18.4437
+	2.76411	1.99227	Q9Y6V7	DDX49_HUMAN	DDX49	Probable ATP-dependent RNA helicase DDX49	adenyl nucleotide binding;adenyl ribonucleotide binding;anion binding;ATP binding;ATP hydrolysis activity;ATP-dependent activity;ATP-dependent activity, acting on RNA;binding;carbohydrate derivative binding;catalytic activity;catalytic activity, acting on a nucleic acid;catalytic activity, acting on RNA;helicase activity;heterocyclic compound binding;hydrolase activity;hydrolase activity, acting …	biological regulation;cellular aromatic compound metabolic process;cellular nitrogen compound metabolic process;cellular process;heterocycle metabolic process;macromolecule metabolic process;metabolic process;nitrogen compound metabolic process;nucleobase-containing compound metabolic process;primary metabolic process;regulation of biological process;regulation of biological quality;regulation of…	cellular anatomical entity;intracellular membrane-bounded organelle;intracellular organelle;nucleoplasm;nucleus;organelle		Alternativesplicing;ATP-binding;Helicase;Hydrolase;Nucleotide-binding;Referenceproteome;RNA-binding	18.0156	18.1033	17.9379	15.9684	16.5078	15.6038
+	2.04361	1.33362	Q9NY93	DDX56_HUMAN	DDX56	Probable ATP-dependent RNA helicase DDX56	adenyl nucleotide binding;adenyl ribonucleotide binding;anion binding;ATP binding;ATP hydrolysis activity;ATP-dependent activity;ATP-dependent activity, acting on RNA;binding;carbohydrate derivative binding;catalytic activity;catalytic activity, acting on a nucleic acid;catalytic activity, acting on RNA;helicase activity;heterocyclic compound binding;hydrolase activity;hydrolase activity, acting …	biological process involved in interspecies interaction between organisms;biological process involved in symbiotic interaction;biological regulation;cellular aromatic compound metabolic process;cellular nitrogen compound metabolic process;cellular process;defense response to other organism;heterocycle metabolic process;macromolecule metabolic process;metabolic process;nitrogen compound metabolic …	cellular anatomical entity;cytosol;intracellular membrane-bounded organelle;intracellular non-membrane-bounded organelle;intracellular organelle;membrane;non-membrane-bounded organelle;nucleolus;nucleus;organelle		Alternativesplicing;ATP-binding;Helicase;Hydrolase;Nucleotide-binding;Nucleus;Phosphoprotein;Referenceproteome;Ribosomebiogenesis;RNA-binding;rRNAprocessing	17.5355	17.5947	17.6754	16.0871	16.815	15.9028
+	1.49584	1.20966	Q6P158	DHX57_HUMAN	DHX57	Putative ATP-dependent RNA helicase DHX57	adenyl nucleotide binding;adenyl ribonucleotide binding;anion binding;ATP binding;ATP hydrolysis activity;ATP-dependent activity;ATP-dependent activity, acting on RNA;binding;carbohydrate derivative binding;catalytic activity;catalytic activity, acting on a nucleic acid;catalytic activity, acting on RNA;cation binding;helicase activity;heterocyclic compound binding;hydrolase activity;hydrolase ac…				Alternativesplicing;ATP-binding;Coiledcoil;Helicase;Hydrolase;Metal-binding;Nucleotide-binding;Phosphoprotein;Referenceproteome;Zinc;Zinc-finger	18.7569	19.1315	19.0209	17.1071	17.8347	18.3385
+	0.871625	1.72758	Q9UBS4	DJB11_HUMAN	DNAJB11	DnaJ homolog subfamily B member 11	binding;misfolded protein binding;protein binding;signaling receptor binding;unfolded protein binding	biological regulation;cellular aromatic compound metabolic process;cellular nitrogen compound metabolic process;cellular process;heterocycle metabolic process;macromolecule metabolic process;macromolecule modification;metabolic process;mRNA metabolic process;nitrogen compound metabolic process;nucleobase-containing compound metabolic process;primary metabolic process;protein folding;protein matur…	cellular anatomical entity;endoplasmic reticulum;extracellular space;intracellular membrane-bounded organelle;intracellular organelle;membrane;nucleus;organelle;organelle lumen;protein-containing complex	Protein processing in endoplasmic reticulum	Chaperone;Diseasevariant;Disulfidebond;Endoplasmicreticulum;Glycoprotein;Phosphoprotein;Referenceproteome;Signal	18.2937	18.8759	18.3602	15.9108	15.8465	18.5898
+	3.49301	1.8724	Q99848	EBP2_HUMAN	EBNA1BP2	Probable rRNA-processing protein EBP2	binding;nucleic acid binding;organic cyclic compound binding;RNA binding	cellular aromatic compound metabolic process;cellular component biogenesis;cellular component organization or biogenesis;cellular nitrogen compound metabolic process;cellular process;heterocycle metabolic process;macromolecule metabolic process;metabolic process;nitrogen compound metabolic process;nucleobase-containing compound metabolic process;primary metabolic process;ribosomal large subunit b…	cellular anatomical entity;chromosome;intracellular non-membrane-bounded organelle;intracellular organelle;non-membrane-bounded organelle;nucleolus;organelle;preribosome;protein-containing complex;ribonucleoprotein complex		3D-structure;Acetylation;Coiledcoil;Isopeptidebond;Nucleus;Phosphoprotein;Referenceproteome;Ribosomebiogenesis;Ublconjugation	18.2235	18.235	17.8794	16.3374	16.3677	16.0156
+	2.37421	1.12599	O60869	EDF1_HUMAN	EDF1	Endothelial differentiation-related factor 1	basal RNA polymerase II transcription machinery binding;basal transcription machinery binding;binding;calmodulin binding;DNA binding;general transcription initiation factor binding;nucleic acid binding;organic cyclic compound binding;protein binding;protein-containing complex binding;RNA binding;RNA polymerase II general transcription initiation factor binding;TFIID-class transcription factor com…	biological regulation;cell differentiation;cellular process;developmental process;regulation of biological process;regulation of DNA-templated transcription;regulation of metabolic process;regulation of molecular function	cellular anatomical entity;cytoplasm;cytosol;intracellular membrane-bounded organelle;intracellular non-membrane-bounded organelle;intracellular organelle;non-membrane-bounded organelle;nucleolus;nucleoplasm;nucleus;organelle		3D-structure;Acetylation;Activator;Alternativesplicing;Calmodulin-binding;Cytoplasm;Developmentalprotein;Differentiation;Directproteinsequencing;DNA-binding;Methylation;Nucleus;Phosphoprotein;Referenceproteome;Transcription;Transcriptionregulation	19.2418	19.4832	19.8189	18.3342	18.2596	18.5721
+	3.13114	1.18278	Q14241	ELOA1_HUMAN	ELOA	Elongin-A		biological regulation;biosynthetic process;cellular aromatic compound metabolic process;cellular nitrogen compound metabolic process;cellular process;DNA-templated transcription elongation;DNA-templated transcription initiation;heterocycle metabolic process;macromolecule biosynthetic process;macromolecule metabolic process;metabolic process;nitrogen compound metabolic process;nucleobase-containin…	cellular anatomical entity;extracellular space;nucleoplasm;protein-containing complex;transcription elongation factor complex		3D-structure;Acetylation;Nucleus;Phosphoprotein;Referenceproteome;Transcription;Transcriptionregulation	20.1946	20.3962	20.1079	18.9837	18.9311	19.2356
+	3.44468	1.49501	Q6ZMW3	EMAL6_HUMAN	EML6	Echinoderm microtubule-associated protein-like 6	binding;cytoskeletal protein binding;microtubule binding;protein binding;tubulin binding		cellular anatomical entity;cytoplasm;microtubule		Alternativesplicing;Cytoplasm;Cytoskeleton;Microtubule;Referenceproteome;Repeat;WDrepeat	22.0426	22.3778	22.265	20.5545	20.8346	20.8113
+	0.894589	-1.77791	Q01469	FABP5_HUMAN	FABP5	Fatty acid-binding protein 5	anion binding;binding;carboxylic acid binding;fatty acid binding;identical protein binding;ion binding;isoprenoid binding;lipid binding;lipid transporter activity;long-chain fatty acid transporter activity;monocarboxylic acid binding;organic acid binding;protein binding;retinoic acid binding;retinoid binding;small molecule binding;transporter activity	anatomical structure development;biological regulation;biosynthetic process;carbohydrate metabolic process;cellular lipid metabolic process;cellular process;chemical homeostasis;circulatory system process;developmental process;establishment of localization;homeostatic process;lipid metabolic process;lipid transport;localization;metabolic process;multicellular organismal process;nitrogen compound …	cell junction;cellular anatomical entity;cytoplasm;cytosol;extracellular organelle;extracellular region;intracellular membrane-bounded organelle;intracellular organelle;membrane;nucleoplasm;nucleus;organelle;organelle lumen;plasma membrane;postsynaptic density;postsynaptic specialization;synapse;vesicle	PPAR signaling pathway	3D-structure;Acetylation;Cytoplasm;Directproteinsequencing;Disulfidebond;Lipid-binding;Lipidtransport;Nucleus;Phosphoprotein;Referenceproteome;Secreted;Synapse;Transport	21.1642	21.6453	21.1886	23.0691	24.7129	21.5498
+	3.26068	-1.13057	Q5BKY9	F133B_HUMAN	FAM133B	Protein FAM133B	binding;nucleic acid binding;organic cyclic compound binding;RNA binding				Alternativesplicing;Phosphoprotein;Referenceproteome	21.0559	21.1143	20.9812	22.2477	21.9742	22.3211
+	1.15859	-2.03825	P49327	FAS_HUMAN	FASN	Fatty acid synthase	(3R)-3-hydroxydecanoyl-[acyl-carrier-protein] dehydratase activity;(3R)-3-hydroxyoctanoyl-[acyl-carrier-protein] dehydratase activity;(3R)-hydroxyacyl-[acyl-carrier-protein] dehydratase activity;(3R)-hydroxybutanoyl-[acyl-carrier-protein] hydratase activity;(3R)-hydroxymyristoyl-[acyl-carrier-protein] dehydratase activity;(3R)-hydroxypalmitoyl-[acyl-carrier-protein] dehydratase activity;[acyl-car…	anatomical structure development;biological process involved in interspecies interaction between organisms;biological process involved in symbiotic interaction;biosynthetic process;cell development;cell differentiation;cellular lipid metabolic process;cellular process;developmental process;ether metabolic process;glycerol ether metabolic process;inflammatory response;lipid metabolic process;metab…	cellular anatomical entity;cytoplasm;cytoplasmic vesicle;cytosol;extracellular organelle;Golgi apparatus;intracellular membrane-bounded organelle;intracellular organelle;membrane;organelle;plasma membrane;vesicle	Fatty acid biosynthesis;Insulin signaling pathway	3D-structure;Acetylation;Cytoplasm;Directproteinsequencing;Fattyacidbiosynthesis;Fattyacidmetabolism;Hydrolase;Isopeptidebond;Lipidbiosynthesis;Lipidmetabolism;Lyase;Multifunctionalenzyme;NAD;NADP;Oxidoreductase;Phosphopantetheine;Phosphoprotein;Pyridoxalphosphate;Referenceproteome;S-nitrosylation;Transferase;Ublconjugation	16.2498	17.8527	15.35	17.9768	19.2674	18.3231
+	0.958262	-1.62325	P07954	FUMH_HUMAN	FH	Fumarate hydratase, mitochondrial	binding;carbon-oxygen lyase activity;catalytic activity;fumarate hydratase activity;histone binding;hydro-lyase activity;lyase activity;protein binding	amide metabolic process;biological regulation;biosynthetic process;cellular aromatic compound metabolic process;cellular nitrogen compound metabolic process;cellular process;DNA damage response;DNA metabolic process;DNA repair;heterocycle metabolic process;homeostatic process;macromolecule metabolic process;metabolic process;multicellular organismal process;nitrogen compound metabolic process;nit…	catalytic complex;cellular anatomical entity;chromosome;cytoplasm;cytosol;extracellular organelle;intracellular membrane-bounded organelle;intracellular non-membrane-bounded organelle;intracellular organelle;mitochondrion;non-membrane-bounded organelle;nucleus;organelle;organelle lumen;protein-containing complex;tricarboxylic acid cycle enzyme complex;vesicle	Carbon fixation pathways in prokaryotes;Citrate cycle (TCA cycle);Pathways in cancer;Renal cell carcinoma	3D-structure;Acetylation;Alternativeinitiation;Chromosome;Cytoplasm;Directproteinsequencing;Diseasevariant;DNAdamage;DNArepair;Lyase;Mitochondrion;Nucleus;Phosphoprotein;Referenceproteome;Transitpeptide;Tricarboxylicacidcycle;Tumorsuppressor	17.7545	18.7111	16.0043	19.1716	19.0712	19.0969
+	1.34127	1.45671	Q9NVN8	GNL3L_HUMAN	GNL3L	Guanine nucleotide-binding protein-like 3-like protein	anion binding;binding;carbohydrate derivative binding;GTP binding;guanyl nucleotide binding;guanyl ribonucleotide binding;heterocyclic compound binding;ion binding;nucleic acid binding;nucleoside phosphate binding;nucleotide binding;organic cyclic compound binding;purine nucleotide binding;purine ribonucleoside triphosphate binding;purine ribonucleotide binding;ribonucleotide binding;RNA binding;…	biological regulation;cellular component biogenesis;cellular component organization or biogenesis;cellular process;regulation of biological process;regulation of biological quality;regulation of DNA metabolic process;regulation of metabolic process;regulation of molecular function;regulation of organelle organization;regulation of protein localization;regulation of protein modification process;re…	catalytic complex;cellular anatomical entity;cytosol;intracellular non-membrane-bounded organelle;intracellular organelle;membrane;non-membrane-bounded organelle;nucleolus;nucleoplasm;organelle;protein-containing complex;ribonucleoprotein complex;telomerase holoenzyme complex	Ribosome biogenesis in eukaryotes	Coiledcoil;GTP-binding;Isopeptidebond;Nucleotide-binding;Nucleus;Referenceproteome;Ribosomebiogenesis;Ublconjugation	19.0296	18.9978	18.9434	16.6747	17.4951	18.431
+	1.95114	1.63493	Q9BQ67	GRWD1_HUMAN	GRWD1	Glutamate-rich WD repeat-containing protein 1	binding;chromatin binding;DNA binding;DNA replication origin binding;double-stranded DNA binding;histone binding;nucleic acid binding;organic cyclic compound binding;protein binding;protein-containing complex binding;RNA binding;sequence-specific DNA binding;sequence-specific double-stranded DNA binding	cellular aromatic compound metabolic process;cellular component assembly;cellular component biogenesis;cellular component disassembly;cellular component organization;cellular component organization or biogenesis;cellular nitrogen compound metabolic process;cellular process;chromatin organization;DNA metabolic process;DNA replication;heterocycle metabolic process;macromolecule metabolic process;me…	cellular anatomical entity;chromosome;cytosol;intracellular membrane-bounded organelle;intracellular non-membrane-bounded organelle;intracellular organelle;non-membrane-bounded organelle;nucleolus;nucleoplasm;nucleus;organelle;protein-containing complex		Chromosome;DNAreplication;Nucleus;Phosphoprotein;Referenceproteome;Repeat;WDrepeat	17.9805	17.8148	18.2877	16.7245	15.7134	16.7403
+	1.25242	1.62688	P51858	HDGF_HUMAN	HDGF	Hepatoma-derived growth factor	actin binding;binding;carbohydrate derivative binding;cis-regulatory region sequence-specific DNA binding;cytoskeletal protein binding;DNA binding;DNA-binding transcription factor activity;DNA-binding transcription factor activity, RNA polymerase II-specific;DNA-binding transcription repressor activity;DNA-binding transcription repressor activity, RNA polymerase II-specific;double-stranded DNA bi…	biological regulation;cellular component organization;cellular component organization or biogenesis;cellular localization;cellular process;chromatin organization;localization;macromolecule localization;protein localization;regulation of biological process;regulation of DNA-templated transcription;regulation of metabolic process;signal transduction	cellular anatomical entity;cytoplasm;external encapsulating structure;extracellular matrix;extracellular region;extracellular space;intracellular membrane-bounded organelle;intracellular organelle;nucleoplasm;nucleus;organelle;protein-containing complex;transcription regulator complex;transcription repressor complex		3D-structure;Acetylation;Alternativesplicing;Cytoplasm;Directproteinsequencing;Disulfidebond;DNA-binding;Growthfactor;Heparin-binding;Isopeptidebond;Nucleotide-binding;Nucleus;Phosphoprotein;Referenceproteome;Repressor;Secreted;Transcription;Transcriptionregulation;Ublconjugation	17.9447	18.197	18.779	15.7993	17.7125	16.5283
+	2.75988	-1.16903	Q13151	ROA0_HUMAN	HNRNPA0	Heterogeneous nuclear ribonucleoprotein A0	binding;enzyme binding;kinase binding;mRNA 3'-UTR AU-rich region binding;mRNA 3'-UTR binding;mRNA binding;nucleic acid binding;organic cyclic compound binding;protein binding;protein kinase binding;RNA binding	biological regulation;cellular aromatic compound metabolic process;cellular nitrogen compound metabolic process;cellular process;heterocycle metabolic process;inflammatory response;macromolecule metabolic process;metabolic process;mRNA metabolic process;mRNA processing;nitrogen compound metabolic process;nucleobase-containing compound metabolic process;primary metabolic process;regulation of biol…	cell junction;cellular anatomical entity;intracellular membrane-bounded organelle;intracellular organelle;nucleoplasm;nucleus;organelle;protein-containing complex;ribonucleoprotein complex;synapse		Acetylation;Directproteinsequencing;Isopeptidebond;Methylation;Nucleus;Phosphoprotein;Referenceproteome;Repeat;Ribonucleoprotein;RNA-binding;Ublconjugation	17.2456	17.4283	17.4306	18.2805	18.5503	18.7808
+	3.61693	1.74177	M0QZM1	M0QZM1_HUMAN	HNRNPM	Heterogeneous nuclear ribonucleoprotein M (Fragment)	binding;nucleic acid binding;organic cyclic compound binding;RNA binding		cellular anatomical entity;nucleoplasm		Proteomicsidentification;Referenceproteome;RNA-binding	19.6995	19.4942	19.5699	17.5926	17.9699	17.9759
+	4.52084	1.33173	P52272	HNRPM_HUMAN	HNRNPM	Heterogeneous nuclear ribonucleoprotein M	binding;mRNA binding;nucleic acid binding;organic cyclic compound binding;protein binding;protein domain specific binding;RNA binding	cellular aromatic compound metabolic process;cellular nitrogen compound metabolic process;cellular process;heterocycle metabolic process;macromolecule metabolic process;metabolic process;mRNA metabolic process;mRNA processing;nitrogen compound metabolic process;nucleobase-containing compound metabolic process;primary metabolic process;RNA metabolic process;RNA processing;RNA splicing;RNA splicing…	catalytic complex;cell junction;cellular anatomical entity;external encapsulating structure;extracellular matrix;extracellular organelle;intracellular membrane-bounded organelle;intracellular non-membrane-bounded organelle;intracellular organelle;membrane;non-membrane-bounded organelle;nucleolus;nucleoplasm;nucleus;organelle;protein-containing complex;ribonucleoprotein complex;spliceosomal comple…	Spliceosome	3D-structure;Acetylation;Alternativesplicing;Directproteinsequencing;Isopeptidebond;Methylation;mRNAprocessing;mRNAsplicing;Nucleus;Phosphoprotein;Referenceproteome;Repeat;Ribonucleoprotein;RNA-binding;Spliceosome;Ublconjugation	22.5823	22.6364	22.7533	21.265	21.3156	21.3962
+	0.944417	-1.83591	Q99714	HCD2_HUMAN	HSD17B10	3-hydroxyacyl-CoA dehydrogenase type-2	17-beta-hydroxysteroid dehydrogenase (NAD+) activity;3-hydroxy-2-methylbutyryl-CoA dehydrogenase activity;3-hydroxyacyl-CoA dehydrogenase activity;androstan-3-alpha,17-beta-diol dehydrogenase activity;binding;catalytic activity;chenodeoxycholate 7-alpha-dehydrogenase (NAD+) activity;cholate 7-alpha-dehydrogenase activity;estradiol 17-beta-dehydrogenase [NAD(P)] activity;isoursodeoxycholate 7-beta…	amino acid metabolic process;biological regulation;biosynthetic process;catabolic process;cellular aromatic compound metabolic process;cellular component assembly;cellular component organization;cellular component organization or biogenesis;cellular ketone metabolic process;cellular lipid metabolic process;cellular nitrogen compound metabolic process;cellular process;gene expression;heterocycle m…	catalytic complex;cellular anatomical entity;cytoplasm;intracellular membrane-bounded organelle;intracellular non-membrane-bounded organelle;intracellular organelle;membrane;mitochondrion;non-membrane-bounded organelle;organelle;organelle lumen;plasma membrane;protein-containing complex;ribonuclease P complex;ribonucleoprotein complex;tRNA methyltransferase complex	Alzheimer's disease;Valine, leucine and isoleucine degradation	3D-structure;Acetylation;Alternativesplicing;Diseasevariant;Fattyacidmetabolism;Intellectualdisability;Lipidmetabolism;Mitochondrion;Mitochondrionnucleoid;NAD;Neurodegeneration;Oxidoreductase;Referenceproteome;Steroidmetabolism;tRNAprocessing	19.3459	19.3123	16.6447	20.4375	20.4273	19.9459
+	1.3474	-1.97385	P14735	IDE_HUMAN	IDE	Insulin-degrading enzyme	adenyl nucleotide binding;adenyl ribonucleotide binding;amide binding;anion binding;ATP binding;binding;carbohydrate derivative binding;catalytic activity;catalytic activity, acting on a protein;cation binding;endopeptidase activity;exogenous protein binding;heterocyclic compound binding;hormone binding;hydrolase activity;identical protein binding;insulin binding;ion binding;metal ion binding;met…	amide metabolic process;biological regulation;catabolic process;cell surface receptor signaling pathway;cellular homeostasis;cellular process;homeostatic process;hormone metabolic process;immune system process;macromolecule catabolic process;macromolecule metabolic process;metabolic process;multicellular organismal process;nitrogen compound metabolic process;peptide metabolic process;primary meta…	cell surface;cellular anatomical entity;cytoplasm;cytosol;extracellular organelle;extracellular space;intracellular membrane-bounded organelle;intracellular organelle;membrane;microbody;mitochondrion;nucleus;organelle;organelle lumen;peroxisome;vesicle	Alzheimer's disease	3D-structure;Allostericenzyme;Alternativesplicing;ATP-binding;Cellmembrane;Cytoplasm;Directproteinsequencing;Hostcellreceptorforvirusentry;Host-virusinteraction;Hydrolase;Membrane;Metal-binding;Metalloprotease;Nucleotide-binding;Protease;Receptor;Referenceproteome;Secreted;Zinc	16.6333	18.2651	15.9587	18.9534	18.938	18.8873
+	1.52633	1.25068	Q9NV31	IMP3_HUMAN	IMP3	U3 small nucleolar ribonucleoprotein protein IMP3	binding;nucleic acid binding;organic cyclic compound binding;RNA binding;rRNA binding;snoRNA binding;structural constituent of ribosome;structural molecule activity	cellular aromatic compound metabolic process;cellular component biogenesis;cellular component organization or biogenesis;cellular nitrogen compound metabolic process;cellular process;heterocycle metabolic process;macromolecule metabolic process;metabolic process;nitrogen compound metabolic process;nucleobase-containing compound metabolic process;primary metabolic process;ribosomal small subunit b…	cellular anatomical entity;intracellular membrane-bounded organelle;intracellular non-membrane-bounded organelle;intracellular organelle;non-membrane-bounded organelle;nucleolus;nucleoplasm;nucleus;organelle;preribosome;protein-containing complex;ribonucleoprotein complex;small ribosomal subunit	Ribosome biogenesis in eukaryotes	3D-structure;Nucleus;Referenceproteome;Ribonucleoprotein;Ribosomebiogenesis;RNA-binding;rRNA-binding;rRNAprocessing	18.5738	19.1609	19.2989	17.5954	18.3536	17.3325
+	2.95838	1.03593	P12268	IMDH2_HUMAN	IMPDH2	Inosine-5'-monophosphate dehydrogenase 2	binding;catalytic activity;cation binding;DNA binding;heterocyclic compound binding;IMP dehydrogenase activity;ion binding;metal ion binding;nucleic acid binding;nucleoside phosphate binding;nucleotide binding;organic cyclic compound binding;oxidoreductase activity;oxidoreductase activity, acting on CH-OH group of donors;oxidoreductase activity, acting on the CH-OH group of donors, NAD or NADP as…	biosynthetic process;carbohydrate derivative metabolic process;cell activation;cell population proliferation;cellular aromatic compound metabolic process;cellular nitrogen compound metabolic process;cellular process;circadian rhythm;heterocycle metabolic process;immune system process;metabolic process;multicellular organismal process;nitrogen compound metabolic process;nucleobase-containing compo…	cellular anatomical entity;cytoplasm;cytosol;extracellular organelle;extracellular region;intracellular membrane-bounded organelle;intracellular organelle;membrane;microbody;nucleus;organelle;organelle lumen;vesicle	Drug metabolism - other enzymes;Purine metabolism	3D-structure;Acetylation;CBSdomain;Cytoplasm;Directproteinsequencing;DNA-binding;GMPbiosynthesis;Isopeptidebond;Metal-binding;NAD;Nucleus;Oxidoreductase;Phosphoprotein;Potassium;Purinebiosynthesis;Referenceproteome;Repeat;RNA-binding;Ublconjugation	20.3101	20.1332	20.2302	19.3873	19.1798	18.9987
+	4.91263	2.21618	Q9C086	IN80B_HUMAN	INO80B	INO80 complex subunit B	binding;cation binding;ion binding;metal ion binding	biological regulation;cellular aromatic compound metabolic process;cellular component organization;cellular component organization or biogenesis;cellular nitrogen compound metabolic process;cellular process;chromatin organization;chromosome organization;DNA damage response;DNA metabolic process;DNA recombination;DNA repair;heterocycle metabolic process;macromolecule metabolic process;metabolic pr…	catalytic complex;cellular anatomical entity;intracellular non-membrane-bounded organelle;intracellular organelle;non-membrane-bounded organelle;nucleolus;nucleoplasm;organelle;protein-containing complex		3D-structure;Coiledcoil;DNAdamage;DNArecombination;DNArepair;Metal-binding;Nucleus;Phosphoprotein;Referenceproteome;Transcription;Transcriptionregulation;Zinc;Zinc-finger	18.812	18.8121	18.8315	16.4426	16.7255	16.639
+	3.8582	-2.96661	F2Z334	F2Z334_HUMAN	IQCF3	IQ motif containing F3					Referenceproteome	14.0327	14.2104	13.9074	17.2838	16.6545	17.112
+	2.46277	-1.06946	Q07666	KHDR1_HUMAN	KHDRBS1	KH domain-containing, RNA-binding, signal transduction-associated protein 1	binding;DNA binding;enzyme binding;identical protein binding;kinase binding;molecular adaptor activity;mRNA binding;nucleic acid binding;organic cyclic compound binding;poly(A) binding;poly(U) RNA binding;poly-purine tract binding;poly-pyrimidine tract binding;protein binding;protein domain specific binding;protein kinase binding;protein tyrosine kinase binding;protein-containing complex binding;…	biological regulation;cell surface receptor signaling pathway;cellular aromatic compound metabolic process;cellular nitrogen compound metabolic process;cellular process;developmental process;heterocycle metabolic process;immune system process;macromolecule metabolic process;metabolic process;mitotic cell cycle phase transition;mRNA metabolic process;mRNA processing;nitrogen compound metabolic pro…	cellular anatomical entity;cytoplasm;cytosol;intracellular membrane-bounded organelle;intracellular organelle;membrane;membrane protein complex;nucleoplasm;nucleus;organelle;protein-containing complex		3D-structure;Acetylation;Alternativesplicing;Cellcycle;Cytoplasm;Directproteinsequencing;Isopeptidebond;Membrane;Methylation;mRNAprocessing;Nucleus;Phosphoprotein;Referenceproteome;RNA-binding;SH3-binding;Transcription;Transcriptionregulation;Ublconjugation	19.186	19.0351	18.9363	19.9094	20.0292	20.4273
+	1.98035	1.31385	Q71RC2	LARP4_HUMAN	LARP4	La-related protein 4	binding;mRNA 3'-UTR binding;mRNA binding;nucleic acid binding;organic cyclic compound binding;poly(A) binding;poly-purine tract binding;RNA binding;single-stranded RNA binding	amide metabolic process;biological regulation;biosynthetic process;cellular component organization;cellular component organization or biogenesis;cellular nitrogen compound metabolic process;cellular process;cytoskeleton organization;macromolecule biosynthetic process;macromolecule metabolic process;metabolic process;nitrogen compound metabolic process;organelle organization;peptide metabolic proc…	cellular anatomical entity;cytosol;intracellular non-membrane-bounded organelle;intracellular organelle;membrane;non-membrane-bounded organelle;organelle		3D-structure;Acetylation;Alternativesplicing;Cytoplasm;Directproteinsequencing;Methylation;Phosphoprotein;Proteinbiosynthesis;Referenceproteome;RNA-binding	17.6443	17.7412	17.6617	16.5187	15.8126	16.7743
+	2.13935	1.26213	Q4G0J3	LARP7_HUMAN	LARP7	La-related protein 7	7SK snRNA binding;binding;mRNA binding;nucleic acid binding;organic cyclic compound binding;RNA binding;snRNA binding;U6 snRNA binding	biological regulation;cell differentiation;cellular aromatic compound metabolic process;cellular nitrogen compound metabolic process;cellular process;developmental process;heterocycle metabolic process;macromolecule metabolic process;macromolecule modification;metabolic process;methylation;mRNA metabolic process;mRNA processing;nitrogen compound metabolic process;nucleobase-containing compound me…	cellular anatomical entity;cytosol;intracellular membrane-bounded organelle;intracellular organelle;nucleoplasm;nucleus;organelle;polysome;protein-containing complex;ribonucleoprotein complex;small nuclear ribonucleoprotein complex		3D-structure;Acetylation;Alternativesplicing;Differentiation;Diseasevariant;Dwarfism;Intellectualdisability;Isopeptidebond;mRNAprocessing;mRNAsplicing;Nucleus;Phosphoprotein;Referenceproteome;RNA-binding;Spermatogenesis;Transcription;Transcriptionregulation;Ublconjugation	17.6126	17.7864	17.3782	16.5735	16.5271	15.8902
+	0.873634	2.37301	P29966	MARCS_HUMAN	MARCKS	Myristoylated alanine-rich C-kinase substrate	actin binding;actin filament binding;binding;calmodulin binding;cytoskeletal protein binding;enzyme binding;identical protein binding;kinase binding;protein binding;protein kinase binding;protein kinase C binding;protein-containing complex binding	anatomical structure development;cell differentiation;cellular component assembly;cellular component organization;cellular component organization or biogenesis;cellular process;developmental process;epithelium development;mitochondrion organization;organelle organization;programmed cell death;response to stimulus;response to stress;system development	cell cortex;cell junction;cellular anatomical entity;centrosome;cytoplasm;cytoskeleton;extracellular organelle;intracellular membrane-bounded organelle;intracellular non-membrane-bounded organelle;intracellular organelle;membrane;microtubule organizing center;non-membrane-bounded organelle;nucleus;organelle;plasma membrane;vesicle	Fc gamma R-mediated phagocytosis	Actin-binding;Calmodulin-binding;Cytoplasm;Cytoskeleton;Lipoprotein;Membrane;Myristate;Phosphoprotein;Referenceproteome	20.6628	20.8346	20.7715	17.0871	20.9098	17.153
+	1.89108	-1.25283	P31153	METK2_HUMAN	MAT2A	S-adenosylmethionine synthase isoform type-2	adenyl nucleotide binding;adenyl ribonucleotide binding;anion binding;ATP binding;binding;carbohydrate derivative binding;catalytic activity;cation binding;heterocyclic compound binding;identical protein binding;ion binding;metal ion binding;methionine adenosyltransferase activity;nucleoside phosphate binding;nucleotide binding;organic cyclic compound binding;protein binding;purine nucleotide bin…	biosynthetic process;cellular component assembly;cellular component organization;cellular component organization or biogenesis;cellular process;metabolic process;one-carbon metabolic process;protein-containing complex assembly;response to chemical;response to stimulus;small molecule metabolic process;sulfur compound metabolic process	catalytic complex;cellular anatomical entity;cytosol;protein-containing complex	Cysteine and methionine metabolism	3D-structure;Acetylation;Alternativesplicing;ATP-binding;Isopeptidebond;Magnesium;Metal-binding;Nucleotide-binding;One-carbonmetabolism;Phosphoprotein;Potassium;Referenceproteome;Transferase;Ublconjugation	18.422	18.7843	17.9156	19.925	19.4759	19.4795
+	1.42282	-2.16265	P33991	MCM4_HUMAN	MCM4	DNA replication licensing factor MCM4	adenyl nucleotide binding;adenyl ribonucleotide binding;anion binding;ATP binding;ATP hydrolysis activity;ATP-dependent activity;ATP-dependent activity, acting on DNA;binding;carbohydrate derivative binding;catalytic activity;catalytic activity, acting on a nucleic acid;catalytic activity, acting on DNA;DNA binding;DNA helicase activity;helicase activity;heterocyclic compound binding;hydrolase ac…	biological regulation;cellular aromatic compound metabolic process;cellular component organization;cellular component organization or biogenesis;cellular nitrogen compound metabolic process;cellular process;chromosome organization;DNA conformation change;DNA damage response;DNA geometric change;DNA metabolic process;DNA recombination;DNA repair;DNA replication;heterocycle metabolic process;macrom…	cellular anatomical entity;intracellular membrane-bounded organelle;intracellular organelle;membrane;nucleoplasm;nucleus;organelle;protein-containing complex;protein-DNA complex	Cell cycle;Cell cycle - yeast;DNA replication;Meiosis - yeast	3D-structure;Acetylation;ATP-binding;Cellcycle;Chromosome;DNA-binding;DNAreplication;Helicase;Hydrolase;Isopeptidebond;Nucleotide-binding;Nucleus;Phosphoprotein;Referenceproteome;Ublconjugation	17.4082	16.3499	15.0337	18.7645	18.2858	18.2293
+	3.32338	-1.04174	Q9BU76	MMTA2_HUMAN	MMTAG2	Multiple myeloma tumor-associated protein 2	binding;nucleic acid binding;organic cyclic compound binding;RNA binding		cellular anatomical entity;extracellular region;organelle lumen		Alternativesplicing;Isopeptidebond;Phosphoprotein;Referenceproteome;Ublconjugation	19.6813	19.8864	19.8841	20.9171	20.714	20.9459
+	3.29587	1.06215	Q9UKD2	MRT4_HUMAN	MRTO4	mRNA turnover protein 4 homolog	binding;nucleic acid binding;organic cyclic compound binding;RNA binding	biological regulation;catabolic process;cellular aromatic compound metabolic process;cellular component assembly;cellular component biogenesis;cellular component organization;cellular component organization or biogenesis;cellular nitrogen compound metabolic process;cellular process;heterocycle metabolic process;macromolecule catabolic process;macromolecule metabolic process;metabolic process;mRNA…	cellular anatomical entity;cytoplasm;intracellular non-membrane-bounded organelle;intracellular organelle;non-membrane-bounded organelle;nucleolus;organelle;preribosome;protein-containing complex;ribonucleoprotein complex		3D-structure;Cytoplasm;Nucleus;Phosphoprotein;Referenceproteome;Ribosomebiogenesis	21.9951	22.0122	22.0886	21.0156	20.7796	21.1143
+	1.40501	1.65236	Q9Y221	NIP7_HUMAN	NIP7	60S ribosome subunit biogenesis protein NIP7 homolog	binding;nucleic acid binding;organic cyclic compound binding;RNA binding	cellular component assembly;cellular component biogenesis;cellular component organization;cellular component organization or biogenesis;cellular process;organelle assembly;organelle organization;ribosomal large subunit biogenesis;ribosome assembly	cellular anatomical entity;cytosol;intracellular non-membrane-bounded organelle;intracellular organelle;non-membrane-bounded organelle;nucleolus;nucleoplasm;organelle;preribosome;protein-containing complex;ribonucleoprotein complex		3D-structure;Alternativesplicing;Nucleus;Referenceproteome;Ribosomebiogenesis;RNA-binding	18.8216	18.8622	18.9321	17.1037	16.3353	18.2198
+	2.63255	2.27901	Q9HAN9	NMNA1_HUMAN	NMNAT1	Nicotinamide/nicotinic acid mononucleotide adenylyltransferase 1	adenyl nucleotide binding;adenyl ribonucleotide binding;adenylyltransferase activity;anion binding;ATP binding;binding;carbohydrate derivative binding;catalytic activity;enzyme-substrate adaptor activity;heterocyclic compound binding;identical protein binding;ion binding;molecular adaptor activity;nicotinamide-nucleotide adenylyltransferase activity;nicotinate-nucleotide adenylyltransferase activ…	biological regulation;biosynthetic process;carbohydrate derivative metabolic process;cellular aromatic compound metabolic process;cellular nitrogen compound metabolic process;cellular process;heterocycle metabolic process;macromolecule metabolic process;metabolic process;nitrogen compound metabolic process;nucleobase-containing compound metabolic process;nucleobase-containing small molecule metab…	cellular anatomical entity;intracellular membrane-bounded organelle;intracellular organelle;nucleoplasm;nucleus;organelle;protein-containing complex;protein-DNA complex	Nicotinate and nicotinamide metabolism	3D-structure;ATP-binding;Deafness;Directproteinsequencing;Diseasevariant;Dwarfism;Intellectualdisability;Lebercongenitalamaurosis;Magnesium;NAD;Nucleotide-binding;Nucleotidyltransferase;Nucleus;Phosphoprotein;Pyridinenucleotidebiosynthesis;Referenceproteome;Transferase;Zinc	18.6925	18.6773	18.3493	16.401	16.7719	15.7091
+	2.12167	2.77129	Q9ULX3	NOB1_HUMAN	NOB1	RNA-binding protein NOB1	binding;catalytic activity;catalytic activity, acting on a nucleic acid;catalytic activity, acting on RNA;cation binding;endonuclease activity;hydrolase activity;hydrolase activity, acting on ester bonds;ion binding;metal ion binding;nuclease activity;RNA endonuclease activity;RNA nuclease activity	cellular aromatic compound metabolic process;cellular nitrogen compound metabolic process;cellular process;heterocycle metabolic process;macromolecule metabolic process;metabolic process;multicellular organismal process;nervous system process;nitrogen compound metabolic process;nucleobase-containing compound metabolic process;primary metabolic process;RNA metabolic process;RNA processing;rRNA met…	cellular anatomical entity;cytosol;nucleoplasm;preribosome;protein-containing complex;ribonucleoprotein complex	Ribosome biogenesis in eukaryotes	3D-structure;Directproteinsequencing;Endonuclease;Hydrolase;Metal-binding;Nuclease;Nucleus;Phosphoprotein;Referenceproteome;Zinc;Zinc-finger	18.9703	18.3242	19.0384	14.9959	16.5833	16.4398
+	1.57373	1.30391	Q9BXS6	NUSAP_HUMAN	NUSAP1	Nucleolar and spindle-associated protein 1	binding;cytoskeletal protein binding;DNA binding;microtubule binding;nucleic acid binding;organic cyclic compound binding;protein binding;RNA binding;tubulin binding	biological regulation;cellular component organization;cellular component organization or biogenesis;cellular process;chromosome organization;chromosome segregation;cytokinesis;cytoskeleton organization;establishment of localization;localization;microtubule cytoskeleton organization;microtubule-based process;mitotic cytokinesis;mitotic sister chromatid segregation;organelle localization;organelle …	cellular anatomical entity;chromosome;cytoplasm;intracellular non-membrane-bounded organelle;intracellular organelle;microtubule;non-membrane-bounded organelle;nucleolus;organelle		Acetylation;Alternativesplicing;Cellcycle;Celldivision;Chromosome;Coiledcoil;Cytoplasm;Cytoskeleton;DNA-binding;Microtubule;Mitosis;Nucleus;Phosphoprotein;Referenceproteome;Ublconjugation	18.5936	18.2264	18.516	16.5325	17.1003	17.7916
+	0.967468	1.86213	A0A7I2V4L7	A0A7I2V4L7_HUMAN	PABPC4	Polyadenylate-binding protein	binding;nucleic acid binding;organic cyclic compound binding;RNA binding		cellular anatomical entity;cytosol		Cytoplasm;Proteomicsidentification;Referenceproteome;Repeat;RNA-binding	19.4045	19.6992	19.6935	18.4846	18.7741	15.9522
+	2.38894	1.86887	Q96BK5	PINX1_HUMAN	PINX1	PIN2/TERF1-interacting telomerase inhibitor 1	binding;enzyme inhibitor activity;enzyme regulator activity;molecular function inhibitor activity;molecular function regulator activity;nucleic acid binding;organic cyclic compound binding;protein-containing complex binding;RNA binding;telomerase inhibitor activity;telomerase RNA binding	biological regulation;biosynthetic process;cellular aromatic compound metabolic process;cellular component organization;cellular component organization or biogenesis;cellular localization;cellular nitrogen compound metabolic process;cellular process;chromosome organization;DNA metabolic process;establishment of localization;heterocycle metabolic process;localization;macromolecule biosynthetic pro…	cellular anatomical entity;chromosome;intracellular membrane-bounded organelle;intracellular non-membrane-bounded organelle;intracellular organelle;kinetochore;mitochondrion;non-membrane-bounded organelle;nuclear chromosome;nucleolus;nucleoplasm;organelle		Alternativesplicing;Centromere;Chromosome;Kinetochore;Nucleus;Phosphoprotein;Referenceproteome;Telomere;Tumorsuppressor	19.3787	18.9199	18.8517	16.6467	17.5014	17.3955
+	4.05506	-1.57038	Q8TF01	PNISR_HUMAN	PNISR	Arginine/serine-rich protein PNISR	binding;nucleic acid binding;organic cyclic compound binding;RNA binding		cellular anatomical entity;cytosol;membrane;nucleoplasm;plasma membrane;presynaptic active zone		Alternativesplicing;Coiledcoil;Isopeptidebond;Nucleus;Phosphoprotein;Referenceproteome;Ublconjugation	21.2419	20.9951	21.0493	22.6757	22.5522	22.7695
+	2.55028	2.01204	Q9NQ55	SSF1_HUMAN	PPAN	Suppressor of SWI4 1 homolog	binding;nucleic acid binding;organic cyclic compound binding;RNA binding;rRNA binding	cellular aromatic compound metabolic process;cellular component assembly;cellular component organization;cellular component organization or biogenesis;cellular nitrogen compound metabolic process;cellular process;heterocycle metabolic process;macromolecule metabolic process;metabolic process;nitrogen compound metabolic process;nucleobase-containing compound metabolic process;primary metabolic pro…	cellular anatomical entity;intracellular membrane-bounded organelle;intracellular non-membrane-bounded organelle;intracellular organelle;non-membrane-bounded organelle;nucleolus;nucleus;organelle;preribosome;protein-containing complex;ribonucleoprotein complex		3D-structure;Acetylation;Alternativesplicing;Nucleus;Phosphoprotein;Referenceproteome	19.2967	18.4726	18.8522	16.4733	17.0693	17.0429
+	1.75223	-2.53379	P30405	PPIF_HUMAN	PPIF	Peptidyl-prolyl cis-trans isomerase F, mitochondrial	amide binding;binding;catalytic activity;catalytic activity, acting on a protein;cis-trans isomerase activity;cyclosporin A binding;isomerase activity;peptide binding;peptidyl-prolyl cis-trans isomerase activity	biological regulation;cellular component organization;cellular component organization or biogenesis;cellular process;macromolecule metabolic process;macromolecule modification;membrane organization;metabolic process;mitochondrion organization;nitrogen compound metabolic process;organelle organization;peptidyl-amino acid modification;primary metabolic process;programmed cell death;protein folding;…	cellular anatomical entity;cytoplasm;intracellular membrane-bounded organelle;intracellular organelle;membrane;membrane protein complex;mitochondrion;organelle;organelle lumen;protein-containing complex	Toxoplasmosis	3D-structure;Acetylation;Alternativesplicing;Apoptosis;Isomerase;Mitochondrion;Necrosis;Referenceproteome;Rotamase;S-nitrosylation;Transitpeptide	17.954	16.4459	16.0463	19.5775	19.7058	18.7643
+	4.08395	-1.54276	H0YG38	H0YG38_HUMAN	PRPF40A	Pre-mRNA processing factor 40 homolog A (Fragment)		cellular aromatic compound metabolic process;cellular nitrogen compound metabolic process;cellular process;heterocycle metabolic process;macromolecule metabolic process;metabolic process;mRNA metabolic process;mRNA processing;nitrogen compound metabolic process;nucleobase-containing compound metabolic process;primary metabolic process;RNA metabolic process;RNA processing;RNA splicing;RNA splicing…	cellular anatomical entity		Proteomicsidentification;Referenceproteome	19.1267	19.3115	19.2681	20.654	20.7634	20.9171
+	4.39045	-1.07516	O75400	PR40A_HUMAN	PRPF40A	Pre-mRNA-processing factor 40 homolog A	binding;nucleic acid binding;organic cyclic compound binding;RNA binding	biological regulation;cell cycle;cell division;cell motility;cellular aromatic compound metabolic process;cellular component organization;cellular component organization or biogenesis;cellular nitrogen compound metabolic process;cellular process;cytoskeleton organization;heterocycle metabolic process;macromolecule metabolic process;metabolic process;mRNA metabolic process;mRNA processing;nitrogen…	cellular anatomical entity;membrane;nucleoplasm;protein-containing complex;ribonucleoprotein complex;small nuclear ribonucleoprotein complex;spliceosomal complex	Spliceosome	3D-structure;Acetylation;Alternativesplicing;Cellcycle;Celldivision;Isopeptidebond;Methylation;mRNAprocessing;mRNAsplicing;Nucleus;Phosphoprotein;Referenceproteome;Repeat;Ublconjugation	21.8307	21.8034	21.823	22.8054	22.8839	22.9933
+	1.71956	-1.9392	O00232	PSD12_HUMAN	PSMD12	26S proteasome non-ATPase regulatory subunit 12		catabolic process;macromolecule catabolic process;macromolecule metabolic process;metabolic process;nitrogen compound metabolic process;primary metabolic process;protein catabolic process;protein metabolic process;proteolysis;proteolysis involved in protein catabolic process	catalytic complex;cellular anatomical entity;cytoplasm;cytosol;extracellular organelle;extracellular region;membrane;nucleoplasm;organelle;organelle lumen;proteasome complex;protein-containing complex;vesicle	Proteasome	3D-structure;Acetylation;Alternativesplicing;Directproteinsequencing;Intellectualdisability;Isopeptidebond;Proteasome;Referenceproteome;Ublconjugation	17.3343	17.2351	16.3102	19.5631	18.2054	18.9288
+	3.70378	-1.27268	E9PQ56	E9PQ56_HUMAN	PUF60	Poly(U)-binding-splicing factor PUF60	binding;nucleic acid binding;organic cyclic compound binding;RNA binding	biological regulation;cellular aromatic compound metabolic process;cellular nitrogen compound metabolic process;cellular process;heterocycle metabolic process;macromolecule metabolic process;metabolic process;mRNA metabolic process;mRNA processing;nitrogen compound metabolic process;nucleobase-containing compound metabolic process;primary metabolic process;regulation of biological process;regulat…	cell junction;cellular anatomical entity;nucleoplasm		mRNAprocessing;mRNAsplicing;Nucleus;Proteomicsidentification;Referenceproteome;RNA-binding	22.3403	22.1795	22.1395	23.5165	23.3511	23.6096
+	1.46828	-1.21033	Q15269	PWP2_HUMAN	PWP2	Periodic tryptophan protein 2 homolog	binding;nucleic acid binding;organic cyclic compound binding;RNA binding	cellular aromatic compound metabolic process;cellular component assembly;cellular component biogenesis;cellular component organization;cellular component organization or biogenesis;cellular nitrogen compound metabolic process;cellular process;heterocycle metabolic process;macromolecule metabolic process;metabolic process;nitrogen compound metabolic process;nucleobase-containing compound metabolic…	cellular anatomical entity;nucleoplasm;preribosome;protein-containing complex;ribonucleoprotein complex	Ribosome biogenesis in eukaryotes	3D-structure;Nucleus;Phosphoprotein;Referenceproteome;Repeat;WDrepeat	15.89	15.5912	15.6202	16.7862	16.3407	17.6055
+	4.2116	1.14518	P63244	RACK1_HUMAN	RACK1	Small ribosomal subunit protein RACK1	BH domain binding;BH3 domain binding;binding;cadherin binding;cell adhesion molecule binding;channel inhibitor activity;channel regulator activity;cyclin binding;cysteine-type endopeptidase activator activity involved in apoptotic process;cysteine-type endopeptidase regulator activity involved in apoptotic process;death domain binding;enzyme activator activity;enzyme binding;enzyme inhibitor acti…	amide metabolic process;biological regulation;biosynthetic process;cell cycle;cellular component disassembly;cellular component organization;cellular component organization or biogenesis;cellular homeostasis;cellular nitrogen compound metabolic process;cellular process;chemical homeostasis;cytoplasmic translation;developmental process;gastrulation;homeostatic process;macromolecule biosynthetic pr…	cell projection;cellular anatomical entity;cytoplasm;cytosol;extracellular organelle;intracellular membrane-bounded organelle;intracellular organelle;midbody;mitochondrion;neuron projection;neuronal cell body;nucleoplasm;nucleus;organelle;protein-containing complex;ribonucleoprotein complex;small ribosomal subunit;vesicle	Measles	3D-structure;Acetylation;Apoptosis;Biologicalrhythms;Cellcycle;Cellmembrane;Cellprojection;Cytoplasm;Developmentalprotein;Directproteinsequencing;Gastrulation;Growthregulation;Host-virusinteraction;Membrane;Nucleus;Phosphoprotein;Referenceproteome;Repeat;Ribonucleoprotein;Ribosomalprotein;Translationregulation;WDrepeat	23.7182	23.7492	23.9043	22.6714	22.5846	22.68
+	3.72496	-1.42077	P49756	RBM25_HUMAN	RBM25	RNA-binding protein 25	binding;mRNA binding;nucleic acid binding;organic cyclic compound binding;RNA binding	biological regulation;cellular aromatic compound metabolic process;cellular nitrogen compound metabolic process;cellular process;heterocycle metabolic process;macromolecule metabolic process;metabolic process;mRNA metabolic process;mRNA processing;nitrogen compound metabolic process;nucleobase-containing compound metabolic process;primary metabolic process;regulation of biological process;regulat…	cellular anatomical entity;cytoplasm;nucleoplasm	Spliceosome	3D-structure;Acetylation;Alternativesplicing;Cytoplasm;Directproteinsequencing;Isopeptidebond;mRNAprocessing;mRNAsplicing;Nucleus;Phosphoprotein;Referenceproteome;RNA-binding;Ublconjugation	20.9098	20.9388	20.7389	22.2066	22.1856	22.4576
+	1.66457	1.26101	Q9NW13	RBM28_HUMAN	RBM28	RNA-binding protein 28	binding;nucleic acid binding;organic cyclic compound binding;RNA binding	cellular aromatic compound metabolic process;cellular nitrogen compound metabolic process;cellular process;heterocycle metabolic process;macromolecule metabolic process;metabolic process;mRNA metabolic process;mRNA processing;nitrogen compound metabolic process;nucleobase-containing compound metabolic process;primary metabolic process;RNA metabolic process;RNA processing;RNA splicing	cellular anatomical entity;intracellular non-membrane-bounded organelle;intracellular organelle;non-membrane-bounded organelle;nucleolus;organelle;protein-containing complex;ribonucleoprotein complex;spliceosomal complex	Ribosome biogenesis in eukaryotes	Acetylation;Alternativesplicing;Directproteinsequencing;Diseasevariant;Hypotrichosis;Intellectualdisability;Isopeptidebond;mRNAprocessing;mRNAsplicing;Nucleus;Phosphoprotein;Referenceproteome;Repeat;RNA-binding;Spliceosome;Ublconjugation	18.5516	18.1374	18.2653	16.7134	16.7564	17.7014
+	1.37024	2.10822	A0A8I5KYC8;H0Y6F9	A0A8I5KYC8_HUMAN;H0Y6F9_HUMAN	RBM41	RNA binding motif protein 41	binding;nucleic acid binding;organic cyclic compound binding;RNA binding				Proteomicsidentification;Referenceproteome;RNA-binding	19.2081	19.2072	19.0676	18.4655	16.1337	16.5591
+	2.72278	-1.1309	Q8TA86	RP9_HUMAN	RP9	Retinitis pigmentosa 9 protein	binding;cation binding;ion binding;metal ion binding;nucleic acid binding;organic cyclic compound binding;RNA binding	cellular aromatic compound metabolic process;cellular nitrogen compound metabolic process;cellular process;cognition;heterocycle metabolic process;macromolecule metabolic process;metabolic process;multicellular organismal process;nervous system process;nitrogen compound metabolic process;nucleobase-containing compound metabolic process;primary metabolic process;RNA metabolic process;RNA processin…	cellular anatomical entity;intracellular membrane-bounded organelle;intracellular organelle;membrane protein complex;nucleus;organelle;protein-containing complex		Diseasevariant;Isopeptidebond;Metal-binding;Nucleus;Phosphoprotein;Referenceproteome;Retinitispigmentosa;Ublconjugation;Zinc;Zinc-finger	19.2246	18.9156	19.0884	20.0156	20.1581	20.4476
+	2.07066	1.16844	F8W7C6	F8W7C6_HUMAN	RPL10	Large ribosomal subunit protein uL16	structural constituent of ribosome;structural molecule activity	amide metabolic process;biosynthetic process;cellular nitrogen compound metabolic process;cellular process;macromolecule biosynthetic process;macromolecule metabolic process;metabolic process;nitrogen compound metabolic process;peptide metabolic process;primary metabolic process;protein metabolic process;translation	cellular anatomical entity;cytosol;endoplasmic reticulum;intracellular membrane-bounded organelle;intracellular organelle;organelle;protein-containing complex;ribonucleoprotein complex		Proteomicsidentification;Referenceproteome;Ribonucleoprotein;Ribosomalprotein	22.9725	23.4923	23.6209	22.3988	21.928	22.2535
+	2.4958	1.08062	P62906	RL10A_HUMAN	RPL10A	Large ribosomal subunit protein uL1	binding;nucleic acid binding;organic cyclic compound binding;RNA binding;structural constituent of ribosome;structural molecule activity	amide metabolic process;biosynthetic process;cellular aromatic compound metabolic process;cellular nitrogen compound metabolic process;cellular process;cytoplasmic translation;heterocycle metabolic process;macromolecule biosynthetic process;macromolecule metabolic process;metabolic process;nitrogen compound metabolic process;nucleobase-containing compound metabolic process;peptide metabolic proce…	cell junction;cellular anatomical entity;cytoplasm;cytosol;extracellular organelle;intracellular membrane-bounded organelle;intracellular non-membrane-bounded organelle;intracellular organelle;membrane;non-membrane-bounded organelle;nucleus;organelle;protein-containing complex;ribonucleoprotein complex;ribosome;vesicle	Ribosome	3D-structure;Acetylation;Cytoplasm;Isopeptidebond;Phosphoprotein;Referenceproteome;Ribonucleoprotein;Ribosomalprotein;Ublconjugation	23.6096	23.6209	23.8576	22.3156	22.743	22.7876
+	4.6873	1.11287	P30050	RL12_HUMAN	RPL12	Large ribosomal subunit protein uL11	binding;large ribosomal subunit rRNA binding;nucleic acid binding;organic cyclic compound binding;RNA binding;rRNA binding;structural constituent of ribosome;structural molecule activity	amide metabolic process;biosynthetic process;cellular nitrogen compound metabolic process;cellular process;cytoplasmic translation;macromolecule biosynthetic process;macromolecule metabolic process;metabolic process;nitrogen compound metabolic process;peptide metabolic process;primary metabolic process;protein metabolic process;translation	cell junction;cellular anatomical entity;cytoplasm;cytosol;extracellular organelle;intracellular non-membrane-bounded organelle;intracellular organelle;membrane;non-membrane-bounded organelle;nucleolus;organelle;postsynaptic density;postsynaptic specialization;protein-containing complex;ribonucleoprotein complex;ribosome;vesicle	Ribosome	3D-structure;Acetylation;Alternativesplicing;Isopeptidebond;Phosphoprotein;Referenceproteome;Ribonucleoprotein;Ribosomalprotein;RNA-binding;Ublconjugation	23.8385	23.9584	23.8191	22.7995	22.741	22.7369
+	2.58891	1.24619	P50914	RL14_HUMAN	RPL14	Large ribosomal subunit protein eL14	binding;cadherin binding;cell adhesion molecule binding;nucleic acid binding;organic cyclic compound binding;protein binding;RNA binding;structural constituent of ribosome;structural molecule activity	amide metabolic process;biosynthetic process;cellular aromatic compound metabolic process;cellular component biogenesis;cellular component organization or biogenesis;cellular nitrogen compound metabolic process;cellular process;cytoplasmic translation;heterocycle metabolic process;macromolecule biosynthetic process;macromolecule metabolic process;metabolic process;nitrogen compound metabolic proc…	cellular anatomical entity;cytoplasm;cytosol;extracellular organelle;intracellular non-membrane-bounded organelle;intracellular organelle;membrane;non-membrane-bounded organelle;organelle;postsynaptic density;postsynaptic specialization;protein-containing complex;ribonucleoprotein complex;ribosome;vesicle	Ribosome	3D-structure;Acetylation;Cytoplasm;Directproteinsequencing;Isopeptidebond;Phosphoprotein;Referenceproteome;Repeat;Ribonucleoprotein;Ribosomalprotein;Tripletrepeatexpansion;Ublconjugation	23.8093	23.7695	24.239	22.4996	22.7013	22.8783
+	3.31332	1.12989	Q07020	RL18_HUMAN	RPL18	Large ribosomal subunit protein eL18	binding;nucleic acid binding;organic cyclic compound binding;RNA binding;structural constituent of ribosome;structural molecule activity	amide metabolic process;biosynthetic process;cellular nitrogen compound metabolic process;cellular process;cytoplasmic translation;macromolecule biosynthetic process;macromolecule metabolic process;metabolic process;nitrogen compound metabolic process;peptide metabolic process;primary metabolic process;protein metabolic process;translation	cell junction;cellular anatomical entity;cytoplasm;cytosol;endoplasmic reticulum;intracellular membrane-bounded organelle;intracellular non-membrane-bounded organelle;intracellular organelle;membrane;non-membrane-bounded organelle;nucleolus;nucleus;organelle;protein-containing complex;ribonucleoprotein complex;ribosome	Ribosome	3D-structure;Alternativesplicing;Cytoplasm;Diamond-Blackfananemia;Directproteinsequencing;Diseasevariant;Endoplasmicreticulum;Isopeptidebond;Phosphoprotein;Referenceproteome;Ribonucleoprotein;Ribosomalprotein;Ublconjugation	24.1095	24.1565	24.3975	23.0854	22.9864	23.2021
+	2.27656	1.14221	Q02543	RL18A_HUMAN	RPL18A	Large ribosomal subunit protein eL20	binding;nucleic acid binding;organic cyclic compound binding;RNA binding;structural constituent of ribosome;structural molecule activity	amide metabolic process;biosynthetic process;cellular nitrogen compound metabolic process;cellular process;cytoplasmic translation;macromolecule biosynthetic process;macromolecule metabolic process;metabolic process;nitrogen compound metabolic process;peptide metabolic process;primary metabolic process;protein metabolic process;translation	cellular anatomical entity;cytoplasm;cytosol;intracellular non-membrane-bounded organelle;intracellular organelle;membrane;non-membrane-bounded organelle;organelle;protein-containing complex;ribonucleoprotein complex;ribosome	Ribosome	3D-structure;Cytoplasm;Isopeptidebond;Phosphoprotein;Referenceproteome;Ribonucleoprotein;Ribosomalprotein;Ublconjugation	23.2125	23.2679	23.391	22.0951	21.8307	22.5189
+	3.6793	1.45938	P84098	RL19_HUMAN	RPL19	Large ribosomal subunit protein eL19	binding;nucleic acid binding;organic cyclic compound binding;RNA binding;structural constituent of ribosome;structural molecule activity	amide metabolic process;biosynthetic process;cellular nitrogen compound metabolic process;cellular process;cytoplasmic translation;macromolecule biosynthetic process;macromolecule metabolic process;metabolic process;nitrogen compound metabolic process;peptide metabolic process;primary metabolic process;protein metabolic process;translation	cell junction;cellular anatomical entity;cytoplasm;cytosol;intracellular non-membrane-bounded organelle;intracellular organelle;membrane;non-membrane-bounded organelle;nucleolus;organelle;protein-containing complex;ribonucleoprotein complex;ribosome;synapse	Ribosome	3D-structure;Citrullination;Cytoplasm;Directproteinsequencing;Isopeptidebond;Phosphoprotein;Referenceproteome;Ribonucleoprotein;Ribosomalprotein;Ublconjugation	23.8093	24.1095	24.0105	22.5237	22.391	22.6364
+	3.19584	0.958953	P62829	RL23_HUMAN	RPL23	Large ribosomal subunit protein uL14	binding;enzyme binding;enzyme inhibitor activity;enzyme regulator activity;large ribosomal subunit rRNA binding;molecular function inhibitor activity;molecular function regulator activity;nucleic acid binding;organic cyclic compound binding;protein binding;RNA binding;rRNA binding;structural constituent of ribosome;structural molecule activity;transcription coactivator binding;transcription coreg…	amide metabolic process;biological regulation;biosynthetic process;cellular component disassembly;cellular component organization;cellular component organization or biogenesis;cellular localization;cellular nitrogen compound metabolic process;cellular process;cytoplasmic translation;establishment of localization;intracellular protein transport;localization;macromolecule biosynthetic process;macro…	cell junction;cellular anatomical entity;cytoplasm;cytosol;extracellular organelle;intracellular non-membrane-bounded organelle;intracellular organelle;membrane;non-membrane-bounded organelle;nucleolus;nucleoplasm;organelle;protein-containing complex;ribonucleoprotein complex;ribosome;synapse;vesicle	Ribosome	3D-structure;Cytoplasm;Phosphoprotein;Referenceproteome;Ribonucleoprotein;Ribosomalprotein	23.654	23.7796	23.7182	22.7915	22.5846	22.8987
+	3.53758	1.12189	P83731	RL24_HUMAN	RPL24	Large ribosomal subunit protein eL24	binding;cadherin binding;cell adhesion molecule binding;mRNA binding;nucleic acid binding;organic cyclic compound binding;protein binding;RNA binding;structural constituent of ribosome;structural molecule activity	amide metabolic process;anatomical structure development;biosynthetic process;cellular component assembly;cellular component organization;cellular component organization or biogenesis;cellular nitrogen compound metabolic process;cellular process;cytoplasmic translation;developmental process;macromolecule biosynthetic process;macromolecule metabolic process;metabolic process;mitotic cell cycle pha…	cell junction;cellular anatomical entity;cytoplasm;cytosol;endoplasmic reticulum;extracellular organelle;intracellular membrane-bounded organelle;intracellular non-membrane-bounded organelle;intracellular organelle;membrane;non-membrane-bounded organelle;organelle;protein-containing complex;ribonucleoprotein complex;ribosome;synapse;vesicle	Ribosome	3D-structure;Acetylation;ADP-ribosylation;Cytoplasm;Directproteinsequencing;Isopeptidebond;Phosphoprotein;Referenceproteome;Ribonucleoprotein;Ribosomalprotein;Ublconjugation	23.0838	23.2006	23.2419	22.1143	21.8913	22.155
+	4.52086	1.03002	P61254	RL26_HUMAN	RPL26	Large ribosomal subunit protein uL24	binding;mRNA 5'-UTR binding;mRNA binding;nucleic acid binding;organic cyclic compound binding;RNA binding;structural constituent of ribosome;structural molecule activity	amide metabolic process;biological regulation;biosynthetic process;cellular aromatic compound metabolic process;cellular component biogenesis;cellular component organization or biogenesis;cellular nitrogen compound metabolic process;cellular process;cytoplasmic translation;DNA damage response;heterocycle metabolic process;intracellular signal transduction;macromolecule biosynthetic process;macrom…	cell junction;cellular anatomical entity;cytoplasm;cytosol;extracellular organelle;intracellular non-membrane-bounded organelle;intracellular organelle;membrane;non-membrane-bounded organelle;nucleolus;nucleoplasm;organelle;protein-containing complex;ribonucleoprotein complex;ribosome;synapse;vesicle	Ribosome	3D-structure;Cytoplasm;Diamond-Blackfananemia;Isopeptidebond;Phosphoprotein;Referenceproteome;Ribonucleoprotein;Ribosomalprotein;Ublconjugation	24.002	24.0526	23.9043	22.976	22.9116	22.9812
+	3.43776	1.19413	P46776	RL27A_HUMAN	RPL27A	Large ribosomal subunit protein uL15	binding;nucleic acid binding;organic cyclic compound binding;RNA binding;structural constituent of ribosome;structural molecule activity	amide metabolic process;biosynthetic process;cellular nitrogen compound metabolic process;cellular process;cytoplasmic translation;macromolecule biosynthetic process;macromolecule metabolic process;metabolic process;nitrogen compound metabolic process;peptide metabolic process;primary metabolic process;protein metabolic process;translation	cellular anatomical entity;cytoplasm;cytosol;endoplasmic reticulum;intracellular membrane-bounded organelle;intracellular non-membrane-bounded organelle;intracellular organelle;membrane;non-membrane-bounded organelle;organelle;protein-containing complex;ribonucleoprotein complex;ribosome	Ribosome	3D-structure;Acetylation;Cytoplasm;Hydroxylation;Phosphoprotein;Referenceproteome;Ribonucleoprotein;Ribosomalprotein	24.6918	24.5754	24.632	23.5404	23.2361	23.5404
+	2.91561	1.02405	P47914	RL29_HUMAN	RPL29	Large ribosomal subunit protein eL29	binding;cadherin binding;carbohydrate derivative binding;cell adhesion molecule binding;glycosaminoglycan binding;heparin binding;nucleic acid binding;organic cyclic compound binding;protein binding;RNA binding;structural constituent of ribosome;structural molecule activity;sulfur compound binding	amide metabolic process;biosynthetic process;cellular nitrogen compound metabolic process;cellular process;cytoplasmic translation;macromolecule biosynthetic process;macromolecule metabolic process;metabolic process;nitrogen compound metabolic process;peptide metabolic process;primary metabolic process;protein metabolic process;reproductive process;translation	cellular anatomical entity;cytoplasm;cytosol;intracellular non-membrane-bounded organelle;intracellular organelle;membrane;non-membrane-bounded organelle;organelle;protein-containing complex;ribonucleoprotein complex;ribosome	Ribosome	3D-structure;Acetylation;Cytoplasm;Directproteinsequencing;Heparin-binding;Methylation;Phosphoprotein;Referenceproteome;Repeat;Ribonucleoprotein;Ribosomalprotein	24.2961	24.6649	24.4676	23.5404	23.3239	23.4923
+	4.02481	0.919423	P39023	RL3_HUMAN	RPL3	Large ribosomal subunit protein uL3	binding;nucleic acid binding;organic cyclic compound binding;RNA binding;structural constituent of ribosome;structural molecule activity	amide metabolic process;biosynthetic process;cellular nitrogen compound metabolic process;cellular process;cytoplasmic translation;macromolecule biosynthetic process;macromolecule metabolic process;metabolic process;nitrogen compound metabolic process;peptide metabolic process;primary metabolic process;protein metabolic process;response to chemical;response to stimulus;translation	cell junction;cellular anatomical entity;cytoplasm;cytosol;extracellular organelle;intracellular membrane-bounded organelle;intracellular non-membrane-bounded organelle;intracellular organelle;non-membrane-bounded organelle;nucleolus;nucleus;organelle;protein-containing complex;ribonucleoprotein complex;ribosome;vesicle	Ribosome	3D-structure;Acetylation;Cytoplasm;Directproteinsequencing;Isopeptidebond;Methylation;Nucleus;Phosphoprotein;Referenceproteome;Ribonucleoprotein;Ribosomalprotein;Ublconjugation	23.5869	23.6971	23.7182	22.8307	22.7161	22.6971
+	3.34474	1.14774	P62888	RL30_HUMAN	RPL30	Large ribosomal subunit protein eL30	binding;nucleic acid binding;organic cyclic compound binding;RNA binding;structural constituent of ribosome;structural molecule activity	amide metabolic process;biological process involved in interspecies interaction between organisms;biosynthetic process;cell killing;cellular nitrogen compound metabolic process;cellular process;cytoplasmic translation;defense response to other organism;immune response;immune system process;killing of cells of another organism;macromolecule biosynthetic process;macromolecule metabolic process;meta…	cell junction;cellular anatomical entity;cytoplasm;cytosol;extracellular organelle;intracellular membrane-bounded organelle;intracellular non-membrane-bounded organelle;intracellular organelle;membrane;non-membrane-bounded organelle;nucleus;organelle;postsynaptic density;postsynaptic specialization;protein-containing complex;ribonucleoprotein complex;ribosome;vesicle	Ribosome	3D-structure;Acetylation;Cytoplasm;Isopeptidebond;Phosphoprotein;Referenceproteome;Ribonucleoprotein;Ribosomalprotein;Ublconjugation	23.3239	23.6757	23.4298	22.343	22.2707	22.3725
+	3.12139	1.08633	P62910	RL32_HUMAN	RPL32	Large ribosomal subunit protein eL32	binding;nucleic acid binding;organic cyclic compound binding;RNA binding;structural constituent of ribosome;structural molecule activity	amide metabolic process;biosynthetic process;cellular nitrogen compound metabolic process;cellular process;cytoplasmic translation;macromolecule biosynthetic process;macromolecule metabolic process;metabolic process;nitrogen compound metabolic process;peptide metabolic process;primary metabolic process;protein metabolic process;translation	cell junction;cellular anatomical entity;cytoplasm;cytosol;intracellular non-membrane-bounded organelle;intracellular organelle;membrane;non-membrane-bounded organelle;organelle;protein-containing complex;ribonucleoprotein complex;ribosome;synapse	Ribosome	3D-structure;Cytoplasm;Directproteinsequencing;Isopeptidebond;Phosphoprotein;Referenceproteome;Ribonucleoprotein;Ribosomalprotein;Ublconjugation	23.0821	23.2096	23.3645	22.2933	22.0088	22.0951
+	4.12707	1.16727	P49207	RL34_HUMAN	RPL34	Large ribosomal subunit protein eL34	binding;cadherin binding;cell adhesion molecule binding;nucleic acid binding;organic cyclic compound binding;protein binding;RNA binding;structural constituent of ribosome;structural molecule activity	amide metabolic process;biosynthetic process;cellular nitrogen compound metabolic process;cellular process;cytoplasmic translation;macromolecule biosynthetic process;macromolecule metabolic process;metabolic process;nitrogen compound metabolic process;peptide metabolic process;primary metabolic process;protein metabolic process;translation	cell junction;cellular anatomical entity;cytoplasm;cytosol;endoplasmic reticulum;extracellular organelle;intracellular membrane-bounded organelle;intracellular non-membrane-bounded organelle;intracellular organelle;non-membrane-bounded organelle;nucleolus;organelle;protein-containing complex;ribonucleoprotein complex;ribosome;synapse;vesicle	Ribosome	3D-structure;Acetylation;Cytoplasm;Directproteinsequencing;Endoplasmicreticulum;Isopeptidebond;Phosphoprotein;Referenceproteome;Ribonucleoprotein;Ribosomalprotein;Ublconjugation	23.181	23.2821	23.3645	22.0983	22.0359	22.1916
+	3.40331	1.14952	P42766	RL35_HUMAN	RPL35	Large ribosomal subunit protein uL29	binding;mRNA binding;nucleic acid binding;organic cyclic compound binding;RNA binding;structural constituent of ribosome;structural molecule activity	amide metabolic process;biosynthetic process;cellular aromatic compound metabolic process;cellular nitrogen compound metabolic process;cellular process;cytoplasmic translation;heterocycle metabolic process;macromolecule biosynthetic process;macromolecule metabolic process;metabolic process;nitrogen compound metabolic process;nucleobase-containing compound metabolic process;peptide metabolic proce…	cellular anatomical entity;cytoplasm;cytosol;intracellular non-membrane-bounded organelle;intracellular organelle;membrane;non-membrane-bounded organelle;nucleolus;organelle;protein-containing complex;ribonucleoprotein complex;ribosome	Ribosome	3D-structure;Acetylation;Cytoplasm;Diamond-Blackfananemia;Directproteinsequencing;Diseasevariant;Isopeptidebond;Phosphoprotein;Referenceproteome;Ribonucleoprotein;Ribosomalprotein;Ublconjugation	23.7077	23.6971	23.867	22.7856	22.502	22.5356
+	3.26491	1.32289	Q9Y3U8	RL36_HUMAN	RPL36	Large ribosomal subunit protein eL36	binding;nucleic acid binding;organic cyclic compound binding;RNA binding;structural constituent of ribosome;structural molecule activity	amide metabolic process;biosynthetic process;cellular nitrogen compound metabolic process;cellular process;cytoplasmic translation;macromolecule biosynthetic process;macromolecule metabolic process;metabolic process;nitrogen compound metabolic process;peptide metabolic process;primary metabolic process;protein metabolic process;translation	cellular anatomical entity;cytoplasm;cytosol;intracellular non-membrane-bounded organelle;intracellular organelle;membrane;non-membrane-bounded organelle;nucleolus;organelle;protein-containing complex;ribonucleoprotein complex;ribosome	Ribosome	3D-structure;Acetylation;Cytoplasm;Directproteinsequencing;Referenceproteome;Ribonucleoprotein;Ribosomalprotein	23.2021	23.2821	23.3239	21.7995	21.8423	22.1976
+	2.91543	1.47828	Q969Q0	RL36L_HUMAN	RPL36AL	Ribosomal protein eL42-like	structural constituent of ribosome;structural molecule activity	amide metabolic process;biosynthetic process;cellular nitrogen compound metabolic process;cellular process;macromolecule biosynthetic process;macromolecule metabolic process;metabolic process;nitrogen compound metabolic process;peptide metabolic process;primary metabolic process;protein metabolic process;translation	cellular anatomical entity;cytosol;endoplasmic reticulum;intracellular membrane-bounded organelle;intracellular organelle;membrane;nucleus;organelle;plasma membrane;protein-containing complex;ribonucleoprotein complex	Ribosome	Cytoplasm;Directproteinsequencing;Methylation;Referenceproteome;Ribonucleoprotein;Ribosomalprotein	22.6779	23.2096	23.1395	21.502	21.4273	21.6628
+	4.48788	1.10436	P36578	RL4_HUMAN	RPL4	Large ribosomal subunit protein uL4	binding;nucleic acid binding;organic cyclic compound binding;RNA binding;structural constituent of ribosome;structural molecule activity	amide metabolic process;biosynthetic process;cellular nitrogen compound metabolic process;cellular process;cytoplasmic translation;macromolecule biosynthetic process;macromolecule metabolic process;metabolic process;nitrogen compound metabolic process;peptide metabolic process;primary metabolic process;protein metabolic process;translation	cell junction;cellular anatomical entity;cytoplasm;cytosol;endoplasmic reticulum;extracellular organelle;intracellular membrane-bounded organelle;intracellular non-membrane-bounded organelle;intracellular organelle;membrane;non-membrane-bounded organelle;nucleolus;nucleus;organelle;protein-containing complex;ribonucleoprotein complex;ribosome;vesicle	Ribosome	3D-structure;Acetylation;Citrullination;Cytoplasm;Directproteinsequencing;Isopeptidebond;Methylation;Phosphoprotein;Referenceproteome;Ribonucleoprotein;Ribosomalprotein;Ublconjugation	23.8576	23.9933	23.9225	22.7975	22.7715	22.8913
+	4.21054	1.14443	P18124	RL7_HUMAN	RPL7	Large ribosomal subunit protein uL30	binding;DNA binding;identical protein binding;mRNA binding;nucleic acid binding;organic cyclic compound binding;protein binding;RNA binding;structural constituent of ribosome;structural molecule activity	amide metabolic process;biosynthetic process;cellular aromatic compound metabolic process;cellular component biogenesis;cellular component organization or biogenesis;cellular nitrogen compound metabolic process;cellular process;cytoplasmic translation;heterocycle metabolic process;macromolecule biosynthetic process;macromolecule metabolic process;metabolic process;nitrogen compound metabolic proc…	cell junction;cellular anatomical entity;cytoplasm;cytosol;intracellular membrane-bounded organelle;intracellular non-membrane-bounded organelle;intracellular organelle;membrane;non-membrane-bounded organelle;nucleolus;nucleus;organelle;postsynaptic density;postsynaptic specialization;protein-containing complex;ribonucleoprotein complex;ribosome	Ribosome	3D-structure;Acetylation;Cytoplasm;Directproteinsequencing;Phosphoprotein;Referenceproteome;Repeat;Ribonucleoprotein;Ribosomalprotein;RNA-binding	24.217	24.1795	24.3578	23.0376	23.1253	23.1581
+	4.36697	1.07242	P62424	RL7A_HUMAN	RPL7A	Large ribosomal subunit protein eL8	binding;cadherin binding;cell adhesion molecule binding;nucleic acid binding;organic cyclic compound binding;protein binding;RNA binding;structural constituent of ribosome;structural molecule activity	amide metabolic process;biosynthetic process;cellular aromatic compound metabolic process;cellular nitrogen compound metabolic process;cellular process;cytoplasmic translation;heterocycle metabolic process;macromolecule biosynthetic process;macromolecule metabolic process;metabolic process;nitrogen compound metabolic process;nucleobase-containing compound metabolic process;peptide metabolic proce…	cell junction;cellular anatomical entity;cytoplasm;cytosol;intracellular membrane-bounded organelle;intracellular non-membrane-bounded organelle;intracellular organelle;membrane;non-membrane-bounded organelle;nucleolus;nucleus;organelle;protein-containing complex;ribonucleoprotein complex;ribosome;synapse	Ribosome	3D-structure;Acetylation;Chromosomalrearrangement;Cytoplasm;Isopeptidebond;Referenceproteome;Ribonucleoprotein;Ribosomalprotein;Ublconjugation	24.1946	24.275	24.2891	23.1961	23.0918	23.2535
+	3.15671	1.05028	P05387	RLA2_HUMAN	RPLP2	Large ribosomal subunit protein P2	structural constituent of ribosome;structural molecule activity	amide metabolic process;biosynthetic process;cellular nitrogen compound metabolic process;cellular process;cytoplasmic translation;macromolecule biosynthetic process;macromolecule metabolic process;metabolic process;nitrogen compound metabolic process;peptide metabolic process;primary metabolic process;protein metabolic process;translation;translational elongation	cell junction;cellular anatomical entity;cytoplasm;cytosol;extracellular organelle;membrane;organelle;protein-containing complex;ribonucleoprotein complex;vesicle	Ribosome	3D-structure;Acetylation;Directproteinsequencing;Phosphoprotein;Referenceproteome;Ribonucleoprotein;Ribosomalprotein	24.4614	24.2679	24.5045	23.3376	23.5165	23.2288
+	1.34784	1.31256	P25398	RS12_HUMAN	RPS12	Small ribosomal subunit protein eS12	binding;nucleic acid binding;organic cyclic compound binding;RNA binding;structural constituent of ribosome;structural molecule activity	amide metabolic process;biological regulation;biosynthetic process;cellular component biogenesis;cellular component organization or biogenesis;cellular nitrogen compound metabolic process;cellular process;cytoplasmic translation;macromolecule biosynthetic process;macromolecule metabolic process;metabolic process;nitrogen compound metabolic process;peptide metabolic process;primary metabolic proce…	cellular anatomical entity;cytoplasm;cytosol;Golgi apparatus;intracellular membrane-bounded organelle;intracellular non-membrane-bounded organelle;intracellular organelle;membrane;non-membrane-bounded organelle;nucleolus;nucleoplasm;organelle;preribosome;protein-containing complex;ribonucleoprotein complex;ribosome;small ribosomal subunit	Ribosome	3D-structure;Acetylation;Directproteinsequencing;Nucleus;Referenceproteome;Ribonucleoprotein;Ribosomalprotein	23.0592	23.7492	23.5638	22.1332	21.4476	22.8538
+	2.62872	1.09415	Q86WX3	AROS_HUMAN	RPS19BP1	Active regulator of SIRT1	binding;enzyme binding;nucleic acid binding;organic cyclic compound binding;protein binding;RNA binding	cellular component biogenesis;cellular component organization or biogenesis;cellular process;ribosomal small subunit biogenesis	cellular anatomical entity;cytosol;intracellular non-membrane-bounded organelle;intracellular organelle;non-membrane-bounded organelle;nucleolus;nucleoplasm;organelle;preribosome;protein-containing complex;ribonucleoprotein complex		3D-structure;Citrullination;Nucleus;Phosphoprotein;Referenceproteome	18.9121	18.7832	19.0599	17.5859	17.8237	18.0631
+	2.98825	0.976313	P62851	RS25_HUMAN	RPS25	Small ribosomal subunit protein eS25	binding;nucleic acid binding;organic cyclic compound binding;RNA binding;structural constituent of ribosome;structural molecule activity	amide metabolic process;biosynthetic process;cellular aromatic compound metabolic process;cellular component biogenesis;cellular component organization or biogenesis;cellular nitrogen compound metabolic process;cellular process;cytoplasmic translation;heterocycle metabolic process;macromolecule biosynthetic process;macromolecule metabolic process;metabolic process;nitrogen compound metabolic proc…	cellular anatomical entity;cytoplasm;cytosol;extracellular organelle;intracellular membrane-bounded organelle;intracellular non-membrane-bounded organelle;intracellular organelle;non-membrane-bounded organelle;nucleolus;nucleoplasm;nucleus;organelle;postsynaptic density;postsynaptic specialization;protein-containing complex;ribonucleoprotein complex;ribosome;small ribosomal subunit;vesicle	Ribosome	3D-structure;Acetylation;Cytoplasm;Directproteinsequencing;Referenceproteome;Ribonucleoprotein;Ribosomalprotein	25.6096	25.3844	25.673	24.5869	24.4488	24.7024
+	4.1202	1.14601	P62857	RS28_HUMAN	RPS28	Small ribosomal subunit protein eS28	binding;nucleic acid binding;organic cyclic compound binding;RNA binding;structural constituent of ribosome;structural molecule activity	amide metabolic process;biosynthetic process;cellular aromatic compound metabolic process;cellular component assembly;cellular component biogenesis;cellular component organization;cellular component organization or biogenesis;cellular nitrogen compound metabolic process;cellular process;cytoplasmic translation;heterocycle metabolic process;macromolecule biosynthetic process;macromolecule metaboli…	cell junction;cellular anatomical entity;cytoplasm;cytosol;extracellular organelle;intracellular non-membrane-bounded organelle;intracellular organelle;non-membrane-bounded organelle;nucleolus;nucleoplasm;organelle;preribosome;protein-containing complex;ribonucleoprotein complex;ribosome;small ribosomal subunit;synapse;vesicle	Ribosome	3D-structure;Acetylation;Cytoplasm;Diamond-Blackfananemia;Directproteinsequencing;Endoplasmicreticulum;Nucleus;Phosphoprotein;Referenceproteome;Ribonucleoprotein;Ribosomalprotein	23.3778	23.4923	23.48	22.3988	22.1976	22.3156
+	2.0199	1.1824	P62273	RS29_HUMAN	RPS29	Small ribosomal subunit protein uS14	binding;cation binding;ion binding;metal ion binding;structural constituent of ribosome;structural molecule activity;transition metal ion binding;zinc ion binding	amide metabolic process;biosynthetic process;cellular nitrogen compound metabolic process;cellular process;cytoplasmic translation;macromolecule biosynthetic process;macromolecule metabolic process;metabolic process;nitrogen compound metabolic process;peptide metabolic process;primary metabolic process;protein metabolic process;translation	cell junction;cellular anatomical entity;cytoplasm;cytosol;extracellular organelle;intracellular non-membrane-bounded organelle;intracellular organelle;non-membrane-bounded organelle;nucleoplasm;organelle;protein-containing complex;ribonucleoprotein complex;ribosome;small ribosomal subunit;vesicle	Ribosome	3D-structure;Acetylation;Alternativesplicing;Cytoplasm;Diamond-Blackfananemia;Directproteinsequencing;Diseasevariant;Endoplasmicreticulum;Metal-binding;Methylation;Phosphoprotein;Referenceproteome;Ribonucleoprotein;Ribosomalprotein;Zinc	21.2989	21.6628	21.9847	20.2419	20.3857	20.7715
+	3.7161	0.991706	P23396	RS3_HUMAN	RPS3	Small ribosomal subunit protein uS3	binding;carbon-oxygen lyase activity;catalytic activity;catalytic activity, acting on a nucleic acid;catalytic activity, acting on DNA;class I DNA-(apurinic or apyrimidinic site) endonuclease activity;cytoskeletal protein binding;damaged DNA binding;DNA binding;DNA endonuclease activity;DNA nuclease activity;DNA-(apurinic or apyrimidinic site) endonuclease activity;DNA-binding transcription facto…	amide metabolic process;biological regulation;biosynthetic process;cell division;cellular aromatic compound metabolic process;cellular component assembly;cellular component organization;cellular component organization or biogenesis;cellular nitrogen compound metabolic process;cellular process;chromosome segregation;cytoplasmic translation;cytoskeleton organization;DNA damage response;DNA metaboli…	cell junction;cellular anatomical entity;cytoplasm;cytosol;endoplasmic reticulum;extracellular organelle;intracellular membrane-bounded organelle;intracellular non-membrane-bounded organelle;intracellular organelle;membrane;non-membrane-bounded organelle;nucleolus;nucleoplasm;nucleus;organelle;organelle lumen;plasma membrane;polysome;postsynaptic density;postsynaptic specialization;protein-contai…	Ribosome	3D-structure;Acetylation;Alternativesplicing;Apoptosis;Cellcycle;Celldivision;Cytoplasm;Cytoskeleton;Directproteinsequencing;DNA-binding;DNAdamage;DNArepair;Isopeptidebond;Lyase;Membrane;Methylation;Mitochondrion;Mitochondrioninnermembrane;Mitosis;Nucleus;Phosphoprotein;Referenceproteome;Ribonucleoprotein;Ribosomalprotein;RNA-binding;Transcription;Transcriptionregulation;Translationregulation;Ubl…	24.7945	24.8717	24.8904	23.7594	23.8288	23.9933
+	3.94669	1.08046	P62701	RS4X_HUMAN	RPS4X	Small ribosomal subunit protein eS4, X isoform	binding;nucleic acid binding;organic cyclic compound binding;RNA binding;rRNA binding;structural constituent of ribosome;structural molecule activity	amide metabolic process;biological regulation;biosynthetic process;cellular component biogenesis;cellular component organization or biogenesis;cellular nitrogen compound metabolic process;cellular process;cytoplasmic translation;macromolecule biosynthetic process;macromolecule metabolic process;metabolic process;nitrogen compound metabolic process;peptide metabolic process;primary metabolic proce…	cell junction;cellular anatomical entity;cytosol;extracellular organelle;intracellular non-membrane-bounded organelle;intracellular organelle;membrane;non-membrane-bounded organelle;nucleolus;nucleoplasm;organelle;polysome;preribosome;protein-containing complex;ribonucleoprotein complex;ribosome;small ribosomal subunit;vesicle	Ribosome	3D-structure;Acetylation;Cytoplasm;Directproteinsequencing;Isopeptidebond;Nucleus;Referenceproteome;Ribonucleoprotein;Ribosomalprotein;RNA-binding;rRNA-binding;Ublconjugation	23.8385	23.7182	23.8576	22.7348	22.6209	22.8171
+	4.2294	1.04067	P62241	RS8_HUMAN	RPS8	Small ribosomal subunit protein eS8	binding;nucleic acid binding;organic cyclic compound binding;RNA binding;structural constituent of ribosome;structural molecule activity	amide metabolic process;biosynthetic process;cellular aromatic compound metabolic process;cellular component biogenesis;cellular component organization or biogenesis;cellular nitrogen compound metabolic process;cellular process;cytoplasmic translation;heterocycle metabolic process;macromolecule biosynthetic process;macromolecule metabolic process;metabolic process;nitrogen compound metabolic proc…	cell junction;cellular anatomical entity;cytoplasm;cytosol;endoplasmic reticulum;extracellular organelle;intracellular membrane-bounded organelle;intracellular non-membrane-bounded organelle;intracellular organelle;membrane;non-membrane-bounded organelle;nucleolus;nucleoplasm;nucleus;organelle;preribosome;protein-containing complex;ribonucleoprotein complex;ribosome;small ribosomal subunit;vesicle	Ribosome	3D-structure;Acetylation;Cytoplasm;Directproteinsequencing;Isopeptidebond;Lipoprotein;Membrane;Myristate;Nucleus;Phosphoprotein;Referenceproteome;Ribonucleoprotein;Ribosomalprotein;Ublconjugation	24.5285	24.417	24.4105	23.4425	23.3239	23.4676
+	2.56524	1.66794	Q14684	RRP1B_HUMAN	RRP1B	Ribosomal RNA processing protein 1 homolog B	binding;nucleic acid binding;organic cyclic compound binding;RNA binding;transcription coactivator activity;transcription coregulator activity;transcription regulator activity	biological process involved in interspecies interaction between organisms;biological process involved in symbiotic interaction;biological regulation;cellular aromatic compound metabolic process;cellular nitrogen compound metabolic process;cellular process;heterocycle metabolic process;macromolecule metabolic process;metabolic process;mRNA metabolic process;mRNA processing;nitrogen compound metabo…	cellular anatomical entity;chromosome;cytosol;intracellular membrane-bounded organelle;intracellular non-membrane-bounded organelle;intracellular organelle;non-membrane-bounded organelle;nucleolus;nucleoplasm;nucleus;organelle;preribosome;protein-containing complex;protein-DNA complex;ribonucleoprotein complex		3D-structure;Acetylation;Activator;Alternativesplicing;Apoptosis;Chromosome;Citrullination;Host-virusinteraction;mRNAprocessing;mRNAsplicing;Nucleus;Phosphoprotein;Referenceproteome;Transcription;Transcriptionregulation	20.002	19.9202	19.7898	18.44	18.5196	17.7486
+	3.19708	-0.971019	Q7L4I2	RSRC2_HUMAN	RSRC2	Arginine/serine-rich coiled-coil protein 2	binding;nucleic acid binding;organic cyclic compound binding;RNA binding				Acetylation;Alternativesplicing;Coiledcoil;Isopeptidebond;Phosphoprotein;Referenceproteome;Ublconjugation	21.9495	21.8764	22.0258	22.867	22.7995	23.0983
+	4.01696	1.43989	Q99590	SCAFB_HUMAN	SCAF11	Protein SCAF11	binding;cation binding;ion binding;metal ion binding;nucleic acid binding;organic cyclic compound binding;RNA binding	cellular aromatic compound metabolic process;cellular component assembly;cellular component organization;cellular component organization or biogenesis;cellular nitrogen compound metabolic process;cellular process;heterocycle metabolic process;macromolecule metabolic process;metabolic process;mRNA metabolic process;mRNA processing;nitrogen compound metabolic process;nucleobase-containing compound …	cellular anatomical entity;intracellular non-membrane-bounded organelle;intracellular organelle;non-membrane-bounded organelle;nucleolus;nucleoplasm;organelle		Alternativesplicing;Isopeptidebond;Metal-binding;Methylation;mRNAprocessing;mRNAsplicing;Nucleus;Phosphoprotein;Referenceproteome;Ublconjugation;Zinc;Zinc-finger	19.4539	19.3198	19.3381	17.8674	18.0925	17.8322
+	1.86083	-4.1053	P36952	SPB5_HUMAN	SERPINB5	Serpin B5	endopeptidase inhibitor activity;endopeptidase regulator activity;enzyme inhibitor activity;enzyme regulator activity;molecular function inhibitor activity;molecular function regulator activity;peptidase inhibitor activity;peptidase regulator activity;serine-type endopeptidase inhibitor activity	biological regulation;cellular component organization;cellular component organization or biogenesis;cellular process;developmental process;external encapsulating structure organization;extracellular matrix organization;extracellular structure organization;regulation of biological process;reproductive process	cellular anatomical entity;cytoplasm;extracellular space;membrane;plasma membrane	p53 signaling pathway	3D-structure;Alternativesplicing;Directproteinsequencing;Glycoprotein;Referenceproteome;Secreted	18.5765	16.2853	16.371	20.2302	20.9459	22.3725
+	0.814696	1.88893	Q01650	LAT1_HUMAN	SLC7A5	Large neutral amino acids transporter small subunit 1	active transmembrane transporter activity;amide binding;amino acid transmembrane transporter activity;antigen binding;antiporter activity;aromatic amino acid transmembrane transporter activity;binding;branched-chain amino acid transmembrane transporter activity;carboxylic acid transmembrane transporter activity;L-amino acid transmembrane transporter activity;L-leucine transmembrane transporter ac…	amino acid transport;anatomical structure development;biological regulation;cell communication;cellular process;circulatory system process;developmental process;establishment of localization;hormone transport;localization;multicellular organismal process;organic acid transport;regulation of biological process;regulation of biological quality;regulation of metabolic process;regulation of transport…	cellular anatomical entity;cytosol;extracellular organelle;intracellular membrane-bounded organelle;intracellular organelle;membrane;membrane protein complex;organelle;plasma membrane;protein-containing complex;vesicle		3D-structure;Amino-acidtransport;Cellmembrane;Directproteinsequencing;Disulfidebond;Isopeptidebond;Lysosome;Membrane;Phosphoprotein;Referenceproteome;Transmembrane;Transmembranehelix;Transport;Ublconjugation	18.8937	19.14	18.5528	16.4151	19.0229	15.4817
+	4.38684	1.26656	P08621	RU17_HUMAN	SNRNP70	U1 small nuclear ribonucleoprotein 70 kDa	binding;mRNA binding;nucleic acid binding;organic cyclic compound binding;RNA binding;snRNA binding;U1 snRNA binding	biological regulation;cellular aromatic compound metabolic process;cellular nitrogen compound metabolic process;cellular process;heterocycle metabolic process;macromolecule metabolic process;metabolic process;mRNA metabolic process;mRNA processing;nitrogen compound metabolic process;nucleobase-containing compound metabolic process;primary metabolic process;regulation of biological process;regulat…	cellular anatomical entity;intracellular membrane-bounded organelle;intracellular organelle;nucleoplasm;nucleus;organelle;protein-containing complex;ribonucleoprotein complex;small nuclear ribonucleoprotein complex;spliceosomal complex	Spliceosome	3D-structure;Acetylation;Alternativesplicing;Directproteinsequencing;Isopeptidebond;mRNAprocessing;Nucleus;Phosphoprotein;Referenceproteome;Ribonucleoprotein;RNA-binding;Ublconjugation	22.2905	22.2036	22.1795	20.9388	20.8727	21.0625
+	1.00673	2.91954	P09012	SNRPA_HUMAN	SNRPA	U1 small nuclear ribonucleoprotein A	binding;DNA binding;identical protein binding;nucleic acid binding;organic cyclic compound binding;protein binding;protein-containing complex binding;ribonucleoprotein complex binding;RNA binding;snRNA binding;snRNP binding;U1 snRNA binding;U1 snRNP binding	cellular aromatic compound metabolic process;cellular nitrogen compound metabolic process;cellular process;heterocycle metabolic process;macromolecule metabolic process;metabolic process;mRNA metabolic process;mRNA processing;nitrogen compound metabolic process;nucleobase-containing compound metabolic process;primary metabolic process;RNA metabolic process;RNA processing;RNA splicing;RNA splicing…	cellular anatomical entity;intracellular membrane-bounded organelle;intracellular organelle;nucleoplasm;nucleus;organelle;protein-containing complex;ribonucleoprotein complex;small nuclear ribonucleoprotein complex;spliceosomal complex	Spliceosome	3D-structure;Acetylation;Directproteinsequencing;Methylation;mRNAprocessing;mRNAsplicing;Nucleus;Phosphoprotein;Referenceproteome;Repeat;Ribonucleoprotein;RNA-binding;Spliceosome	20.7876	21.1332	20.9742	19.4045	15.3314	19.4004
+	2.96327	1.45279	P09234	RU1C_HUMAN	SNRPC	U1 small nuclear ribonucleoprotein C	binding;cation binding;identical protein binding;ion binding;metal ion binding;mRNA binding;nucleic acid binding;organic cyclic compound binding;pre-mRNA 5'-splice site binding;pre-mRNA binding;protein binding;protein dimerization activity;protein homodimerization activity;RNA binding;single-stranded RNA binding;transition metal ion binding;zinc ion binding	cellular aromatic compound metabolic process;cellular component assembly;cellular component organization;cellular component organization or biogenesis;cellular nitrogen compound metabolic process;cellular process;heterocycle metabolic process;macromolecule metabolic process;metabolic process;mRNA metabolic process;mRNA processing;nitrogen compound metabolic process;nucleobase-containing compound …	cellular anatomical entity;intracellular membrane-bounded organelle;intracellular organelle;nucleoplasm;nucleus;organelle;protein-containing complex;ribonucleoprotein complex;small nuclear ribonucleoprotein complex;spliceosomal complex	Spliceosome	3D-structure;Acetylation;Metal-binding;Nucleus;Phosphoprotein;Referenceproteome;Ribonucleoprotein;RNA-binding;Zinc;Zinc-finger	21.4576	21.5404	21.9707	20.1079	20.1704	20.3321
+	3.40824	1.41323	P62306	RUXF_HUMAN	SNRPF	Small nuclear ribonucleoprotein F	binding;nucleic acid binding;organic cyclic compound binding;RNA binding	cellular aromatic compound metabolic process;cellular component assembly;cellular component organization;cellular component organization or biogenesis;cellular nitrogen compound metabolic process;cellular process;heterocycle metabolic process;macromolecule metabolic process;macromolecule modification;metabolic process;methylation;mRNA metabolic process;mRNA processing;nitrogen compound metabolic …	catalytic complex;cellular anatomical entity;cytosol;intracellular membrane-bounded organelle;intracellular organelle;nucleoplasm;nucleus;organelle;protein-containing complex;ribonucleoprotein complex;small nuclear ribonucleoprotein complex;spliceosomal complex	Spliceosome	3D-structure;Acetylation;Cytoplasm;Directproteinsequencing;mRNAprocessing;mRNAsplicing;Nucleus;Referenceproteome;Ribonucleoprotein;RNA-binding;Spliceosome	21.7876	21.6628	21.7756	20.2185	20.1946	20.5731
+	2.10646	1.3841	A8MWD9;P62308	RUXGL_HUMAN;RUXG_HUMAN	SNRPG;SNRPGP15	Putative small nuclear ribonucleoprotein G-like protein 15	binding;nucleic acid binding;organic cyclic compound binding;RNA binding	cellular aromatic compound metabolic process;cellular component assembly;cellular component organization;cellular component organization or biogenesis;cellular nitrogen compound metabolic process;cellular process;heterocycle metabolic process;macromolecule metabolic process;macromolecule modification;metabolic process;methylation;mRNA metabolic process;mRNA processing;nitrogen compound metabolic …	catalytic complex;cellular anatomical entity;cytosol;intracellular membrane-bounded organelle;intracellular non-membrane-bounded organelle;intracellular organelle;non-membrane-bounded organelle;nucleoplasm;nucleus;organelle;protein-containing complex;ribonucleoprotein complex;small nuclear ribonucleoprotein complex;spliceosomal complex	Spliceosome	3D-structure;Cytoplasm;mRNAprocessing;mRNAsplicing;Nucleus;Referenceproteome;Ribonucleoprotein;RNA-binding;Spliceosome	19.7887	19.8496	19.5033	18.1275	18.0176	18.8441
+	1.33382	-3.06035	A0A087WY03;E5RFV3	A0A087WY03_HUMAN;E5RFV3_HUMAN	SREK1	Splicing regulatory glutamic acid and lysine rich protein 1	binding;nucleic acid binding;organic cyclic compound binding;RNA binding				Proteomicsidentification;Referenceproteome;RNA-binding	17.1857	18.6026	15.0993	19.3778	20.1457	20.5451
+	4.58525	-1.44	Q8WXA9	SREK1_HUMAN	SREK1	Splicing regulatory glutamine/lysine-rich protein 1	binding;nucleic acid binding;organic cyclic compound binding;RNA binding	cellular aromatic compound metabolic process;cellular nitrogen compound metabolic process;cellular process;heterocycle metabolic process;macromolecule metabolic process;metabolic process;mRNA metabolic process;mRNA processing;nitrogen compound metabolic process;nucleobase-containing compound metabolic process;primary metabolic process;RNA metabolic process;RNA processing;RNA splicing	cellular anatomical entity;nucleoplasm;protein-containing complex;ribonucleoprotein complex;spliceosomal complex		Alternativesplicing;Directproteinsequencing;Isopeptidebond;mRNAprocessing;mRNAsplicing;Nucleus;Phosphoprotein;Referenceproteome;Spliceosome;Ublconjugation	19.8959	19.9279	19.9197	21.4273	21.2243	21.4118
+	1.33309	1.64069	P78362	SRPK2_HUMAN	SRPK2	SRSF protein kinase 2	14-3-3 protein binding;adenyl nucleotide binding;adenyl ribonucleotide binding;anion binding;ATP binding;binding;carbohydrate derivative binding;catalytic activity;catalytic activity, acting on a protein;cation binding;heterocyclic compound binding;ion binding;kinase activity;magnesium ion binding;metal ion binding;nucleic acid binding;nucleoside phosphate binding;nucleotide binding;organic cycli…	anatomical structure formation involved in morphogenesis;biological process involved in interspecies interaction between organisms;biological regulation;cell differentiation;cellular aromatic compound metabolic process;cellular component assembly;cellular component organization;cellular component organization or biogenesis;cellular nitrogen compound metabolic process;cellular process;chromatin or…	cellular anatomical entity;cytoplasm;cytosol;intracellular membrane-bounded organelle;intracellular non-membrane-bounded organelle;intracellular organelle;non-membrane-bounded organelle;nucleolus;nucleoplasm;nucleus;organelle;protein-containing complex;protein-DNA complex		3D-structure;Alternativesplicing;ATP-binding;Chromosome;Cytoplasm;Differentiation;Kinase;mRNAprocessing;mRNAsplicing;Nucleotide-binding;Nucleus;Phosphoprotein;Referenceproteome;Serine/threonine-proteinkinase;Transferase	18.3414	18.6351	18.9862	16.7034	16.2638	18.0733
+	3.35346	-1.17448	Q05519	SRS11_HUMAN	SRSF11	Serine/arginine-rich splicing factor 11	binding;identical protein binding;nucleic acid binding;organic cyclic compound binding;protein binding;RNA binding	cellular aromatic compound metabolic process;cellular nitrogen compound metabolic process;cellular process;heterocycle metabolic process;macromolecule metabolic process;metabolic process;mRNA metabolic process;mRNA processing;nitrogen compound metabolic process;nucleobase-containing compound metabolic process;primary metabolic process;RNA metabolic process;RNA processing;RNA splicing	cellular anatomical entity;intracellular membrane-bounded organelle;intracellular organelle;nucleoplasm;nucleus;organelle		Acetylation;Alternativesplicing;Isopeptidebond;mRNAprocessing;mRNAsplicing;Nucleus;Phosphoprotein;Referenceproteome;Repeat;RNA-binding;Ublconjugation	21.9495	21.8113	21.8538	23.1795	22.8442	23.1143
+	3.38801	-1.08449	Q92804	RBP56_HUMAN	TAF15	TATA-binding protein-associated factor 2N	binding;cation binding;DNA binding;ion binding;metal ion binding;mRNA 3'-UTR binding;mRNA binding;nucleic acid binding;organic cyclic compound binding;RNA binding;transcription coregulator activity;transcription regulator activity	biological regulation;cellular aromatic compound metabolic process;cellular nitrogen compound metabolic process;cellular process;heterocycle metabolic process;macromolecule metabolic process;metabolic process;nitrogen compound metabolic process;nucleobase-containing compound metabolic process;primary metabolic process;regulation of biological process;regulation of biological quality;regulation of…	cellular anatomical entity;cytoplasm;intracellular membrane-bounded organelle;intracellular organelle;nucleoplasm;nucleus;organelle	Basal transcription factors	3D-structure;Acetylation;ADP-ribosylation;Alternativesplicing;Chromosomalrearrangement;Cytoplasm;Directproteinsequencing;DNA-binding;Isopeptidebond;Metal-binding;Methylation;Nucleus;Phosphoprotein;Proto-oncogene;Referenceproteome;Repeat;RNA-binding;Ublconjugation;Zinc;Zinc-finger	19.9079	19.7115	20.002	20.8802	20.9388	21.0559
+	2.32083	2.80481	Q12788	TBL3_HUMAN	TBL3	Transducin beta-like protein 3	binding;nucleic acid binding;organic cyclic compound binding;RNA binding;snoRNA binding;U3 snoRNA binding	cellular aromatic compound metabolic process;cellular component biogenesis;cellular component organization or biogenesis;cellular nitrogen compound metabolic process;cellular process;heterocycle metabolic process;macromolecule metabolic process;metabolic process;nitrogen compound metabolic process;nucleobase-containing compound metabolic process;primary metabolic process;ribosomal small subunit b…	cellular anatomical entity;intracellular non-membrane-bounded organelle;intracellular organelle;non-membrane-bounded organelle;nucleolus;nucleoplasm;organelle;preribosome;protein-containing complex;ribonucleoprotein complex	Ribosome biogenesis in eukaryotes	3D-structure;Acetylation;Isopeptidebond;Nucleus;Phosphoprotein;Referenceproteome;Repeat;Ublconjugation;WDrepeat	19.2578	19.0186	18.9574	15.3048	16.6791	16.8354
+	2.00729	-1.26413	P02787	TRFE_HUMAN	TF	Serotransferrin	binding;cation binding;ferric iron binding;ferrous iron binding;ion binding;iron chaperone activity;iron ion binding;metal ion binding;metallochaperone activity;molecular carrier activity;protein binding;signaling receptor binding;sulfur compound binding;transferrin receptor binding;transition metal ion binding	biological process involved in interspecies interaction between organisms;biological regulation;cell differentiation;cellular component organization;cellular component organization or biogenesis;cellular homeostasis;cellular process;chemical homeostasis;defense response to other organism;developmental process;establishment of localization;homeostatic process;immune response;immune system process;…	basal part of cell;cell surface;cellular anatomical entity;cytoplasmic vesicle;endosome;extracellular organelle;extracellular region;extracellular space;intracellular membrane-bounded organelle;intracellular organelle;membrane;membrane protein complex;organelle;organelle lumen;plasma membrane;protein-containing complex;receptor complex;vesicle	Mineral absorption	3D-structure;Directproteinsequencing;Diseasevariant;Disulfidebond;Glycoprotein;Iontransport;Iron;Irontransport;Metal-binding;Methylation;Phosphoprotein;Referenceproteome;Repeat;Secreted;Signal;Transport	17.7986	17.1604	17.0945	18.9234	18.4219	18.5005
+	2.03755	-2.80225	P62328;P63313	TYB10_HUMAN;TYB4_HUMAN	TMSB10;TMSB4X	Thymosin beta-4	actin binding;actin monomer binding;binding;cytoskeletal protein binding;enzyme binding;nucleic acid binding;organic cyclic compound binding;protein binding;RNA binding	biological regulation;cell surface receptor signaling pathway;cellular component organization;cellular component organization or biogenesis;cellular process;localization;positive regulation of catalytic activity;regulation of biological process;regulation of biological quality;regulation of catalytic activity;regulation of DNA-templated transcription;regulation of metabolic process;regulation of …	cellular anatomical entity;cytoplasm;cytoskeleton;cytosol;extracellular region;intracellular membrane-bounded organelle;intracellular non-membrane-bounded organelle;intracellular organelle;non-membrane-bounded organelle;nucleus;organelle;organelle lumen	Regulation of actin cytoskeleton	3D-structure;Acetylation;Actin-binding;Cytoplasm;Cytoskeleton;Directproteinsequencing;Isopeptidebond;Phosphoprotein;Referenceproteome;Ublconjugation	16.0922	17.5219	16.3328	20.2185	19.2409	18.8943
+	4.37651	1.12842	Q2NL82	TSR1_HUMAN	TSR1	Pre-rRNA-processing protein TSR1 homolog	anion binding;binding;carbohydrate derivative binding;catalytic activity;GTP binding;GTPase activity;guanyl nucleotide binding;guanyl ribonucleotide binding;heterocyclic compound binding;hydrolase activity;hydrolase activity, acting on acid anhydrides;hydrolase activity, acting on acid anhydrides, in phosphorus-containing anhydrides;ion binding;nucleic acid binding;nucleoside phosphate binding;nu…	cellular aromatic compound metabolic process;cellular nitrogen compound metabolic process;cellular process;heterocycle metabolic process;macromolecule metabolic process;metabolic process;nitrogen compound metabolic process;nucleobase-containing compound metabolic process;primary metabolic process;RNA metabolic process;RNA processing;rRNA metabolic process;rRNA processing	cellular anatomical entity;cytosol;intracellular non-membrane-bounded organelle;intracellular organelle;non-membrane-bounded organelle;nucleolus;nucleoplasm;organelle;preribosome;protein-containing complex;ribonucleoprotein complex		3D-structure;Directproteinsequencing;Nucleus;Referenceproteome;Ribosomebiogenesis	20.7307	20.8113	20.7223	19.6665	19.5252	19.6874
+	0.655845	2.84809	Q9H853	TBA4B_HUMAN	TUBA4B	Putative tubulin-like protein alpha-4B	anion binding;binding;carbohydrate derivative binding;catalytic activity;cation binding;GTP binding;guanyl nucleotide binding;guanyl ribonucleotide binding;heterocyclic compound binding;hydrolase activity;ion binding;metal ion binding;nucleoside phosphate binding;nucleotide binding;organic cyclic compound binding;purine nucleotide binding;purine ribonucleoside triphosphate binding;purine ribonucl…	cell cycle;cellular component organization;cellular component organization or biogenesis;cellular process;cytoskeleton organization;microtubule cytoskeleton organization;microtubule-based process;mitotic cell cycle;organelle organization	cellular anatomical entity;cytoplasm;microtubule		Cytoplasm;Cytoskeleton;GTP-binding;Hydrolase;Magnesium;Metal-binding;Microtubule;Nucleotide-binding;Referenceproteome	20.7553	21.0224	21.2066	15.3174	21.9134	17.2092
+	4.94135	1.30655	Q01081	U2AF1_HUMAN	U2AF1	Splicing factor U2AF 35 kDa subunit	binding;cation binding;ion binding;metal ion binding;nucleic acid binding;organic cyclic compound binding;pre-mRNA 3'-splice site binding;pre-mRNA binding;protein binding;protein domain specific binding;RNA binding;RS domain binding	cellular aromatic compound metabolic process;cellular nitrogen compound metabolic process;cellular process;heterocycle metabolic process;macromolecule metabolic process;metabolic process;mRNA metabolic process;mRNA processing;nitrogen compound metabolic process;nucleobase-containing compound metabolic process;primary metabolic process;RNA metabolic process;RNA processing;RNA splicing;RNA splicing…	catalytic complex;cellular anatomical entity;nucleoplasm;protein-containing complex;ribonucleoprotein complex;spliceosomal complex	Shigellosis;Spliceosome	3D-structure;Acetylation;Alternativesplicing;Directproteinsequencing;Diseasevariant;Metal-binding;Methylation;mRNAprocessing;mRNAsplicing;Nucleus;Phosphoprotein;Referenceproteome;Repeat;RNA-binding;Spliceosome;Zinc;Zinc-finger	23.848	23.9134	23.848	22.5404	22.502	22.6475
+	4.09106	3.1203	Q9Y5J1	UTP18_HUMAN	UTP18	U3 small nucleolar RNA-associated protein 18 homolog	binding;nucleic acid binding;organic cyclic compound binding;RNA binding	cellular aromatic compound metabolic process;cellular component biogenesis;cellular component organization or biogenesis;cellular nitrogen compound metabolic process;cellular process;heterocycle metabolic process;macromolecule metabolic process;metabolic process;nitrogen compound metabolic process;nucleobase-containing compound metabolic process;primary metabolic process;ribosomal small subunit b…	cellular anatomical entity;intracellular membrane-bounded organelle;intracellular non-membrane-bounded organelle;intracellular organelle;membrane;non-membrane-bounded organelle;nucleolus;nucleoplasm;nucleus;organelle;preribosome;protein-containing complex;ribonucleoprotein complex	Ribosome biogenesis in eukaryotes	3D-structure;Isopeptidebond;Nucleus;Phosphoprotein;Referenceproteome;Repeat;rRNAprocessing;Ublconjugation;WDrepeat	18.9543	19	19.0313	15.562	15.8477	16.2151
+	3.57194	1.10453	Q9NQZ2	SAS10_HUMAN	UTP3	Something about silencing protein 10	binding;nucleic acid binding;organic cyclic compound binding;RNA binding	anatomical structure development;cellular aromatic compound metabolic process;cellular component biogenesis;cellular component organization;cellular component organization or biogenesis;cellular nitrogen compound metabolic process;cellular process;chromatin organization;developmental process;heterocycle metabolic process;macromolecule metabolic process;metabolic process;nitrogen compound metaboli…	cellular anatomical entity;intracellular membrane-bounded organelle;intracellular non-membrane-bounded organelle;intracellular organelle;non-membrane-bounded organelle;nucleolus;nucleoplasm;nucleus;organelle;preribosome;protein-containing complex;ribonucleoprotein complex		3D-structure;Acetylation;Chromatinregulator;Citrullination;Developmentalprotein;Isopeptidebond;Methylation;Nucleus;Phosphoprotein;Referenceproteome;Ublconjugation	19.3043	19.1232	19.2428	18.2351	17.9807	18.1407
+	3.07154	1.34307	Q15007	FL2D_HUMAN	WTAP	Pre-mRNA-splicing regulator WTAP	binding;identical protein binding;protein binding	biological regulation;cell cycle;cellular aromatic compound metabolic process;cellular nitrogen compound metabolic process;cellular process;heterocycle metabolic process;macromolecule metabolic process;macromolecule modification;metabolic process;methylation;mRNA metabolic process;mRNA processing;nitrogen compound metabolic process;nucleobase-containing compound metabolic process;primary metaboli…	catalytic complex;cellular anatomical entity;cytoplasm;intracellular membrane-bounded organelle;intracellular organelle;membrane;mRNA editing complex;nucleoplasm;nucleus;organelle;protein-containing complex		3D-structure;Acetylation;Alternativesplicing;Cellcycle;Cytoplasm;Developmentalprotein;Directproteinsequencing;mRNAprocessing;mRNAsplicing;Nucleus;Phosphoprotein;Referenceproteome	18.4509	17.9992	18.3591	17.0047	16.9612	16.8141
+	3.41992	-1.2855	Q9NP64	ZCC17_HUMAN	ZCCHC17	Zinc finger CCHC domain-containing protein 17	binding;cation binding;identical protein binding;ion binding;metal ion binding;nucleic acid binding;organic cyclic compound binding;protein binding;RNA binding;transition metal ion binding;zinc ion binding	biological regulation;regulation of biological process;regulation of biological quality;regulation of metabolic process	cellular anatomical entity;intracellular non-membrane-bounded organelle;intracellular organelle;non-membrane-bounded organelle;nucleolus;organelle;protein-containing complex;ribonucleoprotein complex		3D-structure;Acetylation;Alternativesplicing;Metal-binding;Nucleus;Phosphoprotein;Referenceproteome;Ribonucleoprotein;Zinc;Zinc-finger	19.9009	19.7088	19.5287	20.9316	20.9812	21.0821
	1.14862	-0.398277	P01023	A2MG_HUMAN	A2M	Alpha-2-macroglobulin	binding;brain-derived neurotrophic factor binding;calcium-dependent protein binding;chemokine binding;C-X-C chemokine binding;cytokine binding;endopeptidase inhibitor activity;endopeptidase regulator activity;enzyme binding;enzyme inhibitor activity;enzyme regulator activity;growth factor binding;identical protein binding;interleukin-1 binding;interleukin-8 binding;molecular function inhibitor ac…	anatomical structure development;biological regulation;cell differentiation;cellular process;developmental process;immune response;immune system process;inflammatory response;regulation of biological process;reproductive process;response to chemical;response to endogenous stimulus;response to external stimulus;response to stimulus;response to stress;rhythmic process	cellular anatomical entity;external encapsulating structure;extracellular matrix;extracellular organelle;extracellular region;extracellular space;organelle;organelle lumen;vesicle	Complement and coagulation cascades	3D-structure;Baitregion;Directproteinsequencing;Disulfidebond;Glycoprotein;Isopeptidebond;Proteaseinhibitor;Referenceproteome;Secreted;Serineproteaseinhibitor;Signal;Thioesterbond	17.9198	17.6772	17.8274	17.9133	18.3342	18.3717
	1.90507	-0.637725	P49588	SYAC_HUMAN	AARS1	Alanine--tRNA ligase, cytoplasmic	adenyl nucleotide binding;adenyl ribonucleotide binding;alanine-tRNA ligase activity;amino acid binding;aminoacyl-tRNA editing activity;aminoacyl-tRNA ligase activity;anion binding;ATP binding;binding;carbohydrate derivative binding;carboxylic acid binding;carboxylic ester hydrolase activity;catalytic activity;catalytic activity, acting on a nucleic acid;catalytic activity, acting on a tRNA;catal…	amino acid metabolic process;anatomical structure development;biological regulation;cellular aromatic compound metabolic process;cellular nitrogen compound metabolic process;cellular process;developmental process;heterocycle metabolic process;macromolecule metabolic process;macromolecule modification;metabolic process;multicellular organismal process;nervous system process;nitrogen compound metab…	cellular anatomical entity;cytoplasm;cytosol;extracellular organelle;intracellular membrane-bounded organelle;intracellular organelle;membrane;mitochondrion;organelle;vesicle	Aminoacyl-tRNA biosynthesis	3D-structure;Acetylation;Alternativesplicing;Aminoacyl-tRNAsynthetase;ATP-binding;Charcot-Marie-Toothdisease;Cytoplasm;Directproteinsequencing;Diseasevariant;Epilepsy;Ligase;Metal-binding;Neurodegeneration;Neuropathy;Nucleotide-binding;Phosphoprotein;Proteinbiosynthesis;Referenceproteome;RNA-binding;tRNA-binding;Ublconjugation;Zinc	19.3574	19.215	19.0696	20.0951	19.7144	19.7458
	2.01344	0.573063	Q8NE71	ABCF1_HUMAN	ABCF1	ATP-binding cassette sub-family F member 1	adenyl nucleotide binding;adenyl ribonucleotide binding;anion binding;ATP binding;ATP hydrolysis activity;binding;carbohydrate derivative binding;catalytic activity;heterocyclic compound binding;hydrolase activity;hydrolase activity, acting on acid anhydrides;hydrolase activity, acting on acid anhydrides, in phosphorus-containing anhydrides;ion binding;nucleic acid binding;nucleoside phosphate bi…	amide metabolic process;biological regulation;biosynthetic process;cellular nitrogen compound metabolic process;cellular process;inflammatory response;macromolecule biosynthetic process;macromolecule metabolic process;metabolic process;nitrogen compound metabolic process;peptide metabolic process;primary metabolic process;protein metabolic process;regulation of biological process;regulation of me…	cellular anatomical entity;cytoplasm;cytosol;intracellular non-membrane-bounded organelle;intracellular organelle;membrane;non-membrane-bounded organelle;nuclear envelope;nucleoplasm;organelle;organelle envelope;ribosome		3D-structure;Activator;Alternativesplicing;ATP-binding;Cytoplasm;Nucleotide-binding;Nucleus;Phosphoprotein;Referenceproteome;Repeat	22.2933	22.3672	22.2036	21.8191	21.4874	21.8385
	0.171966	-0.0739581	Q9UG63	ABCF2_HUMAN	ABCF2	ATP-binding cassette sub-family F member 2	adenyl nucleotide binding;adenyl ribonucleotide binding;anion binding;ATP binding;ATP hydrolysis activity;binding;carbohydrate derivative binding;catalytic activity;heterocyclic compound binding;hydrolase activity;hydrolase activity, acting on acid anhydrides;hydrolase activity, acting on acid anhydrides, in phosphorus-containing anhydrides;ion binding;nucleoside phosphate binding;nucleotide bind…		cellular anatomical entity;membrane		Acetylation;Alternativesplicing;ATP-binding;Nucleotide-binding;Phosphoprotein;Referenceproteome;Repeat	17.5442	17.804	17.7439	17.5516	18.0384	17.7239
	0.392229	-0.090222	Q9UKV3	ACINU_HUMAN	ACIN1	Apoptotic chromatin condensation inducer in the nucleus	ATP hydrolysis activity;binding;catalytic activity;enzyme binding;hydrolase activity;hydrolase activity, acting on acid anhydrides;hydrolase activity, acting on acid anhydrides, in phosphorus-containing anhydrides;nucleic acid binding;organic cyclic compound binding;protein binding;pyrophosphatase activity;ribonucleoside triphosphate phosphatase activity;RNA binding	biological regulation;cell differentiation;cellular aromatic compound metabolic process;cellular component organization;cellular component organization or biogenesis;cellular nitrogen compound metabolic process;cellular process;chromosome organization;developmental process;heterocycle metabolic process;macromolecule metabolic process;metabolic process;mRNA metabolic process;mRNA processing;nitrog…	cellular anatomical entity;cytosol;intracellular membrane-bounded organelle;intracellular organelle;membrane;nucleoplasm;nucleus;organelle;plasma membrane;protein-containing complex	mRNA surveillance pathway;RNA transport;Spliceosome	3D-structure;Acetylation;Alternativesplicing;Apoptosis;Directproteinsequencing;Isopeptidebond;Methylation;mRNAprocessing;mRNAsplicing;Nucleus;Phosphoprotein;Referenceproteome;RNA-binding;Ublconjugation	19.5794	19.6541	19.6556	19.7154	19.5599	19.8846
	0.588533	-1.11109	P21399	ACOHC_HUMAN	ACO1	Cytoplasmic aconitate hydratase	3 iron, 4 sulfur cluster binding;4 iron, 4 sulfur cluster binding;aconitate hydratase activity;binding;carbon-oxygen lyase activity;catalytic activity;cation binding;hydro-lyase activity;ion binding;iron-responsive element binding;iron-sulfur cluster binding;lyase activity;metal cluster binding;metal ion binding;mRNA binding;nucleic acid binding;organic cyclic compound binding;RNA binding	biological regulation;cellular homeostasis;cellular process;chemical homeostasis;digestive system process;establishment of localization;homeostatic process;inorganic ion homeostasis;intracellular monoatomic ion homeostasis;localization;metabolic process;multicellular organismal process;nitrogen compound metabolic process;organic acid metabolic process;post-embryonic development;primary metabolic …	cellular anatomical entity;cytoplasm;cytosol;endoplasmic reticulum;extracellular organelle;Golgi apparatus;intracellular membrane-bounded organelle;intracellular organelle;mitochondrion;organelle;vesicle	Carbon fixation pathways in prokaryotes;Citrate cycle (TCA cycle);Glyoxylate and dicarboxylate metabolism	3D-structure;4Fe-4S;Cytoplasm;Directproteinsequencing;Iron;Iron-sulfur;Lyase;Metal-binding;Phosphoprotein;Referenceproteome;RNA-binding;Tricarboxylicacidcycle	18.8658	18.6027	16.2177	19.074	18.9886	18.9569
	0.957503	-0.183544	Q99798	ACON_HUMAN	ACO2	Aconitate hydratase, mitochondrial	3 iron, 4 sulfur cluster binding;4 iron, 4 sulfur cluster binding;aconitate hydratase activity;binding;carbon-oxygen lyase activity;catalytic activity;cation binding;hydro-lyase activity;ion binding;iron ion binding;iron-sulfur cluster binding;lyase activity;metal cluster binding;metal ion binding;transition metal ion binding	alcohol metabolic process;anatomical structure development;cellular process;developmental process;generation of precursor metabolites and energy;metabolic process;nitrogen compound metabolic process;organic acid metabolic process;primary metabolic process;response to stimulus;response to stress;small molecule metabolic process	cellular anatomical entity;cytosol;intracellular membrane-bounded organelle;intracellular organelle;mitochondrion;organelle;organelle lumen	Carbon fixation pathways in prokaryotes;Citrate cycle (TCA cycle);Glyoxylate and dicarboxylate metabolism	4Fe-4S;Acetylation;Directproteinsequencing;Diseasevariant;Iron;Iron-sulfur;Lyase;Metal-binding;Mitochondrion;Neurodegeneration;Phosphoprotein;Referenceproteome;Transitpeptide;Tricarboxylicacidcycle	18.3557	18.4564	18.5593	18.5557	18.7747	18.5915
	1.1506	-0.490884	P68133	ACTS_HUMAN	ACTA1	Actin, alpha skeletal muscle	adenyl nucleotide binding;adenyl ribonucleotide binding;ADP binding;anion binding;ATP binding;binding;carbohydrate derivative binding;catalytic activity;cytoskeletal protein binding;heterocyclic compound binding;hydrolase activity;ion binding;myosin binding;nucleoside phosphate binding;nucleotide binding;organic cyclic compound binding;protein binding;purine nucleotide binding;purine ribonucleosi…	anatomical structure development;biological regulation;cell development;cellular component organization;cellular component organization or biogenesis;cellular process;developmental process;multicellular organismal process;muscle contraction;muscle system process;regulation of biological process;regulation of metabolic process;response to abiotic stimulus;response to chemical;response to endogenou…	cell projection;cellular anatomical entity;cytoskeleton;cytosol;extracellular organelle;extracellular space;filopodium;intracellular non-membrane-bounded organelle;intracellular organelle;non-membrane-bounded organelle;organelle;vesicle		3D-structure;Acetylation;ATP-binding;Cytoplasm;Cytoskeleton;Diseasevariant;Hydrolase;Isopeptidebond;Methylation;Muscleprotein;Nemalinemyopathy;Nucleotide-binding;Oxidation;Referenceproteome	25.6012	25.5374	25.7771	25.895	26.4999	25.9933
	0.38331	-0.136067	P60709;P63261	ACTB_HUMAN;ACTG_HUMAN	ACTB;ACTG1	Actin, cytoplasmic 1	adenyl nucleotide binding;adenyl ribonucleotide binding;anion binding;ATP binding;binding;carbohydrate derivative binding;catalytic activity;cytoskeletal protein binding;DNA-binding transcription factor binding;enzyme binding;heterocyclic compound binding;hydrolase activity;identical protein binding;ion binding;kinase binding;kinesin binding;nitric-oxide synthase binding;nucleoside phosphate bind…	actin cytoskeleton organization;anatomical structure development;anatomical structure formation involved in morphogenesis;biological regulation;cell adhesion;cell junction organization;cell motility;cellular anatomical entity morphogenesis;cellular component assembly;cellular component organization;cellular component organization or biogenesis;cellular localization;cellular process;chromatin orga…	brush border;catalytic complex;cell junction;cell projection;cellular anatomical entity;cytoplasm;cytoplasmic vesicle;cytoskeleton;cytosol;extracellular organelle;extracellular space;glutamatergic synapse;intracellular membrane-bounded organelle;intracellular non-membrane-bounded organelle;intracellular organelle;kinetochore;membrane;neuron projection;non-membrane-bounded organelle;nucleoplasm;nu…	Adherens junction;Arrhythmogenic right ventricular cardiomyopathy (ARVC);Bacterial invasion of epithelial cells;Dilated cardiomyopathy;Focal adhesion;Hypertrophic cardiomyopathy (HCM);Leukocyte transendothelial migration;Pathogenic Escherichia coli infection;Phagosome;Phototransduction - fly;Regulation of actin cytoskeleton;Shigellosis;Tight junction;Vibrio cholerae infection;Viral myocarditis	3D-structure;Acetylation;ATP-binding;Cytoplasm;Cytoskeleton;Deafness;Directproteinsequencing;Diseasevariant;Dystonia;Hydrolase;Intellectualdisability;Isopeptidebond;Methylation;Non-syndromicdeafness;Nucleotide-binding;Nucleus;Oxidation;Referenceproteome;Ublconjugation	26.1174	26.2996	26.0793	26.0505	26.5029	26.3511
	0.575991	-0.375259	Q562R1	ACTBL_HUMAN	ACTBL2	Beta-actin-like protein 2	adenyl nucleotide binding;adenyl ribonucleotide binding;anion binding;ATP binding;binding;carbohydrate derivative binding;enzyme binding;heterocyclic compound binding;ion binding;kinase binding;nucleoside phosphate binding;nucleotide binding;organic cyclic compound binding;protein binding;protein kinase binding;purine nucleotide binding;purine ribonucleoside triphosphate binding;purine ribonucleo…	cell motility;cellular anatomical entity morphogenesis;cellular component organization;cellular component organization or biogenesis;cellular process;developmental process	catalytic complex;cell junction;cell projection;cellular anatomical entity;cytoplasm;extracellular organelle;extracellular space;glutamatergic synapse;membrane;neuron projection;organelle;protein acetyltransferase complex;protein-containing complex;synapse;vesicle		ATP-binding;Cytoplasm;Cytoskeleton;Nucleotide-binding;Oxidation;Referenceproteome	25.239	25.2535	24.9361	25.391	26.038	25.1253
	1.37019	-0.811707	O43707	ACTN4_HUMAN	ACTN4	Alpha-actinin-4	actin binding;actin filament binding;binding;calcium ion binding;carbohydrate derivative binding;cation binding;cell adhesion molecule binding;chromatin binding;chromatin DNA binding;cytoskeletal protein binding;DNA binding;DNA-binding transcription factor binding;double-stranded DNA binding;heterocyclic compound binding;identical protein binding;integrin binding;ion binding;metal ion binding;nuc…	actin cytoskeleton organization;anatomical structure development;biological regulation;cell development;cell surface receptor signaling pathway;cellular component organization;cellular component organization or biogenesis;cellular localization;cellular process;cytoskeleton organization;cytoskeleton-dependent intracellular transport;developmental process;establishment of localization;localization;…	cell junction;cell projection;cellular anatomical entity;cytoplasm;cytoskeleton;extracellular organelle;extracellular region;extracellular space;intracellular membrane-bounded organelle;intracellular non-membrane-bounded organelle;intracellular organelle;membrane;non-membrane-bounded organelle;nucleus;organelle;organelle lumen;plasma membrane;protein-containing complex;pseudopodium;ribonucleoprot…	Adherens junction;Amoebiasis;Arrhythmogenic right ventricular cardiomyopathy (ARVC);Focal adhesion;Leukocyte transendothelial migration;Regulation of actin cytoskeleton;Systemic lupus erythematosus;Tight junction	3D-structure;Acetylation;Actin-binding;Alternativesplicing;Calcium;Celljunction;Cytoplasm;Cytoskeleton;Diseasevariant;Metal-binding;Nucleus;Phosphoprotein;Proteintransport;Referenceproteome;Repeat;Transport	21.0625	20.9951	20.6886	21.5451	22.2243	21.4118
	0.240028	-0.166761	P61158	ARP3_HUMAN	ACTR3	Actin-related protein 3	actin binding;adenyl nucleotide binding;adenyl ribonucleotide binding;anion binding;ATP binding;binding;carbohydrate derivative binding;cytoskeletal protein binding;heterocyclic compound binding;ion binding;nucleoside phosphate binding;nucleotide binding;organic cyclic compound binding;protein binding;purine nucleotide binding;purine ribonucleoside triphosphate binding;purine ribonucleotide bindi…	biological regulation;cell division;cell motility;cellular component assembly;cellular component organization;cellular component organization or biogenesis;cellular process;cilium organization;cytokinesis;establishment or maintenance of cell polarity;localization;meiotic cell cycle process;microtubule-based movement;microtubule-based process;organelle assembly;organelle localization;organelle org…	brush border;cell junction;cell projection;cellular anatomical entity;cytoplasm;cytoskeleton;cytosol;extracellular organelle;intracellular membrane-bounded organelle;intracellular non-membrane-bounded organelle;intracellular organelle;membrane;non-membrane-bounded organelle;nucleus;organelle;protein-containing complex;vesicle		3D-structure;Acetylation;Actin-binding;ATP-binding;Cellprojection;Ciliumbiogenesis/degradation;Cytoplasm;Cytoskeleton;Directproteinsequencing;Nucleotide-binding;Nucleus;Referenceproteome	19.6351	19.8588	19.6277	19.447	20.3538	19.821
	0.540156	0.381071	Q9UEY8	ADDG_HUMAN	ADD3	Gamma-adducin	actin binding;actin filament binding;binding;calmodulin binding;cytoskeletal protein binding;enzyme binding;kinase binding;protein binding;protein kinase binding;protein kinase C binding;protein-containing complex binding;structural constituent of cytoskeleton;structural molecule activity	biological regulation;cellular component organization;cellular component organization or biogenesis;cellular process;circulatory system process;multicellular organismal process;regulation of biological process;regulation of biological quality;regulation of organelle organization;response to chemical;response to stimulus;response to xenobiotic stimulus	brush border;cell cortex;cell junction;cellular anatomical entity;chromosome;cytoplasm;cytoskeleton;cytosol;intracellular non-membrane-bounded organelle;intracellular organelle;membrane;non-membrane-bounded organelle;nuclear chromosome;organelle;plasma membrane;postsynaptic density;postsynaptic specialization		Acetylation;Actin-binding;Alternativesplicing;Calmodulin-binding;Cellmembrane;Cytoplasm;Cytoskeleton;Diseasevariant;Isopeptidebond;Membrane;Phosphoprotein;Referenceproteome;Ublconjugation	17.6745	17.4504	17.3458	17.4181	17.392	16.5174
	1.71945	0.814644	Q9UHB7	AFF4_HUMAN	AFF4	AF4/FMR2 family member 4		anatomical structure development;biological regulation;cell development;cellular process;developmental process;regulation of biological process;regulation of metabolic process;reproductive process;response to stimulus;response to stress	cellular anatomical entity;nucleoplasm;protein-containing complex;protein-DNA complex;transcription elongation factor complex		3D-structure;Acetylation;Alternativesplicing;Chromosomalrearrangement;Directproteinsequencing;Diseasevariant;Dwarfism;Isopeptidebond;Nucleus;Obesity;Phosphoprotein;Proto-oncogene;Referenceproteome;Transcription;Transcriptionregulation;Ublconjugation	17.0947	17.7062	17.5291	16.8536	16.4875	16.5449
	0.635955	1.81733	O43865;Q96HN2	SAHH2_HUMAN;SAHH3_HUMAN	AHCYL1;AHCYL2	S-adenosylhomocysteine hydrolase-like protein 1	binding;catalytic activity;enzyme regulator activity;hydrolase activity;identical protein binding;molecular function regulator activity;nucleic acid binding;organic cyclic compound binding;protein binding;RNA binding	biological regulation;cellular aromatic compound metabolic process;cellular component organization;cellular component organization or biogenesis;cellular localization;cellular nitrogen compound metabolic process;cellular process;establishment of localization;fluid transport;G protein-coupled receptor signaling pathway;heterocycle metabolic process;intracellular protein transport;localization;macr…	cell projection;cellular anatomical entity;cytoplasm;cytosol;endoplasmic reticulum;extracellular organelle;intracellular membrane-bounded organelle;intracellular organelle;membrane;neuron projection;organelle;vesicle	Cysteine and methionine metabolism	3D-structure;Acetylation;Alternativesplicing;Cellmembrane;Cytoplasm;Endoplasmicreticulum;Hydrolase;Membrane;Microsome;NAD;One-carbonmetabolism;Phosphoprotein;Referenceproteome;RNA-binding	19.1346	19.3876	18.3409	15.8744	15.9011	19.6356
	3.14417	-0.798148	Q09666	AHNK_HUMAN	AHNAK	Neuroblast differentiation-associated protein AHNAK	binding;cadherin binding;cell adhesion molecule binding;identical protein binding;nucleic acid binding;organic cyclic compound binding;protein binding;RNA binding;S100 protein binding;structural molecule activity;structural molecule activity conferring elasticity	biological regulation;regulation of biological process;regulation of metabolic process;regulation of molecular function;regulation of transport	cell junction;cellular anatomical entity;cytoplasm;cytoskeleton;cytosol;extracellular organelle;intracellular membrane-bounded organelle;intracellular non-membrane-bounded organelle;intracellular organelle;membrane;membrane protein complex;non-membrane-bounded organelle;nucleus;organelle;plasma membrane;protein-containing complex;vesicle		3D-structure;Acetylation;Alternativesplicing;Isopeptidebond;Methylation;Nucleus;Phosphoprotein;Referenceproteome;Repeat;Ublconjugation	21.823	21.7915	21.5592	22.5285	22.5498	22.4898
	0.834709	0.175211	Q12904	AIMP1_HUMAN	AIMP1	Aminoacyl tRNA synthase complex-interacting multifunctional protein 1	binding;cytokine activity;enzyme binding;GTPase binding;identical protein binding;molecular function activator activity;molecular function regulator activity;nucleic acid binding;organic cyclic compound binding;protein binding;protein dimerization activity;protein homodimerization activity;receptor ligand activity;RNA binding;signaling receptor activator activity;signaling receptor binding;signal…	amide metabolic process;anatomical structure formation involved in morphogenesis;biological process involved in interspecies interaction between organisms;biological regulation;biosynthetic process;cell communication;cell motility;cell-cell signaling;cellular nitrogen compound metabolic process;cellular process;defense response to other organism;developmental process;immune system process;inflamm…	catalytic complex;cell surface;cellular anatomical entity;cytosol;endoplasmic reticulum;extracellular space;Golgi apparatus;intracellular membrane-bounded organelle;intracellular organelle;membrane;nucleus;organelle;protein-containing complex		3D-structure;Acetylation;Alternativesplicing;Angiogenesis;Apoptosis;Cytokine;Cytoplasm;Directproteinsequencing;Endoplasmicreticulum;Golgiapparatus;Inflammatoryresponse;Isopeptidebond;Leukodystrophy;Nucleus;Phosphoprotein;Proteinbiosynthesis;Referenceproteome;RNA-binding;Secreted;tRNA-binding;Ublconjugation	18.9571	18.8809	18.7083	18.7073	18.7631	18.5503
	1.76328	-0.551615	Q13155	AIMP2_HUMAN	AIMP2	Aminoacyl tRNA synthase complex-interacting multifunctional protein 2	molecular adaptor activity	amide metabolic process;biological regulation;biosynthetic process;cell differentiation;cellular component assembly;cellular component organization;cellular component organization or biogenesis;cellular nitrogen compound metabolic process;cellular process;developmental process;macromolecule biosynthetic process;macromolecule metabolic process;macromolecule modification;metabolic process;nitrogen …	catalytic complex;cellular anatomical entity;cytosol;intracellular membrane-bounded organelle;intracellular organelle;membrane;nucleus;organelle;protein-containing complex		3D-structure;Alternativesplicing;Apoptosis;Cytoplasm;Developmentalprotein;Differentiation;Directproteinsequencing;Diseasevariant;Leukodystrophy;Nucleus;Phosphoprotein;Proteinbiosynthesis;Referenceproteome;Ublconjugation	17.8088	17.6727	17.7417	18.1826	18.1339	18.5614
	1.5533	-0.458796	P54819	KAD2_HUMAN	AK2	Adenylate kinase 2, mitochondrial	adenyl nucleotide binding;adenyl ribonucleotide binding;adenylate kinase activity;anion binding;ATP binding;binding;carbohydrate derivative binding;catalytic activity;heterocyclic compound binding;ion binding;kinase activity;nucleobase-containing compound kinase activity;nucleoside monophosphate kinase activity;nucleoside phosphate binding;nucleotide binding;organic cyclic compound binding;phosph…	biosynthetic process;carbohydrate derivative metabolic process;cellular aromatic compound metabolic process;cellular nitrogen compound metabolic process;cellular process;heterocycle metabolic process;metabolic process;nitrogen compound metabolic process;nucleobase-containing compound metabolic process;nucleobase-containing small molecule interconversion;nucleobase-containing small molecule metabo…	cellular anatomical entity;cytoplasm;extracellular organelle;intracellular membrane-bounded organelle;intracellular organelle;mitochondrion;organelle;organelle lumen;vesicle	Purine metabolism	3D-structure;Acetylation;Alternativesplicing;ATP-binding;Directproteinsequencing;Diseasevariant;Disulfidebond;Kinase;Mitochondrion;Nucleotide-binding;Phosphoprotein;Referenceproteome;SCID;Transferase	18.0203	18.0948	18.0472	18.7275	18.5453	18.2658
	0.626251	-0.518239	O43823	AKAP8_HUMAN	AKAP8	A-kinase anchor protein 8	binding;cation binding;DNA binding;DNA-binding transcription factor binding;double-stranded DNA binding;enzyme binding;histone deacetylase binding;ion binding;metal ion binding;NF-kappaB binding;nucleic acid binding;organic cyclic compound binding;protein binding;protein kinase A binding;protein kinase A regulatory subunit binding;RNA binding;RNA polymerase II-specific DNA-binding transcription f…	biological process involved in interspecies interaction between organisms;biological regulation;cell cycle;cellular component organization;cellular component organization or biogenesis;cellular localization;cellular process;chromosome organization;defense response to other organism;establishment of localization;immune response;immune system process;localization;macromolecule localization;mitotic …	cellular anatomical entity;chromosome;cytoplasm;intracellular membrane-bounded organelle;intracellular non-membrane-bounded organelle;intracellular organelle;membrane;non-membrane-bounded organelle;nucleolus;nucleoplasm;nucleus;organelle		Cytoplasm;DNA-binding;Immunity;Innateimmunity;Isopeptidebond;Metal-binding;Methylation;Nucleus;Phosphoprotein;Proteintransport;Referenceproteome;Repeat;Transcription;Transcriptionregulation;Transport;Ublconjugation;Zinc;Zinc-finger	17.4402	16.166	16.8219	17.4201	17.342	17.2207
	0.154398	0.105851	P14550	AK1A1_HUMAN	AKR1A1	Aldo-keto reductase family 1 member A1	alcohol dehydrogenase (NADP+) activity;alditol:NADP+ 1-oxidoreductase activity;aldo-keto reductase (NADP) activity;allyl-alcohol dehydrogenase activity;catalytic activity;glucuronolactone reductase activity;glycerol dehydrogenase [NAD(P)+] activity;glycerol dehydrogenase [NADP+] activity;L-glucuronate reductase activity;methylglyoxal reductase (NADPH-dependent, acetol producing);oxidoreductase ac…	alcohol metabolic process;biological regulation;biosynthetic process;carbohydrate derivative metabolic process;carbohydrate metabolic process;catabolic process;cellular aldehyde metabolic process;cellular aromatic compound metabolic process;cellular ketone metabolic process;cellular process;detoxification;heterocycle metabolic process;lipid metabolic process;metabolic process;monocarboxylic acid …	cell junction;cellular anatomical entity;cytosol;extracellular organelle;extracellular space;membrane;organelle;synapse;vesicle	Caprolactam degradation;Glycerolipid metabolism;Glycolysis / Gluconeogenesis	3D-structure;Acetylation;Cellmembrane;Cytoplasm;Directproteinsequencing;Lipidmetabolism;Membrane;NADP;Oxidoreductase;Phosphoprotein;Referenceproteome	18.1028	18.531	18.6327	18.2442	18.0146	18.6902
	1.1566	-0.443549	P15121	ALDR_HUMAN	AKR1B1	Aldo-keto reductase family 1 member B1	alcohol dehydrogenase (NADP+) activity;alditol:NADP+ 1-oxidoreductase activity;aldo-keto reductase (NADP) activity;allyl-alcohol dehydrogenase activity;catalytic activity;electron transfer activity;glyceraldehyde oxidoreductase activity;glycerol dehydrogenase [NAD(P)+] activity;glycerol dehydrogenase [NADP+] activity;L-glucuronate reductase activity;NADP-retinol dehydrogenase activity;oxidoreduct…	alcohol metabolic process;anatomical structure development;biological regulation;biosynthetic process;carbohydrate derivative metabolic process;carbohydrate metabolic process;cell maturation;cellular aromatic compound metabolic process;cellular ketone metabolic process;cellular lipid metabolic process;cellular process;chemical homeostasis;developmental maturation;developmental process;heterocycle…	cellular anatomical entity;cytosol;extracellular organelle;extracellular space;nucleoplasm;organelle;vesicle	Fructose and mannose metabolism;Galactose metabolism;Glycerolipid metabolism;Pentose and glucuronate interconversions;Pyruvate metabolism	3D-structure;Acetylation;Cytoplasm;Directproteinsequencing;Lipidmetabolism;NADP;Oxidoreductase;Phosphoprotein;Referenceproteome	18.3098	18.3624	18.6274	19.1743	18.7746	18.6813
	1.373	-0.254091	P02768	ALBU_HUMAN	ALB	Albumin	anion binding;antioxidant activity;binding;carboxylic acid binding;cation binding;copper ion binding;DNA binding;enterobactin binding;exogenous protein binding;fatty acid binding;heterocyclic compound binding;identical protein binding;ion binding;lipid binding;macrolide binding;metal ion binding;monocarboxylic acid binding;nucleic acid binding;organic acid binding;organic cyclic compound binding;…	biological regulation;cell communication;cellular process;homeostatic process;localization;multicellular organismal process;organelle localization;regulation of biological process;response to external stimulus;response to starvation;response to stimulus;response to stress	cellular anatomical entity;cytoplasm;endoplasmic reticulum;extracellular organelle;extracellular region;extracellular space;Golgi apparatus;intracellular membrane-bounded organelle;intracellular organelle;nucleus;organelle;organelle lumen;protein-containing complex;vesicle		3D-structure;Alternativesplicing;Calcium;Cleavageonpairofbasicresidues;Copper;Directproteinsequencing;Diseasevariant;Disulfidebond;Glycation;Glycoprotein;Lipid-binding;Metal-binding;Methylation;Phosphoprotein;Referenceproteome;Repeat;Secreted;Signal;Zinc	25.8764	25.6784	25.8433	25.9473	26.1585	26.0547
	3.19791	-0.599085	P05091	ALDH2_HUMAN	ALDH2	Aldehyde dehydrogenase, mitochondrial	adenyl nucleotide binding;aldehyde dehydrogenase (NAD+) activity;aldehyde dehydrogenase [NAD(P)+] activity;binding;carboxylesterase activity;carboxylic ester hydrolase activity;catalytic activity;electron transfer activity;glyceraldehyde-3-phosphate dehydrogenase (NAD+) (non-phosphorylating) activity;heterocyclic compound binding;hydrolase activity;hydrolase activity, acting on ester bonds;NAD bi…	alcohol metabolic process;biological regulation;carbohydrate metabolic process;catabolic process;cellular aldehyde metabolic process;cellular process;metabolic process;primary metabolic process;regulation of biological process;regulation of metabolic process;small molecule metabolic process	cellular anatomical entity;extracellular organelle;intracellular membrane-bounded organelle;intracellular organelle;mitochondrion;organelle;organelle lumen;vesicle	Arginine and proline metabolism;Ascorbate and aldarate metabolism;beta-Alanine metabolism;Chloroalkane and chloroalkene degradation;Fatty acid metabolism;Glycerolipid metabolism;Glycolysis / Gluconeogenesis;Histidine metabolism;Limonene and pinene degradation;Lysine degradation;Pentose and glucuronate interconversions;Propanoate metabolism;Pyruvate metabolism;Tryptophan metabolism;Valine, leucine…	3D-structure;Acetylation;Alternativesplicing;Directproteinsequencing;Diseasevariant;Dwarfism;Intellectualdisability;Mitochondrion;NAD;Oxidoreductase;Referenceproteome;Transitpeptide	19.8678	19.7826	19.9311	20.4375	20.5451	20.3962
	0.604077	-0.467436	P49189	AL9A1_HUMAN	ALDH9A1	4-trimethylaminobutyraldehyde dehydrogenase	1-pyrroline dehydrogenase activity;4-trimethylammoniobutyraldehyde dehydrogenase activity;aldehyde dehydrogenase (NAD+) activity;aldehyde dehydrogenase [NAD(P)+] activity;aminobutyraldehyde dehydrogenase activity;binding;catalytic activity;glyceraldehyde-3-phosphate dehydrogenase (NAD+) (non-phosphorylating) activity;oxidoreductase activity;oxidoreductase activity, acting on the aldehyde or oxo g…	biological regulation;biosynthetic process;cellular aldehyde metabolic process;cellular component assembly;cellular component organization;cellular component organization or biogenesis;cellular modified amino acid metabolic process;cellular nitrogen compound metabolic process;cellular process;hormone metabolic process;metabolic process;nitrogen compound metabolic process;protein-containing comple…	cellular anatomical entity;cytoplasm;cytosol;extracellular organelle;organelle;vesicle	Arginine and proline metabolism;Ascorbate and aldarate metabolism;beta-Alanine metabolism;Fatty acid metabolism;Glycerolipid metabolism;Glycolysis / Gluconeogenesis;Histidine metabolism;Lysine degradation;Propanoate metabolism;Pyruvate metabolism;Tryptophan metabolism;Valine, leucine and isoleucine degradation	3D-structure;Acetylation;Alternativeinitiation;Alternativesplicing;Cytoplasm;Directproteinsequencing;NAD;Oxidoreductase;Referenceproteome	17.3897	17.5862	17.447	18.1257	18.4198	17.2797
	2.13973	-0.639487	P04075	ALDOA_HUMAN	ALDOA	Fructose-bisphosphate aldolase A	actin binding;aldehyde-lyase activity;binding;cadherin binding;carbohydrate binding;carbon-carbon lyase activity;catalytic activity;cell adhesion molecule binding;cytoskeletal protein binding;fructose binding;fructose-bisphosphate aldolase activity;identical protein binding;lyase activity;monosaccharide binding;nucleic acid binding;organic cyclic compound binding;protein binding;RNA binding;small…	biological regulation;biosynthetic process;carbohydrate derivative metabolic process;carbohydrate metabolic process;catabolic process;cell recognition;cellular aromatic compound metabolic process;cellular component assembly;cellular component organization;cellular component organization or biogenesis;cellular homeostasis;cellular nitrogen compound metabolic process;cellular process;generation of …	cellular anatomical entity;cytoskeleton;cytosol;extracellular organelle;extracellular region;extracellular space;intracellular membrane-bounded organelle;intracellular non-membrane-bounded organelle;intracellular organelle;membrane;non-membrane-bounded organelle;nucleus;organelle;organelle lumen;vesicle	Carbon fixation in photosynthetic organisms;Fructose and mannose metabolism;Glycolysis / Gluconeogenesis;Pentose phosphate pathway	3D-structure;Acetylation;Alternativesplicing;Cytoplasm;Directproteinsequencing;Diseasevariant;Glycogenstoragedisease;Glycolysis;Hereditaryhemolyticanemia;Hydroxylation;Isopeptidebond;Lyase;Phosphoprotein;Referenceproteome;Schiffbase;Ublconjugation	22.5545	22.4972	22.2989	22.9207	23.2679	23.0805
	0.241704	-0.262408	Q6P6C2	ALKB5_HUMAN	ALKBH5	RNA demethylase ALKBH5	2-oxoglutarate-dependent dioxygenase activity;binding;catalytic activity;catalytic activity, acting on a nucleic acid;catalytic activity, acting on RNA;cation binding;demethylase activity;dioxygenase activity;ion binding;metal ion binding;mRNA N6-methyladenosine dioxygenase activity;nucleic acid binding;organic cyclic compound binding;oxidative RNA demethylase activity;oxidoreductase activity;oxi…	biological regulation;cell differentiation;cellular aromatic compound metabolic process;cellular localization;cellular nitrogen compound metabolic process;cellular process;developmental process;establishment of localization;heterocycle metabolic process;localization;macromolecule metabolic process;macromolecule modification;metabolic process;mRNA metabolic process;mRNA processing;nitrogen compoun…	cellular anatomical entity;cytosol;Golgi apparatus;intracellular membrane-bounded organelle;intracellular organelle;nucleoplasm;nucleus;organelle		3D-structure;Acetylation;Alternativesplicing;Coiledcoil;Differentiation;Dioxygenase;Iron;Isopeptidebond;Metal-binding;Methylation;Nucleus;Oxidoreductase;Phosphoprotein;Referenceproteome;Spermatogenesis;Ublconjugation	17.0658	15.8343	15.8467	16.5637	16.2668	16.7035
	0.93618	-0.587181	O75342	LX12B_HUMAN	ALOX12B	Arachidonate 12-lipoxygenase, 12R-type	arachidonate 12(R)-lipoxygenase activity;arachidonate 12(S)-lipoxygenase activity;arachidonate 8(R)-lipoxygenase activity;binding;catalytic activity;cation binding;dioxygenase activity;ion binding;iron ion binding;isomerase activity;linoleate 9S-lipoxygenase activity;lyase activity;metal ion binding;oxidoreductase activity;oxidoreductase activity, acting on single donors with incorporation of mol…	amide metabolic process;anatomical structure development;biological regulation;biosynthetic process;cellular lipid metabolic process;cellular nitrogen compound metabolic process;cellular process;developmental process;epithelium development;lipid metabolic process;macromolecule metabolic process;macromolecule modification;metabolic process;monocarboxylic acid metabolic process;nitrogen compound me…	cellular anatomical entity;cytosol;intracellular membrane-bounded organelle;intracellular organelle;organelle	Arachidonic acid metabolism	Cytoplasm;Dioxygenase;Diseasevariant;Fattyacidmetabolism;Ichthyosis;Iron;Isomerase;Lipidmetabolism;Lyase;Metal-binding;Oxidoreductase;Referenceproteome	17.7404	18.2341	17.2286	18.3706	18.3555	18.2385
	0.167499	0.486067	Q86V81	THOC4_HUMAN	ALYREF	THO complex subunit 4	binding;C5-methylcytidine-containing RNA reader activity;molecular adaptor activity;mRNA binding;nucleic acid binding;organic cyclic compound binding;protein-macromolecule adaptor activity;protein-RNA adaptor activity;RNA binding	biological process involved in interspecies interaction between organisms;biological process involved in symbiotic interaction;biological regulation;cell differentiation;cellular aromatic compound metabolic process;cellular localization;cellular nitrogen compound metabolic process;cellular process;developmental process;DNA metabolic process;establishment of localization;heterocycle metabolic proc…	catalytic complex;cellular anatomical entity;cytoplasm;cytosol;extracellular organelle;intracellular membrane-bounded organelle;intracellular organelle;membrane;nucleoplasm;nucleus;organelle;protein-containing complex;ribonucleoprotein complex;spliceosomal complex;transcription export complex;vesicle	mRNA surveillance pathway;RNA transport;Spliceosome	3D-structure;Acetylation;Chaperone;Citrullination;Cytoplasm;Directproteinsequencing;Host-virusinteraction;Methylation;mRNAprocessing;mRNAsplicing;mRNAtransport;Nucleus;Phosphoprotein;Referenceproteome;RNA-binding;Spliceosome;Transport	18.7078	19.444	19.109	19.5023	19.8383	16.4621
	1.95021	-1.04485	P39687	AN32A_HUMAN	ANP32A	Acidic leucine-rich nuclear phosphoprotein 32 family member A	binding;histone binding;nucleic acid binding;organic cyclic compound binding;protein binding;RNA binding	biological regulation;cellular localization;cellular process;establishment of localization;intracellular signal transduction;localization;nuclear transport;nucleocytoplasmic transport;regulation of biological process;signal transduction;transport	cellular anatomical entity;cytoplasm;endoplasmic reticulum;intracellular membrane-bounded organelle;intracellular organelle;nucleoplasm;nucleus;organelle		3D-structure;Cytoplasm;Directproteinsequencing;Endoplasmicreticulum;Host-virusinteraction;Leucine-richrepeat;Nucleus;Phosphoprotein;Referenceproteome;Repeat;Repressor;Transcription;Transcriptionregulation	20.0951	19.9882	19.5478	21.2477	20.7223	20.7955
	1.13094	-0.803185	P15144	AMPN_HUMAN	ANPEP	Aminopeptidase N	amide binding;aminopeptidase activity;binding;catalytic activity;catalytic activity, acting on a protein;cation binding;exogenous protein binding;exopeptidase activity;hydrolase activity;ion binding;metal ion binding;metalloaminopeptidase activity;metalloexopeptidase activity;metallopeptidase activity;molecular transducer activity;peptidase activity;peptide binding;protein binding;signaling recep…	amide metabolic process;anatomical structure formation involved in morphogenesis;catabolic process;cell differentiation;cellular process;developmental process;macromolecule metabolic process;metabolic process;nitrogen compound metabolic process;peptide metabolic process;primary metabolic process;protein metabolic process;proteolysis	cellular anatomical entity;cytoplasm;extracellular organelle;extracellular space;intracellular membrane-bounded organelle;intracellular organelle;membrane;organelle;plasma membrane;vesicle	Glutathione metabolism;Hematopoietic cell lineage;Renin-angiotensin system	3D-structure;Aminopeptidase;Angiogenesis;Cellmembrane;Developmentalprotein;Differentiation;Directproteinsequencing;Disulfidebond;Glycoprotein;Hostcellreceptorforvirusentry;Host-virusinteraction;Hydrolase;Membrane;Metal-binding;Metalloprotease;Protease;Receptor;Referenceproteome;Signal-anchor;Sulfation;Transmembrane;Transmembranehelix;Zinc	17.8945	17.6984	16.8623	18.5018	18.1836	18.1795
	1.31356	-0.556955	P04083	ANXA1_HUMAN	ANXA1	Annexin A1	binding;cadherin binding;cadherin binding involved in cell-cell adhesion;calcium ion binding;calcium-dependent phospholipid binding;calcium-dependent protein binding;cation binding;cell adhesion mediator activity;cell adhesion molecule binding;cell-cell adhesion mediator activity;enzyme inhibitor activity;enzyme regulator activity;ion binding;lipase inhibitor activity;lipid binding;metal ion bind…	actin cytoskeleton organization;amide transport;anatomical structure development;biological process involved in interspecies interaction between organisms;biological regulation;cell activation;cell differentiation;cell motility;cell surface receptor signaling pathway;cellular component organization;cellular component organization or biogenesis;cellular localization;cellular process;chromosome org…	cell junction;cell projection;cell surface;cellular anatomical entity;cilium;cytoplasm;cytoplasmic vesicle;cytosol;endosome;external encapsulating structure;extracellular matrix;extracellular organelle;extracellular region;extracellular space;intracellular membrane-bounded organelle;intracellular organelle;membrane;nucleoplasm;nucleus;organelle;plasma membrane;vesicle		3D-structure;Acetylation;Adaptiveimmunity;Annexin;Calcium;Calcium/phospholipid-binding;Cellmembrane;Cellprojection;Cilium;Cytoplasm;Cytoplasmicvesicle;Directproteinsequencing;Disulfidebond;Endosome;Immunity;Inflammatoryresponse;Innateimmunity;Isopeptidebond;Membrane;Metal-binding;Nucleus;Pharmaceutical;PhospholipaseA2inhibitor;Phosphoprotein;Referenceproteome;Repeat;Secreted;Ublconjugation	20.8876	20.7056	20.6886	21.1079	21.6929	21.1519
	0.416771	-0.0770874	P07355	ANXA2_HUMAN	ANXA2	Annexin A2	anion binding;binding;cadherin binding;cadherin binding involved in cell-cell adhesion;calcium channel activity;calcium ion binding;calcium ion transmembrane transporter activity;calcium-dependent phospholipid binding;calcium-dependent protein binding;cation binding;cell adhesion mediator activity;cell adhesion molecule binding;cell-cell adhesion mediator activity;channel activity;cytoskeletal pr…	anatomical structure development;anatomical structure formation involved in morphogenesis;biological regulation;biosynthetic process;cell development;cellular aromatic compound metabolic process;cellular component assembly;cellular component organization;cellular component organization or biogenesis;cellular nitrogen compound metabolic process;cellular process;developmental process;DNA-templated …	cell junction;cell surface;cellular anatomical entity;cytoplasm;cytoplasmic vesicle;cytosol;endosome;external encapsulating structure;extracellular matrix;extracellular organelle;extracellular region;extracellular space;intracellular membrane-bounded organelle;intracellular non-membrane-bounded organelle;intracellular organelle;lipid droplet;membrane;membrane protein complex;midbody;non-membrane-…		3D-structure;Acetylation;Alternativesplicing;Annexin;Basementmembrane;Calcium;Calcium/phospholipid-binding;Directproteinsequencing;Extracellularmatrix;Host-virusinteraction;Isopeptidebond;Phosphoprotein;Referenceproteome;Repeat;RNA-binding;Secreted;Ublconjugation	22.5545	22.6584	22.6387	22.7856	22.7451	22.5522
	0.321015	-0.139464	P08758	ANXA5_HUMAN	ANXA5	Annexin A5	binding;calcium ion binding;calcium-dependent phospholipid binding;cation binding;enzyme inhibitor activity;enzyme regulator activity;ion binding;lipase inhibitor activity;lipid binding;metal ion binding;modified amino acid binding;molecular function inhibitor activity;molecular function regulator activity;phosphatidylserine binding;phospholipase inhibitor activity;phospholipid binding	biological regulation;cellular process;coagulation;multicellular organismal process;regulation of biological process;regulation of biological quality;regulation of body fluid levels;response to chemical;response to stimulus;signal transduction	cell junction;cellular anatomical entity;cytoplasm;cytosol;external encapsulating structure;extracellular matrix;extracellular organelle;extracellular region;membrane;organelle;plasma membrane;vesicle		3D-structure;Acetylation;Annexin;Bloodcoagulation;Calcium;Calcium/phospholipid-binding;Directproteinsequencing;Hemostasis;Isopeptidebond;Phosphoprotein;Referenceproteome;Repeat;S-nitrosylation;Ublconjugation	20.8191	20.9742	20.8727	20.9243	21.3645	20.7955
	0.0683672	0.0702445	P20073	ANXA7_HUMAN	ANXA7	Annexin A7	binding;calcium ion binding;calcium-dependent phospholipid binding;calcium-dependent protein binding;cation binding;cell adhesion molecule binding;integrin binding;ion binding;lipid binding;metal ion binding;nucleic acid binding;organic cyclic compound binding;phospholipid binding;protein binding;protein-containing complex binding;RNA binding;signaling receptor binding	autophagy;biological regulation;catabolic process;cell differentiation;cellular process;developmental process;metabolic process;regulation of biological process;regulation of metabolic process	cellular anatomical entity;cytoplasm;external encapsulating structure;extracellular matrix;extracellular organelle;intracellular membrane-bounded organelle;intracellular organelle;membrane;nucleus;organelle;vesicle		Acetylation;Alternativesplicing;Annexin;Calcium;Calcium/phospholipid-binding;Directproteinsequencing;Referenceproteome;Repeat	16.7743	17.4511	17.0398	16.9388	16.5428	17.5729
	0.445241	-1.10849	P63010	AP2B1_HUMAN	AP2B1	AP-2 complex subunit beta	amide binding;binding;clathrin binding;peptide binding;protein binding;signal sequence binding	anatomical structure development;biological regulation;cellular localization;cellular process;developmental process;endocytosis;establishment of localization;intracellular protein transport;localization;macromolecule localization;postsynaptic endocytosis;postsynaptic neurotransmitter receptor internalization;presynaptic endocytosis;protein localization;protein transport;regulation of biological q…	AP-type membrane coat adaptor complex;cell junction;cellular anatomical entity;coated vesicle;cytoplasmic vesicle;cytosol;glutamatergic synapse;intracellular membrane-bounded organelle;intracellular organelle;membrane;membrane protein complex;organelle;plasma membrane;postsynapse;presynapse;protein-containing complex;synapse;vesicle	Endocrine and other factor-regulated calcium reabsorption;Endocytosis;Huntington's disease	3D-structure;Acetylation;Alternativesplicing;Cellmembrane;Coatedpit;Endocytosis;Membrane;Phosphoprotein;Proteintransport;Referenceproteome;Transport	18.9419	16.0698	19.498	19.3883	19.0228	19.4241
	3.10921	0.349195	O00203	AP3B1_HUMAN	AP3B1	AP-3 complex subunit beta-1	binding;enzyme binding;GTP-dependent protein binding;phosphatase binding;protein binding;protein phosphatase binding	anatomical structure development;anterograde axonal transport;anterograde synaptic vesicle transport;axo-dendritic transport;axonal transport;biological regulation;biosynthetic process;cell differentiation;cell morphogenesis;cellular aromatic compound metabolic process;cellular component assembly;cellular component organization;cellular component organization or biogenesis;cellular homeostasis;ce…	AP-type membrane coat adaptor complex;cellular anatomical entity;cytoplasm;cytoplasmic vesicle;endosome;Golgi apparatus;intracellular membrane-bounded organelle;intracellular organelle;membrane;membrane protein complex;mitochondrion;organelle;protein-containing complex;vesicle	Lysosome	Albinism;Alternativesplicing;Cytoplasmicvesicle;Diseasevariant;Golgiapparatus;Hermansky-Pudlaksyndrome;Membrane;Phosphoprotein;Proteintransport;Referenceproteome;Transport	19.5135	19.5638	19.4832	19.1383	19.144	19.2306
	1.43299	0.196955	A0A8V8TQW4	A0A8V8TQW4_HUMAN	AP3D1	AP-3 complex subunit delta		cellular localization;cellular process;establishment of localization;intracellular protein transport;localization;macromolecule localization;protein localization;protein transport;transport;vesicle-mediated transport	AP-type membrane coat adaptor complex;cellular anatomical entity;Golgi apparatus;intracellular membrane-bounded organelle;intracellular organelle;membrane protein complex;organelle;protein-containing complex		Golgiapparatus;Membrane;Proteintransport;Proteomicsidentification;Referenceproteome;Transport	19.8775	19.9742	19.8971	19.7255	19.6182	19.8143
	0.42165	0.129119	Q9Y2T2	AP3M1_HUMAN	AP3M1	AP-3 complex subunit mu-1	binding;enzyme binding;GTPase binding;protein binding;small GTPase binding	anterograde axonal transport;anterograde synaptic vesicle transport;axo-dendritic transport;axonal transport;cellular component assembly;cellular component organization;cellular component organization or biogenesis;cellular localization;cellular process;cytoskeleton-dependent intracellular transport;endocytosis;establishment of localization;localization;macromolecule localization;microtubule-base…	AP-type membrane coat adaptor complex;cellular anatomical entity;cytoplasm;cytoplasmic vesicle;endosome;Golgi apparatus;intracellular membrane-bounded organelle;intracellular organelle;lysosome;membrane;membrane protein complex;organelle;protein-containing complex;vacuole;vesicle	Lysosome	Cytoplasmicvesicle;Golgiapparatus;Host-virusinteraction;Membrane;Proteintransport;Referenceproteome;Transport	18.9579	18.9271	18.9887	18.5987	18.8415	19.0463
	1.2638	0.5222	Q92572	AP3S1_HUMAN	AP3S1	AP-3 complex subunit sigma-1		anterograde axonal transport;anterograde synaptic vesicle transport;axo-dendritic transport;axonal transport;biological regulation;cell surface receptor signaling pathway;cellular component assembly;cellular component organization;cellular component organization or biogenesis;cellular localization;cellular process;cytoskeleton-dependent intracellular transport;establishment of localization;Golgi …	AP-type membrane coat adaptor complex;cellular anatomical entity;cytoplasm;cytoplasmic vesicle;endosome;Golgi apparatus;intracellular membrane-bounded organelle;intracellular organelle;membrane;membrane protein complex;organelle;presynapse;protein-containing complex;vesicle	Lysosome	Cytoplasmicvesicle;Golgiapparatus;Membrane;Phosphoprotein;Proteintransport;Referenceproteome;Transport	20.2419	19.7784	20.3752	19.7493	19.5454	19.5342
	2.90685	0.419779	P27695	APEX1_HUMAN	APEX1	DNA repair nuclease/redox regulator APEX1	3'-5' exonuclease activity;3'-5'-DNA exonuclease activity;binding;catalytic activity;catalytic activity, acting on a nucleic acid;catalytic activity, acting on DNA;catalytic activity, acting on RNA;cation binding;chromatin binding;chromatin DNA binding;class II DNA-(apurinic or apyrimidinic site) endonuclease activity;damaged DNA binding;deaminated base DNA N-glycosylase activity;DNA binding;DNA …	biological regulation;catabolic process;cell redox homeostasis;cellular aromatic compound metabolic process;cellular component organization;cellular component organization or biogenesis;cellular homeostasis;cellular nitrogen compound metabolic process;cellular process;chromosome organization;DNA damage response;DNA metabolic process;DNA modification;DNA recombination;DNA repair;heterocycle metabo…	cellular anatomical entity;centrosome;cytoplasm;endoplasmic reticulum;intracellular membrane-bounded organelle;intracellular non-membrane-bounded organelle;intracellular organelle;microtubule organizing center;mitochondrion;non-membrane-bounded organelle;nucleolus;nucleoplasm;nucleus;organelle;ribosome	Base excision repair	3D-structure;Acetylation;Activator;Cleavageonpairofbasicresidues;Cytoplasm;Directproteinsequencing;Disulfidebond;DNA-binding;DNAdamage;DNArecombination;DNArepair;Endonuclease;Endoplasmicreticulum;Exonuclease;Hydrolase;Magnesium;Metal-binding;Mitochondrion;Nuclease;Nucleus;Phosphoprotein;Referenceproteome;Repressor;RNA-binding;S-nitrosylation;Transcription;Transcriptionregulation;Ublconjugation	20.4775	20.5731	20.4775	20.0426	20.1704	20.0559
	0.234826	0.740914	P02647	APOA1_HUMAN	APOA1	Apolipoprotein A-I	alcohol binding;amide binding;amyloid-beta binding;apolipoprotein A-I receptor binding;apolipoprotein receptor binding;binding;chemorepellent activity;cholesterol binding;cholesterol transfer activity;enzyme activator activity;enzyme binding;enzyme regulator activity;heat shock protein binding;high-density lipoprotein particle binding;high-density lipoprotein particle receptor binding;identical p…	alcohol metabolic process;anatomical structure development;biological regulation;biosynthetic process;cell motility;cell population proliferation;cell surface receptor signaling pathway;cellular component assembly;cellular component organization;cellular component organization or biogenesis;cellular lipid metabolic process;cellular process;chemical homeostasis;developmental process;establishment …	cellular anatomical entity;cytoplasmic vesicle;cytosol;endosome;external encapsulating structure;extracellular matrix;extracellular organelle;extracellular region;extracellular space;intracellular membrane-bounded organelle;intracellular organelle;membrane;organelle;organelle lumen;plasma membrane;protein-containing complex;vesicle	African trypanosomiasis;Fat digestion and absorption;PPAR signaling pathway;Vitamin digestion and absorption	3D-structure;Amyloid;Amyloidosis;Atherosclerosis;Cholesterolmetabolism;Directproteinsequencing;Diseasevariant;Glycation;Glycoprotein;HDL;Lipidmetabolism;Lipidtransport;Lipoprotein;Neuropathy;Oxidation;Palmitate;Phosphoprotein;Referenceproteome;Repeat;Secreted;Signal;Steroidmetabolism;Sterolmetabolism;Transport	20.0292	19.7385	19.4031	19.9316	16.5489	20.4676
	0.26038	1.11687	P05090	APOD_HUMAN	APOD	Apolipoprotein D	alcohol binding;binding;cholesterol binding;lipid binding;lipid transporter activity;organic cyclic compound binding;small molecule binding;steroid binding;sterol binding;transporter activity	anatomical structure development;anatomical structure formation involved in morphogenesis;biological regulation;carbohydrate metabolic process;cellular component organization;cellular component organization or biogenesis;cellular process;developmental process;growth;lipid metabolic process;metabolic process;primary metabolic process;regulation of biological process;regulation of metabolic process…	cell projection;cellular anatomical entity;cytoplasm;endoplasmic reticulum;extracellular organelle;extracellular region;extracellular space;intracellular membrane-bounded organelle;intracellular non-membrane-bounded organelle;intracellular organelle;neuron projection;neuronal cell body;non-membrane-bounded organelle;organelle;ribosome;vesicle		3D-structure;Directproteinsequencing;Disulfidebond;Glycoprotein;Lipid-binding;Pyrrolidonecarboxylicacid;Referenceproteome;Secreted;Signal;Transport	22.5983	20.1704	19.4153	21.8152	20.0426	16.9756
	0.646757	-0.256278	P02649	APOE_HUMAN	APOE	Apolipoprotein E	amide binding;amyloid-beta binding;antioxidant activity;binding;carbohydrate derivative binding;cation binding;cholesterol transfer activity;cytoskeletal protein binding;enzyme activator activity;enzyme binding;enzyme regulator activity;glycosaminoglycan binding;heparan sulfate proteoglycan binding;heparin binding;identical protein binding;ion binding;lipid binding;lipid transfer activity;lipid t…	alcohol metabolic process;behavior;biological process involved in interspecies interaction between organisms;biological process involved in symbiotic interaction;biological regulation;biosynthetic process;catabolic process;cell communication;cell-cell signaling;cellular component assembly;cellular component organization;cellular component organization or biogenesis;cellular homeostasis;cellular l…	cell junction;cell projection;cellular anatomical entity;cytoplasm;cytoplasmic vesicle;endoplasmic reticulum;endosome;external encapsulating structure;extracellular matrix;extracellular organelle;extracellular region;extracellular space;glutamatergic synapse;Golgi apparatus;intracellular membrane-bounded organelle;intracellular organelle;membrane;neuron projection;neuronal cell body;nucleus;organ…	Alzheimer's disease	3D-structure;Alzheimerdisease;Amyloidosis;Cholesterolmetabolism;Chylomicron;Directproteinsequencing;Diseasevariant;Endosome;Extracellularmatrix;Glycation;Glycoprotein;HDL;Heparin-binding;Host-virusinteraction;Hyperlipidemia;Lipid-binding;Lipidmetabolism;Lipidtransport;Neurodegeneration;Oxidation;Phosphoprotein;Referenceproteome;Repeat;Secreted;Signal;Steroidmetabolism;Sterolmetabolism;Transport;V…	16.5109	16.9449	16.5527	17.1342	16.7423	16.9009
	0.0669157	-0.0301545	P07741	APT_HUMAN	APRT	Adenine phosphoribosyltransferase	adenine binding;adenine phosphoribosyltransferase activity;adenyl nucleotide binding;adenyl ribonucleotide binding;AMP binding;anion binding;binding;carbohydrate derivative binding;catalytic activity;cation binding;glycosyltransferase activity;heterocyclic compound binding;ion binding;nucleobase binding;nucleoside phosphate binding;nucleotide binding;organic cyclic compound binding;pentosyltransf…	behavior;biosynthetic process;carbohydrate derivative metabolic process;cellular aromatic compound metabolic process;cellular metabolic compound salvage;cellular nitrogen compound metabolic process;cellular process;heterocycle metabolic process;metabolic process;multicellular organismal process;nitrogen compound metabolic process;nucleobase-containing compound metabolic process;nucleobase-contain…	cellular anatomical entity;cytoplasm;cytosol;extracellular organelle;extracellular region;nucleoplasm;organelle;organelle lumen;vesicle	Purine metabolism	3D-structure;Acetylation;Alternativesplicing;Cytoplasm;Directproteinsequencing;Diseasevariant;Glycosyltransferase;Phosphoprotein;Purinesalvage;Referenceproteome;Transferase	17.6825	17.5533	17.602	17.3493	17.862	17.7171
	0.362579	0.493231	P48444	COPD_HUMAN	ARCN1	Coatomer subunit delta	binding;nucleic acid binding;organic cyclic compound binding;RNA binding	behavior;cellular localization;cellular process;developmental maturation;developmental process;establishment of localization;Golgi vesicle transport;intracellular protein transport;localization;locomotory behavior;macromolecule localization;multicellular organismal process;organelle localization;pigmentation;protein localization;protein transport;transport;vesicle-mediated transport	cellular anatomical entity;cytoplasmic vesicle;cytosol;intracellular membrane-bounded organelle;intracellular organelle;membrane;membrane protein complex;organelle;protein-containing complex;vesicle		Acetylation;Alternativesplicing;Cytoplasm;Cytoplasmicvesicle;Dwarfism;ER-Golgitransport;Golgiapparatus;Membrane;Phosphoprotein;Proteintransport;Referenceproteome;Transport	17.8464	17.0764	17.9064	17.5974	17.637	16.1151
	0.926822	-0.399151	P18085	ARF4_HUMAN	ARF4	ADP-ribosylation factor 4	anion binding;binding;carbohydrate derivative binding;catalytic activity;catalytic activity, acting on a protein;enzyme regulator activity;epidermal growth factor receptor binding;glycosyltransferase activity;growth factor receptor binding;GTP binding;GTPase activity;GTPase regulator activity;guanyl nucleotide binding;guanyl ribonucleotide binding;guanyl-nucleotide exchange factor activity;hetero…	anatomical structure development;behavior;biological regulation;cell motility;cellular component assembly;cellular component organization;cellular component organization or biogenesis;cellular localization;cellular process;cilium organization;cognition;developmental process;establishment of localization;establishment or maintenance of cell polarity;Golgi vesicle transport;intracellular protein tr…	cell junction;cell projection;cellular anatomical entity;cytosol;dendritic spine;extracellular organelle;glutamatergic synapse;membrane;neuron projection;organelle;plasma membrane;postsynapse;synapse;vesicle		3D-structure;ER-Golgitransport;Golgiapparatus;GTP-binding;Lipoprotein;Membrane;Myristate;Nucleotide-binding;Phosphoprotein;Proteintransport;Referenceproteome;Transport	20.1457	20.2877	20.3857	21.0156	20.6364	20.3645
	0.887328	-0.709017	P84085	ARF5_HUMAN	ARF5	ADP-ribosylation factor 5	anion binding;binding;carbohydrate derivative binding;catalytic activity;GTP binding;GTPase activity;guanyl nucleotide binding;guanyl ribonucleotide binding;heterocyclic compound binding;hydrolase activity;hydrolase activity, acting on acid anhydrides;hydrolase activity, acting on acid anhydrides, in phosphorus-containing anhydrides;ion binding;nucleoside phosphate binding;nucleotide binding;orga…	cellular localization;cellular process;establishment of localization;Golgi vesicle transport;intracellular protein transport;localization;macromolecule localization;protein localization;protein transport;transport;vesicle-mediated transport	cellular anatomical entity;extracellular organelle;Golgi apparatus;intracellular membrane-bounded organelle;intracellular organelle;membrane;organelle;plasma membrane;vesicle		3D-structure;Cytoplasm;ER-Golgitransport;Golgiapparatus;GTP-binding;Lipoprotein;Membrane;Myristate;Nucleotide-binding;Proteintransport;Referenceproteome;Transport	20.1332	19.8366	19.2026	20.0292	20.895	20.3752
	0.667707	-0.387705	P05089	ARGI1_HUMAN	ARG1	Arginase-1	arginase activity;binding;catalytic activity;cation binding;hydrolase activity;hydrolase activity, acting on carbon-nitrogen (but not peptide) bonds;hydrolase activity, acting on carbon-nitrogen (but not peptide) bonds, in linear amidines;ion binding;manganese ion binding;metal ion binding;transition metal ion binding	amide metabolic process;amino acid metabolic process;biological process involved in interspecies interaction between organisms;biological regulation;biosynthetic process;catabolic process;cellular nitrogen compound metabolic process;cellular process;defense response to other organism;immune response;immune system process;metabolic process;nitrogen compound metabolic process;nitrogen cycle metabol…	cellular anatomical entity;cytoplasm;cytosol;extracellular region;extracellular space;intracellular membrane-bounded organelle;intracellular organelle;nucleus;organelle;organelle lumen	Amoebiasis;Arginine and proline metabolism	3D-structure;Adaptiveimmunity;Alternativesplicing;Argininemetabolism;Cytoplasm;Diseasevariant;Hydrolase;Immunity;Innateimmunity;Manganese;Metal-binding;Phosphoprotein;Referenceproteome;Ureacycle	20.2185	20.6628	20.6364	20.9243	21.2593	20.4972
	1.3917	-0.341637	P52565	GDIR1_HUMAN	ARHGDIA	Rho GDP-dissociation inhibitor 1	enzyme activator activity;enzyme regulator activity;GDP-dissociation inhibitor activity;GTPase activator activity;GTPase regulator activity;molecular function activator activity;molecular function regulator activity;nucleoside-triphosphatase regulator activity;Rho GDP-dissociation inhibitor activity	biological regulation;cell surface receptor signaling pathway;cellular process;intracellular signal transduction;regulation of biological process;regulation of protein localization;regulation of synaptic vesicle cycle;regulation of transport;signal transduction	cell junction;cellular anatomical entity;cytoskeleton;cytosol;extracellular organelle;intracellular membrane-bounded organelle;intracellular non-membrane-bounded organelle;intracellular organelle;membrane;non-membrane-bounded organelle;nucleus;organelle;Schaffer collateral - CA1 synapse;synapse;vesicle	Neurotrophin signaling pathway;Vasopressin-regulated water reabsorption	3D-structure;Acetylation;Alternativesplicing;Cytoplasm;Directproteinsequencing;Diseasevariant;GTPaseactivation;Isopeptidebond;Phosphoprotein;Referenceproteome;Ublconjugation	19.9086	19.6117	19.6904	20.0951	20.1946	19.9459
	3.63979	-0.857393	F8WCT1	F8WCT1_HUMAN	ARL6IP4	ADP-ribosylation factor-like protein 6-interacting protein 4		cellular aromatic compound metabolic process;cellular nitrogen compound metabolic process;cellular process;heterocycle metabolic process;macromolecule metabolic process;metabolic process;mRNA metabolic process;mRNA processing;nitrogen compound metabolic process;nucleobase-containing compound metabolic process;primary metabolic process;RNA metabolic process;RNA processing	cellular anatomical entity;intracellular non-membrane-bounded organelle;intracellular organelle;non-membrane-bounded organelle;nucleolus;organelle		mRNAprocessing;mRNAsplicing;Nucleus;Proteomicsidentification;Referenceproteome	21.0886	21.0426	21.2302	22.0359	21.9061	21.9916
	1.39431	-0.463485	Q66PJ3	AR6P4_HUMAN	ARL6IP4	ADP-ribosylation factor-like protein 6-interacting protein 4	binding;nucleic acid binding;organic cyclic compound binding;RNA binding	cellular aromatic compound metabolic process;cellular nitrogen compound metabolic process;cellular process;heterocycle metabolic process;macromolecule metabolic process;metabolic process;mRNA metabolic process;mRNA processing;nitrogen compound metabolic process;nucleobase-containing compound metabolic process;primary metabolic process;RNA metabolic process;RNA processing;RNA splicing	cellular anatomical entity;intracellular membrane-bounded organelle;intracellular non-membrane-bounded organelle;intracellular organelle;non-membrane-bounded organelle;nucleolus;nucleus;organelle		Alternativesplicing;Isopeptidebond;mRNAprocessing;mRNAsplicing;Nucleus;Phosphoprotein;Referenceproteome;RNAediting;Ublconjugation	23.4425	23.391	23.4298	24.1642	23.632	23.8576
	0.291422	0.690531	P59998	ARPC4_HUMAN	ARPC4	Actin-related protein 2/3 complex subunit 4	actin binding;binding;cytoskeletal protein binding;enzyme binding;protein binding;structural constituent of cytoskeleton;structural molecule activity	cellular component assembly;cellular component organization;cellular component organization or biogenesis;cellular process;protein polymerization;protein-containing complex assembly	cell projection;cellular anatomical entity;cytosol;extracellular organelle;intracellular membrane-bounded organelle;intracellular organelle;nucleus;organelle;protein-containing complex;vesicle	Bacterial invasion of epithelial cells;Fc gamma R-mediated phagocytosis;Pathogenic Escherichia coli infection;Regulation of actin cytoskeleton;Shigellosis	3D-structure;Acetylation;Actin-binding;Alternativesplicing;Cellprojection;Cytoplasm;Cytoskeleton;Directproteinsequencing;Diseasevariant;Intellectualdisability;Nucleus;Referenceproteome	19.1146	18.8405	18.9918	19.0361	19.4436	16.3955
	0.411308	-0.253878	P00966	ASSY_HUMAN	ASS1	Argininosuccinate synthase	adenyl nucleotide binding;adenyl ribonucleotide binding;amino acid binding;anion binding;argininosuccinate synthase activity;ATP binding;binding;carbohydrate derivative binding;carboxylic acid binding;catalytic activity;heterocyclic compound binding;identical protein binding;ion binding;ligase activity;ligase activity, forming carbon-nitrogen bonds;nucleic acid binding;nucleoside phosphate bindin…	amide metabolic process;amino acid metabolic process;anatomical structure development;biological regulation;biosynthetic process;cellular modified amino acid metabolic process;cellular nitrogen compound metabolic process;cellular process;circadian rhythm;developmental process;inflammatory response;metabolic process;muscle structure development;nitrogen compound metabolic process;nitrogen cycle me…	cell projection;cellular anatomical entity;cytoplasm;cytosol;extracellular organelle;membrane;neuron projection;nucleoplasm;organelle;outer membrane;vesicle	Alanine, aspartate and glutamate metabolism;Arginine and proline metabolism	3D-structure;Acetylation;Amino-acidbiosynthesis;Argininebiosynthesis;ATP-binding;Cytoplasm;Directproteinsequencing;Diseasevariant;Ligase;Nucleotide-binding;Phosphoprotein;Referenceproteome;Ureacycle	19.6522	19.4629	20.2877	19.9139	20.1946	20.0559
	1.01586	-0.373416	P05023	AT1A1_HUMAN	ATP1A1	Sodium/potassium-transporting ATPase subunit alpha-1	active monoatomic ion transmembrane transporter activity;active transmembrane transporter activity;adenyl nucleotide binding;adenyl ribonucleotide binding;alkali metal ion binding;anion binding;ATP binding;ATP hydrolysis activity;ATPase-coupled monoatomic cation transmembrane transporter activity;ATPase-coupled transmembrane transporter activity;ATP-dependent activity;binding;carbohydrate derivat…	biological regulation;cell communication;cellular homeostasis;cellular process;chemical homeostasis;establishment of localization;homeostatic process;inorganic ion homeostasis;intracellular monoatomic ion homeostasis;localization;monoatomic ion transport;multicellular organismal process;muscle system process;proton transmembrane transport;regulation of biological process;regulation of biological …	cell projection;cellular anatomical entity;cilium;cytoplasmic vesicle;endoplasmic reticulum;extracellular organelle;Golgi apparatus;intracellular membrane-bounded organelle;intracellular organelle;membrane;membrane protein complex;neuron projection;organelle;plasma membrane;postsynaptic density;postsynaptic specialization;protein-containing complex;vesicle	Aldosterone-regulated sodium reabsorption;Bile secretion;Carbohydrate digestion and absorption;Cardiac muscle contraction;Endocrine and other factor-regulated calcium reabsorption;Gastric acid secretion;Mineral absorption;Pancreatic secretion;Protein digestion and absorption;Proximal tubule bicarbonate reclamation;Salivary secretion	3D-structure;Acetylation;Alternativesplicing;ATP-binding;Cellmembrane;Cellprojection;Charcot-Marie-Toothdisease;Directproteinsequencing;Epilepsy;Intellectualdisability;Iontransport;Magnesium;Membrane;Metal-binding;Neurodegeneration;Neuropathy;Nucleotide-binding;Phosphoprotein;Potassium;Potassiumtransport;Primaryhypomagnesemia;Referenceproteome;Sodium;Sodium/potassiumtransport;Sodiumtransport;Tran…	19.4299	18.8843	19.2723	19.4912	19.5307	19.6848
	1.22073	-0.294523	P25705	ATPA_HUMAN	ATP5F1A	ATP synthase subunit alpha, mitochondrial	adenyl nucleotide binding;adenyl ribonucleotide binding;ADP binding;angiostatin binding;anion binding;ATP binding;ATP hydrolysis activity;binding;carbohydrate derivative binding;catalytic activity;channel activity;enzyme binding;heterocyclic compound binding;hydrolase activity;hydrolase activity, acting on acid anhydrides;hydrolase activity, acting on acid anhydrides, in phosphorus-containing anh…	biological regulation;biosynthetic process;carbohydrate derivative metabolic process;cellular aromatic compound metabolic process;cellular nitrogen compound metabolic process;cellular process;heterocycle metabolic process;lipid metabolic process;metabolic process;nitrogen compound metabolic process;nucleobase-containing compound metabolic process;nucleobase-containing small molecule metabolic pro…	catalytic complex;cell surface;cellular anatomical entity;extracellular organelle;intracellular membrane-bounded organelle;intracellular organelle;membrane;membrane protein complex;mitochondrion;organelle;organelle lumen;plasma membrane;protein-containing complex;proton-transporting two-sector ATPase complex;vesicle	Alzheimer's disease;Huntington's disease;Oxidative phosphorylation;Parkinson's disease	3D-structure;Acetylation;Alternativesplicing;ATP-binding;ATPsynthesis;Cellmembrane;CF(1);Directproteinsequencing;Diseasevariant;Glycoprotein;Hydrogeniontransport;Iontransport;Membrane;Methylation;Mitochondrion;Mitochondrioninnermembrane;Nucleotide-binding;Phosphoprotein;Primarymitochondrialdisease;Referenceproteome;Transitpeptide;Transport	21.3645	21.3484	21.4576	21.5069	21.8802	21.6671
	1.80473	-0.434654	P06576	ATPB_HUMAN	ATP5F1B	ATP synthase subunit beta, mitochondrial	active monoatomic ion transmembrane transporter activity;active transmembrane transporter activity;adenyl nucleotide binding;adenyl ribonucleotide binding;angiostatin binding;anion binding;ATP binding;ATP hydrolysis activity;ATPase activity, coupled to transmembrane movement of ions, rotational mechanism;ATPase-coupled ion transmembrane transporter activity;ATPase-coupled monoatomic cation transm…	anatomical structure formation involved in morphogenesis;biological regulation;biosynthetic process;carbohydrate derivative metabolic process;cell differentiation;cellular aromatic compound metabolic process;cellular homeostasis;cellular nitrogen compound metabolic process;cellular process;chemical homeostasis;developmental process;establishment of localization;generation of precursor metabolites…	catalytic complex;cell surface;cellular anatomical entity;extracellular organelle;intracellular membrane-bounded organelle;intracellular non-membrane-bounded organelle;intracellular organelle;membrane;membrane protein complex;mitochondrion;non-membrane-bounded organelle;nucleus;organelle;organelle lumen;plasma membrane;protein-containing complex;proton-transporting two-sector ATPase complex;vesic…	Alzheimer's disease;Huntington's disease;Oxidative phosphorylation;Parkinson's disease	3D-structure;Acetylation;ATP-binding;ATPsynthesis;CF(1);Directproteinsequencing;Diseasevariant;Glycoprotein;Hydrogeniontransport;Iontransport;Membrane;Mitochondrion;Mitochondrioninnermembrane;Nucleotide-binding;Phosphoprotein;Referenceproteome;Transitpeptide;Translocase;Transport	21.1457	20.8191	20.9459	21.3045	21.4676	21.4425
	2.54199	0.732468	Q9UII2	ATIF1_HUMAN	ATP5IF1	ATPase inhibitor, mitochondrial	angiostatin binding;ATPase binding;ATPase inhibitor activity;ATPase regulator activity;binding;calmodulin binding;enzyme binding;enzyme inhibitor activity;enzyme regulator activity;identical protein binding;mitochondrial proton-transporting ATP synthase complex binding;molecular function inhibitor activity;molecular function regulator activity;protein binding;protein-containing complex binding	anatomical structure formation involved in morphogenesis;biological regulation;biosynthetic process;cell differentiation;cellular aromatic compound metabolic process;cellular component organization;cellular component organization or biogenesis;cellular nitrogen compound metabolic process;cellular process;developmental process;generation of precursor metabolites and energy;heterocycle metabolic pr…	cell surface;cellular anatomical entity;intracellular membrane-bounded organelle;intracellular organelle;mitochondrion;organelle;protein-containing complex		3D-structure;Alternativesplicing;Coiledcoil;Directproteinsequencing;Mitochondrion;Phosphoprotein;Referenceproteome;Transitpeptide	22.632	22.4775	22.4247	21.8727	21.5915	21.8727
	0.435572	-0.670435	P61421	VA0D1_HUMAN	ATP6V0D1	V-type proton ATPase subunit d 1	active monoatomic ion transmembrane transporter activity;active transmembrane transporter activity;ATPase activity, coupled to transmembrane movement of ions, rotational mechanism;ATPase-coupled ion transmembrane transporter activity;ATPase-coupled monoatomic cation transmembrane transporter activity;ATPase-coupled transmembrane transporter activity;ATP-dependent activity;binding;inorganic cation…	biological regulation;cellular component assembly;cellular component organization;cellular component organization or biogenesis;cellular homeostasis;cellular localization;cellular process;chemical homeostasis;cilium organization;establishment of localization;homeostatic process;inorganic ion homeostasis;intracellular monoatomic ion homeostasis;localization;monoatomic ion transport;organelle assem…	catalytic complex;cellular anatomical entity;cytoplasmic vesicle;endosome;extracellular organelle;intracellular membrane-bounded organelle;intracellular organelle;membrane;membrane protein complex;organelle;presynapse;protein-containing complex;proton-transporting two-sector ATPase complex;synaptic vesicle membrane;vesicle	Collecting duct acid secretion;Epithelial cell signaling in Helicobacter pylori infection;ko05152;Lysosome;Oxidative phosphorylation;Phagosome;Rheumatoid arthritis;Vibrio cholerae infection	3D-structure;Ciliumbiogenesis/degradation;Cytoplasmicvesicle;Hydrogeniontransport;Iontransport;Lysosome;Membrane;Phosphoprotein;Referenceproteome;Transport	15.7662	15.8784	15.6264	17.6637	15.4321	16.1865
	0.862177	-0.284397	P38606	VATA_HUMAN	ATP6V1A	V-type proton ATPase catalytic subunit A	active monoatomic ion transmembrane transporter activity;active transmembrane transporter activity;adenyl nucleotide binding;adenyl ribonucleotide binding;anion binding;ATP binding;ATP hydrolysis activity;ATPase activity, coupled to transmembrane movement of ions, rotational mechanism;ATPase-coupled ion transmembrane transporter activity;ATPase-coupled monoatomic cation transmembrane transporter …	biological regulation;cellular homeostasis;cellular process;chemical homeostasis;establishment of localization;homeostatic process;inorganic ion homeostasis;intracellular monoatomic ion homeostasis;localization;monoatomic ion transport;proton transmembrane transport;regulation of biological process;regulation of biological quality;regulation of metabolic process;response to abiotic stimulus;respo…	catalytic complex;cell projection;cellular anatomical entity;cytoplasmic vesicle;cytosol;extracellular organelle;extrinsic component of membrane;extrinsic component of synaptic vesicle membrane;intracellular membrane-bounded organelle;intracellular organelle;membrane;membrane protein complex;microvillus;nucleoplasm;organelle;plasma membrane;protein-containing complex;proton-transporting two-secto…	Collecting duct acid secretion;Epithelial cell signaling in Helicobacter pylori infection;Oxidative phosphorylation;Phagosome;Rheumatoid arthritis;Vibrio cholerae infection	3D-structure;Acetylation;Alternativesplicing;ATP-binding;Cytoplasm;Cytoplasmicvesicle;Diseasevariant;Epilepsy;Hydrogeniontransport;Iontransport;Lysosome;Membrane;Nucleotide-binding;Phosphoprotein;Referenceproteome;Translocase;Transport	18.0468	18.0588	17.9811	18.1384	18.615	18.1865
	0.190248	-0.0996997	O75348	VATG1_HUMAN	ATP6V1G1	V-type proton ATPase subunit G 1	active monoatomic ion transmembrane transporter activity;active transmembrane transporter activity;ATP hydrolysis activity;ATPase activity, coupled to transmembrane movement of ions, rotational mechanism;ATPase binding;ATPase-coupled ion transmembrane transporter activity;ATPase-coupled monoatomic cation transmembrane transporter activity;ATPase-coupled transmembrane transporter activity;ATP-depe…	biological regulation;cellular homeostasis;cellular process;chemical homeostasis;establishment of localization;homeostatic process;inorganic ion homeostasis;intracellular monoatomic ion homeostasis;localization;monoatomic ion transport;proton transmembrane transport;regulation of biological process;regulation of metabolic process;response to abiotic stimulus;response to chemical;response to stimu…	catalytic complex;cellular anatomical entity;cytosol;extracellular organelle;membrane;membrane protein complex;organelle;plasma membrane;presynapse;protein-containing complex;proton-transporting two-sector ATPase complex;vesicle	Collecting duct acid secretion;Epithelial cell signaling in Helicobacter pylori infection;Oxidative phosphorylation;Phagosome;Rheumatoid arthritis;Vibrio cholerae infection	3D-structure;Acetylation;Cellmembrane;Directproteinsequencing;Hydrogeniontransport;Iontransport;Membrane;Referenceproteome;Transport	18.2642	17.9163	18.3569	17.9987	18.3297	18.508
	1.0569	0.18911	Q8WWM7	ATX2L_HUMAN	ATXN2L	Ataxin-2-like protein	binding;cadherin binding;cell adhesion molecule binding;mRNA binding;nucleic acid binding;organic cyclic compound binding;protein binding;RNA binding	cellular aromatic compound metabolic process;cellular component assembly;cellular component organization;cellular component organization or biogenesis;cellular nitrogen compound metabolic process;cellular process;heterocycle metabolic process;macromolecule metabolic process;metabolic process;mRNA metabolic process;nitrogen compound metabolic process;nucleobase-containing compound metabolic proces…	cellular anatomical entity;cytosol;intracellular non-membrane-bounded organelle;intracellular organelle;membrane;non-membrane-bounded organelle;organelle		Acetylation;Alternativesplicing;Cytoplasm;Directproteinsequencing;Isopeptidebond;Membrane;Methylation;Nucleus;Phosphoprotein;Referenceproteome;Ublconjugation	18.3855	18.2666	18.1693	18.1339	17.9726	18.1477
	0.295997	0.33068	P25311	ZA2G_HUMAN	AZGP1	Zinc-alpha-2-glycoprotein	catalytic activity;catalytic activity, acting on a nucleic acid;catalytic activity, acting on RNA;hydrolase activity;hydrolase activity, acting on ester bonds;macromolecule transmembrane transporter activity;nuclease activity;protein transmembrane transporter activity;protein transporter activity;RNA nuclease activity;transmembrane transporter activity;transporter activity	biological regulation;cell adhesion;cellular process;detection of stimulus;homeostatic process;immune response;immune system process;multicellular organismal process;regulation of biological process;response to stimulus	cellular anatomical entity;external encapsulating structure;extracellular matrix;extracellular organelle;extracellular region;extracellular space;intracellular membrane-bounded organelle;intracellular organelle;nucleus;organelle;vesicle		3D-structure;Directproteinsequencing;Disulfidebond;Glycoprotein;Pyrrolidonecarboxylicacid;Referenceproteome;Secreted;Signal	21.6584	20.8269	20.2066	20.7307	20.7389	20.2302
	0.436276	-0.267394	P61769	B2MG_HUMAN	B2M	Beta-2-microglobulin	amide binding;antigen binding;binding;identical protein binding;MHC class II protein complex binding;MHC protein complex binding;peptide antigen binding;peptide binding;protein binding;protein dimerization activity;protein homodimerization activity;protein-containing complex binding	behavior;biological regulation;cell activation;cell differentiation;cell killing;cellular component assembly;cellular component organization;cellular component organization or biogenesis;cellular homeostasis;cellular process;chemical homeostasis;cognition;developmental process;establishment of localization;homeostatic process;immune response;immune system process;inorganic ion homeostasis;intrace…	cell junction;cellular anatomical entity;cytosol;extracellular organelle;extracellular region;extracellular space;Golgi apparatus;intracellular membrane-bounded organelle;intracellular organelle;membrane;membrane protein complex;MHC class I peptide loading complex;MHC protein complex;organelle;organelle lumen;plasma membrane;protein-containing complex;receptor complex;vesicle	Antigen processing and presentation	3D-structure;Amyloid;Amyloidosis;Directproteinsequencing;Diseasevariant;Disulfidebond;Glycation;Glycoprotein;Immunity;Immunoglobulindomain;MHCI;Pyrrolidonecarboxylicacid;Referenceproteome;Secreted;Signal	19.9742	19.4398	19.6183	20.3645	19.7066	19.7634
	2.06549	0.839361	Q8WY36	BBX_HUMAN	BBX	HMG box transcription factor BBX	binding;DNA binding;DNA-binding transcription factor activity;DNA-binding transcription factor activity, RNA polymerase II-specific;double-stranded DNA binding;nucleic acid binding;organic cyclic compound binding;RNA polymerase II transcription regulatory region sequence-specific DNA binding;sequence-specific DNA binding;sequence-specific double-stranded DNA binding;transcription cis-regulatory r…	anatomical structure development;biological regulation;developmental process;regulation of biological process;regulation of DNA-templated transcription;regulation of metabolic process	cellular anatomical entity;intracellular membrane-bounded organelle;intracellular organelle;nucleus;organelle;protein-containing complex;protein-DNA complex		Alternativesplicing;Coiledcoil;DNA-binding;Isopeptidebond;Nucleus;Phosphoprotein;Referenceproteome;Transcription;Transcriptionregulation;Ublconjugation	18.2596	18.0498	17.9076	17.5102	17.0448	17.144
	3.77991	0.599274	Q9NYF8	BCLF1_HUMAN	BCLAF1	Bcl-2-associated transcription factor 1	binding;DNA binding;nucleic acid binding;organic cyclic compound binding;RNA binding;transcription coregulator activity;transcription regulator activity	biological regulation;cellular process;DNA damage response;positive regulation of apoptotic process;programmed cell death;regulation of biological process;regulation of DNA-templated transcription;regulation of metabolic process;response to chemical;response to stimulus;response to stress	cellular anatomical entity;cytoplasm;intracellular membrane-bounded organelle;intracellular organelle;nucleoplasm;nucleus;organelle;protein-containing complex		3D-structure;Acetylation;Alternativesplicing;Citrullination;Cytoplasm;Directproteinsequencing;DNA-binding;Isopeptidebond;Methylation;Nucleus;Phosphoprotein;Referenceproteome;Repressor;Transcription;Transcriptionregulation;Ublconjugation	20.9601	20.9316	20.9098	20.417	20.2989	20.2877
	0.155173	-0.10312	Q13867	BLMH_HUMAN	BLMH	Bleomycin hydrolase	aminopeptidase activity;binding;carboxypeptidase activity;catalytic activity;catalytic activity, acting on a protein;cysteine-type aminopeptidase activity;cysteine-type endopeptidase activity;cysteine-type exopeptidase activity;cysteine-type peptidase activity;endopeptidase activity;exopeptidase activity;hydrolase activity;identical protein binding;peptidase activity;protein binding	amino acid metabolic process;catabolic process;cellular process;macromolecule metabolic process;metabolic process;nitrogen compound metabolic process;organic acid metabolic process;primary metabolic process;protein metabolic process;proteolysis;response to chemical;response to stimulus;response to toxic substance;response to xenobiotic stimulus;small molecule metabolic process;sulfur compound met…	cellular anatomical entity;cytoplasm;cytosol;extracellular organelle;intracellular membrane-bounded organelle;intracellular organelle;nucleus;organelle;vesicle		3D-structure;Acetylation;Cytoplasm;Directproteinsequencing;Hydrolase;Protease;Referenceproteome;Thiolprotease	19.812	20.0559	19.3726	19.5688	20.0691	19.912
	1.25901	-1.14164	P30043	BLVRB_HUMAN	BLVRB	Flavin reductase (NADPH)	biliberdin reductase NAD+ activity;biliverdin reductase (NAD(P)+) activity;biliverdin reductase (NADP+) activity;catalytic activity;oxidoreductase activity;oxidoreductase activity, acting on the CH-CH group of donors;oxidoreductase activity, acting on the CH-CH group of donors, NAD or NADP as acceptor;oxidoreductase activity, acting on the CH-NH group of donors;oxidoreductase activity, acting on …	catabolic process;cellular aromatic compound metabolic process;cellular nitrogen compound metabolic process;cellular process;heterocycle metabolic process;metabolic process;nitrogen compound metabolic process;pigment metabolic process;tetrapyrrole metabolic process	cellular anatomical entity;cytosol;extracellular organelle;intracellular membrane-bounded organelle;intracellular organelle;membrane;nucleoplasm;organelle;plasma membrane;vesicle	Porphyrin and chlorophyll metabolism;Riboflavin metabolism	3D-structure;Cytoplasm;Directproteinsequencing;NADP;Oxidoreductase;Phosphoprotein;Referenceproteome	17.0358	18.3585	17.238	18.8887	18.5151	18.6533
	0.0635457	0.0450694	Q8WY22	BRI3B_HUMAN	BRI3BP	BRI3-binding protein			cellular anatomical entity;intracellular membrane-bounded organelle;intracellular organelle;membrane;mitochondrion;organelle;outer membrane		Acetylation;Coiledcoil;Membrane;Mitochondrion;Mitochondrionoutermembrane;Phosphoprotein;Proto-oncogene;Referenceproteome;Transmembrane;Transmembranehelix	16.9053	17.6864	17.5384	17.3157	17.2389	17.4403
	0.947301	0.289426	P20290	BTF3_HUMAN	BTF3	Transcription factor BTF3	binding;nucleic acid binding;organic cyclic compound binding;RNA binding	biological regulation;cellular localization;cellular process;establishment of localization;localization;macromolecule localization;protein localization;protein transport;regulation of biological process;regulation of protein localization;transport	cellular anatomical entity;cytoplasm;cytosol;intracellular membrane-bounded organelle;intracellular non-membrane-bounded organelle;intracellular organelle;non-membrane-bounded organelle;nucleus;organelle;protein-containing complex;ribosome		3D-structure;Alternativesplicing;Chaperone;Cytoplasm;Methylation;Nucleus;Phosphoprotein;Proteintransport;Referenceproteome;Transcription;Transcriptionregulation;Transport	21.2419	21.1825	20.9316	20.8113	20.654	21.0224
	1.98023	0.779147	Q96K17	BT3L4_HUMAN	BTF3L4	Transcription factor BTF3 homolog 4					Alternativesplicing;Methylation;Phosphoprotein;Referenceproteome	19.9882	20.417	19.9459	19.4602	19.1816	19.3719
	3.27623	-0.936197	Q9BRD0	BUD13_HUMAN	BUD13	BUD13 homolog	binding;nucleic acid binding;organic cyclic compound binding;RNA binding	cellular aromatic compound metabolic process;cellular component assembly;cellular component organization;cellular component organization or biogenesis;cellular nitrogen compound metabolic process;cellular process;heterocycle metabolic process;macromolecule metabolic process;metabolic process;mRNA metabolic process;mRNA processing;nitrogen compound metabolic process;nucleobase-containing compound …	cellular anatomical entity;intracellular membrane-bounded organelle;intracellular organelle;nucleoplasm;nucleus;organelle;protein-containing complex;ribonucleoprotein complex;small nuclear ribonucleoprotein complex;spliceosomal complex		3D-structure;Alternativesplicing;Coiledcoil;Isopeptidebond;mRNAprocessing;mRNAsplicing;Nucleus;Phosphoprotein;Referenceproteome;Spliceosome;Ublconjugation	20.5451	20.6714	20.5165	21.6186	21.3592	21.5638
	1.36973	0.994786	Q13895	BYST_HUMAN	BYSL	Bystin	binding;nucleic acid binding;organic cyclic compound binding;RNA binding;snoRNA binding	biological regulation;cell differentiation;cell population proliferation;cellular aromatic compound metabolic process;cellular component biogenesis;cellular component organization or biogenesis;cellular nitrogen compound metabolic process;cellular process;developmental process;heterocycle metabolic process;macromolecule metabolic process;metabolic process;nitrogen compound metabolic process;nucle…	apical part of cell;cellular anatomical entity;chromosome;cytoplasm;cytosol;intracellular membrane-bounded organelle;intracellular non-membrane-bounded organelle;intracellular organelle;membrane;non-membrane-bounded organelle;nucleolus;nucleoplasm;organelle;preribosome;protein-containing complex;ribonucleoprotein complex		3D-structure;Cytoplasm;Methylation;Nucleus;Phosphoprotein;Referenceproteome;Ribosomebiogenesis	17.6961	16.7549	17.2868	15.9111	16.2324	16.61
	0.48073	-0.206448	Q7L1Q6	5MP2_HUMAN	BZW1	eIF5-mimic protein 2	binding;cadherin binding;cell adhesion molecule binding;nucleic acid binding;organic cyclic compound binding;protein binding;RNA binding	biological regulation;regulation of biological process;regulation of metabolic process;regulation of translation	cellular anatomical entity;cytoplasm;membrane		Acetylation;Activator;Alternativesplicing;Directproteinsequencing;Isopeptidebond;Phosphoprotein;Referenceproteome;Transcription;Transcriptionregulation;Translationregulation;Ublconjugation	17.8539	17.8839	17.4359	18.0392	18.0584	17.6954
	0.641438	-0.827468	Q8NDD1	CA131_HUMAN	C1orf131	Uncharacterized protein C1orf131	binding;nucleic acid binding;organic cyclic compound binding;RNA binding	cellular component biogenesis;cellular component organization or biogenesis;cellular process;ribosomal small subunit biogenesis	cellular anatomical entity;chromosome;intracellular non-membrane-bounded organelle;intracellular organelle;non-membrane-bounded organelle;nucleolus;organelle;preribosome;protein-containing complex;ribonucleoprotein complex		3D-structure;Acetylation;Alternativesplicing;Chromosome;Nucleus;Phosphoprotein;Referenceproteome	15.9535	17.1926	17.9092	17.8859	18.018	17.6338
	0.38068	-0.251478	Q86YS7	C2CD5_HUMAN	C2CD5	C2 domain-containing protein 5	binding;calcium ion binding;calcium-dependent phospholipid binding;cation binding;ion binding;lipid binding;metal ion binding;phospholipid binding	biological regulation;cell surface receptor signaling pathway;cellular localization;cellular process;establishment of localization;intracellular protein transport;localization;macromolecule localization;protein localization;protein localization to plasma membrane;protein transport;regulation of biological process;regulation of organelle organization;regulation of protein localization;regulation o…	cell cortex;cellular anatomical entity;cytoplasm;cytosol;membrane;plasma membrane		Alternativesplicing;Calcium;Cellmembrane;Cellprojection;Cytoplasm;Cytoplasmicvesicle;Lipid-binding;Membrane;Metal-binding;Phosphoprotein;Proteintransport;Referenceproteome;Transport	17.9078	17.9397	17.5801	18.2487	17.5604	18.3729
	0.702145	0.510502	Q9BRJ6	CG050_HUMAN	C7orf50	Uncharacterized protein C7orf50	binding;nucleic acid binding;organic cyclic compound binding;RNA binding				Phosphoprotein;Referenceproteome	16.9822	17.2716	16.8071	16.8165	15.9044	16.8085
	3.16704	0.851719	Q8WUQ7	CATIN_HUMAN	CACTIN	Splicing factor Cactin	binding;nucleic acid binding;organic cyclic compound binding;RNA binding	biological process involved in interspecies interaction between organisms;biological regulation;cellular aromatic compound metabolic process;cellular nitrogen compound metabolic process;cellular process;defense response to other organism;heterocycle metabolic process;immune response;immune system process;macromolecule metabolic process;metabolic process;mRNA metabolic process;mRNA processing;nitr…	catalytic complex;cellular anatomical entity;cytoplasm;cytosol;intracellular membrane-bounded organelle;intracellular organelle;nucleoplasm;nucleus;organelle;protein-containing complex;ribonucleoprotein complex;spliceosomal complex		3D-structure;Alternativesplicing;Coiledcoil;Cytoplasm;Developmentalprotein;Immunity;Innateimmunity;Isopeptidebond;mRNAprocessing;mRNAsplicing;Nucleus;Phosphoprotein;Referenceproteome;Spliceosome;Ublconjugation	20.3101	20.6096	20.417	19.5902	19.6269	19.5645
	0.68789	0.472027	Q9HB71	CYBP_HUMAN	CACYBP	Calcyclin-binding protein	binding;cytoskeletal protein binding;enzyme binding;identical protein binding;protein binding;protein dimerization activity;protein domain specific binding;protein homodimerization activity;S100 protein binding;tubulin binding;ubiquitin protein ligase binding;ubiquitin-like protein ligase binding	anatomical structure development;cellular process;developmental process;response to chemical;response to stimulus	catalytic complex;cellular anatomical entity;cytosol;extracellular organelle;intracellular membrane-bounded organelle;intracellular organelle;nucleoplasm;nucleus;organelle;organelle lumen;protein-containing complex;ubiquitin ligase complex;vesicle	Wnt signaling pathway	3D-structure;Acetylation;Alternativesplicing;Cytoplasm;Directproteinsequencing;Nucleus;Phosphoprotein;Referenceproteome;Ublconjugationpathway	18.9838	19.4362	18.7232	18.9291	18.1369	18.6612
	0.6703	-0.72035	P0DP23;P0DP24;P0DP25	CALM1_HUMAN;CALM2_HUMAN;CALM3_HUMAN	CALM1;CALM2;CALM3	Calmodulin-1	adenylate cyclase activator activity;adenylate cyclase binding;adenylate cyclase regulator activity;binding;calcium channel inhibitor activity;calcium channel regulator activity;calcium ion binding;calcium-dependent protein binding;cation binding;channel inhibitor activity;channel regulator activity;cyclase activator activity;cyclase regulator activity;cytoskeletal protein binding;enzyme activato…	anatomical structure development;biological regulation;cellular component organization;cellular component organization or biogenesis;cellular process;detection of stimulus;developmental process;G protein-coupled receptor signaling pathway;intracellular signal transduction;localization;membrane docking;mitotic cell cycle phase transition;organelle localization;organelle localization by membrane te…	catalytic complex;cellular anatomical entity;centrosome;cytoplasm;cytosol;extracellular region;intracellular membrane-bounded organelle;intracellular organelle;membrane;membrane protein complex;microtubule;microtubule organizing center;nucleoplasm;nucleus;organelle;plasma membrane;protein-containing complex;vesicle	Alzheimer's disease;Calcium signaling pathway;Gastric acid secretion;Glioma;GnRH signaling pathway;Insulin signaling pathway;ko05152;Long-term potentiation;Melanogenesis;Neurotrophin signaling pathway;Olfactory transduction;Oocyte meiosis;Phosphatidylinositol signaling system;Phototransduction;Phototransduction - fly;Plant-pathogen interaction;Salivary secretion;Vascular smooth muscle contraction	3D-structure;Acetylation;Calcium;Cellprojection;Cilium;Cytoplasm;Cytoskeleton;Directproteinsequencing;Diseasevariant;Flagellum;Host-virusinteraction;Isopeptidebond;LongQTsyndrome;Metal-binding;Methylation;Phosphoprotein;Referenceproteome;Repeat;Ublconjugation	20.9601	20.8876	20.6186	21.002	22.4923	21.1332
	0.296166	-0.419302	P27482	CALL3_HUMAN	CALML3	Calmodulin-like protein 3	binding;calcium ion binding;cation binding;ion binding;metal ion binding		cellular anatomical entity;extracellular organelle;organelle;vesicle	Alzheimer's disease;Calcium signaling pathway;Gastric acid secretion;Glioma;GnRH signaling pathway;Insulin signaling pathway;ko05152;Long-term potentiation;Melanogenesis;Neurotrophin signaling pathway;Olfactory transduction;Oocyte meiosis;Phosphatidylinositol signaling system;Phototransduction;Phototransduction - fly;Plant-pathogen interaction;Salivary secretion;Vascular smooth muscle contraction	3D-structure;Calcium;Metal-binding;Referenceproteome;Repeat	21.5823	21.3645	21.6971	21.0559	23.0037	21.8423
	1.76312	-0.31238	P27797	CALR_HUMAN	CALR	Calreticulin	amide binding;binding;calcium ion binding;carbohydrate binding;cation binding;cell adhesion molecule binding;complement binding;complement component C1q complex binding;DNA binding;DNA-binding transcription factor binding;enzyme binding;hormone binding;integrin binding;ion binding;iron ion binding;metal ion binding;molecular carrier activity;mRNA binding;nuclear androgen receptor binding;nuclear …	actin cytoskeleton organization;biological process involved in interspecies interaction between organisms;biological regulation;catabolic process;cell differentiation;cellular component assembly;cellular component organization;cellular component organization or biogenesis;cellular homeostasis;cellular localization;cellular process;chemical homeostasis;cytoskeleton organization;developmental proce…	cell junction;cell surface;cellular anatomical entity;cytoplasm;cytoplasmic vesicle;cytosol;endoplasmic reticulum;external encapsulating structure;extracellular matrix;extracellular organelle;extracellular region;extracellular space;intracellular membrane-bounded organelle;intracellular organelle;lysosome;membrane;membrane protein complex;MHC class I peptide loading complex;nuclear envelope;nucle…	Antigen processing and presentation;Chagas disease (American trypanosomiasis);Phagosome;Protein processing in endoplasmic reticulum	3D-structure;Acetylation;Calcium;Chaperone;Cytoplasm;Cytoplasmicvesicle;Directproteinsequencing;Disulfidebond;Endoplasmicreticulum;Extracellularmatrix;Glycoprotein;Hydroxylation;Lectin;Lysosome;Metal-binding;Referenceproteome;Repeat;Sarcoplasmicreticulum;Secreted;Signal;Zinc	21.6141	21.3805	21.6096	21.8423	21.8152	21.8839
	2.41047	-0.920856	O43852	CALU_HUMAN	CALU	Calumenin	binding;calcium ion binding;cation binding;ion binding;metal ion binding		cellular anatomical entity;cytoplasmic vesicle;endoplasmic reticulum;extracellular region;Golgi apparatus;intracellular membrane-bounded organelle;intracellular organelle;membrane;organelle;organelle lumen;vesicle		Acetylation;Alternativesplicing;Calcium;Directproteinsequencing;Endoplasmicreticulum;Glycoprotein;Golgiapparatus;Membrane;Metal-binding;Phosphoprotein;Referenceproteome;Repeat;Sarcoplasmicreticulum;Secreted;Signal	19.1635	19.2253	19.1181	20.3752	20.0292	19.8651
	0.705929	-0.577307	Q86VP6	CAND1_HUMAN	CAND1	Cullin-associated NEDD8-dissociated protein 1	binding;general transcription initiation factor binding;protein binding;TBP-class protein binding;transcription factor binding	biological regulation;cell differentiation;cellular component assembly;cellular component organization;cellular component organization or biogenesis;cellular process;developmental process;macromolecule metabolic process;macromolecule modification;metabolic process;nitrogen compound metabolic process;primary metabolic process;protein metabolic process;protein modification by small protein conjugat…	catalytic complex;cellular anatomical entity;cytoplasm;cytosol;extracellular organelle;extracellular region;Golgi apparatus;intracellular membrane-bounded organelle;intracellular organelle;membrane;nucleoplasm;nucleus;organelle;organelle lumen;protein-containing complex;ubiquitin ligase complex;vesicle		3D-structure;Acetylation;Alternativesplicing;Cytoplasm;Directproteinsequencing;Nucleus;Phosphoprotein;Referenceproteome;Repeat;Ublconjugationpathway	18.9412	18.7243	17.9918	19.3104	19.4214	18.6574
	1.00581	-0.370525	P27824	CALX_HUMAN	CANX	Calnexin	binding;calcium ion binding;carbohydrate binding;cation binding;ion binding;metal ion binding;nucleic acid binding;organic cyclic compound binding;protein binding;RNA binding;unfolded protein binding	catabolic process;cellular localization;cellular process;endocytosis;establishment of localization;localization;macromolecule catabolic process;macromolecule localization;macromolecule metabolic process;metabolic process;nitrogen compound metabolic process;presynaptic endocytosis;primary metabolic process;protein catabolic process;protein folding;protein localization;protein metabolic process;pro…	cellular anatomical entity;cytoplasmic vesicle;endoplasmic reticulum;extracellular organelle;intracellular membrane-bounded organelle;intracellular organelle;membrane;organelle;organelle lumen;presynapse;vesicle	Antigen processing and presentation;Phagosome;Protein processing in endoplasmic reticulum	Acetylation;Alternativesplicing;Calcium;Chaperone;Directproteinsequencing;Disulfidebond;Endoplasmicreticulum;Host-virusinteraction;Lectin;Lipoprotein;Membrane;Metal-binding;Palmitate;Phosphoprotein;Referenceproteome;Repeat;Signal;Transmembrane;Transmembranehelix;Ublconjugation	19.5613	19.1958	19.1081	19.5597	19.865	19.5521
	0.325412	-0.133188	Q01518	CAP1_HUMAN	CAP1	Adenylyl cyclase-associated protein 1	actin binding;adenylate cyclase binding;binding;cytoskeletal protein binding;enzyme binding;protein binding	biological regulation;cell morphogenesis;cell motility;cellular component organization;cellular component organization or biogenesis;cellular process;developmental process;endocytosis;establishment of localization;establishment or maintenance of cell polarity;intracellular signal transduction;localization;positive regulation of catalytic activity;regulation of biological process;regulation of cat…	cell junction;cellular anatomical entity;cytoplasm;cytoskeleton;extracellular organelle;extracellular region;intracellular non-membrane-bounded organelle;intracellular organelle;membrane;non-membrane-bounded organelle;organelle;organelle lumen;plasma membrane;vesicle		3D-structure;Acetylation;Actin-binding;Alternativesplicing;Cellmembrane;Directproteinsequencing;Isopeptidebond;Membrane;Methylation;Phosphoprotein;Referenceproteome;Ublconjugation	19.7942	19.9011	19.5592	19.6343	19.9246	20.0951
	1.26573	-0.432969	P40121	CAPG_HUMAN	CAPG	Macrophage-capping protein	actin binding;actin filament binding;anion binding;binding;cadherin binding;cell adhesion molecule binding;cytoskeletal protein binding;ion binding;lipid binding;phosphatidylinositol binding;phosphatidylinositol bisphosphate binding;phosphatidylinositol phosphate binding;phosphatidylinositol-4,5-bisphosphate binding;phospholipid binding;protein binding;protein domain specific binding;protein-cont…	anatomical structure development;biological regulation;cellular component assembly;cellular component organization;cellular component organization or biogenesis;cellular process;developmental process;protein-containing complex assembly;regulation of biological process;regulation of biological quality;regulation of organelle organization;system development	cell projection;cellular anatomical entity;cytoplasm;cytoplasmic vesicle;cytoskeleton;extracellular organelle;F-actin capping protein complex;intracellular membrane-bounded organelle;intracellular non-membrane-bounded organelle;intracellular organelle;non-membrane-bounded organelle;nucleolus;nucleoplasm;nucleus;organelle;protein-containing complex;vesicle		3D-structure;Acetylation;Actin-binding;Actincapping;Alternativesplicing;Cellprojection;Cytoplasm;Directproteinsequencing;Nucleus;Phosphoprotein;Referenceproteome;Repeat	19.847	19.8097	20.0426	20.4067	20.0559	20.5356
	0.230099	-0.149958	Q14444	CAPR1_HUMAN	CAPRIN1	Caprin-1	adenyl nucleotide binding;adenyl ribonucleotide binding;anion binding;ATP binding;binding;carbohydrate derivative binding;heterocyclic compound binding;ion binding;molecular adaptor activity;molecular condensate scaffold activity;molecular function activator activity;molecular function regulator activity;mRNA binding;nucleic acid binding;nucleoside phosphate binding;nucleotide binding;organic cyc…	biological regulation;cell differentiation;cellular component assembly;cellular component organization;cellular component organization or biogenesis;cellular process;developmental process;organelle assembly;organelle organization;regulation of biological process;regulation of metabolic process;regulation of organelle organization;regulation of postsynapse organization;regulation of synapse organi…	cell junction;cell leading edge;cell projection;cellular anatomical entity;cytoplasm;cytosol;intracellular non-membrane-bounded organelle;intracellular organelle;membrane;neuron projection;non-membrane-bounded organelle;organelle;synapse		3D-structure;Acetylation;Alternativesplicing;ATP-binding;Cellprojection;Coiledcoil;Cytoplasm;Differentiation;Directproteinsequencing;Glycoprotein;Methylation;Nucleotide-binding;Phosphoprotein;Proteinsynthesisinhibitor;Referenceproteome;RNA-binding	18.9652	18.2006	18.7526	18.8198	18.9725	18.5759
	0.213595	-0.186103	P47756	CAPZB_HUMAN	CAPZB	F-actin-capping protein subunit beta	actin binding;actin filament binding;binding;cadherin binding;cell adhesion molecule binding;cytoskeletal protein binding;protein binding;protein-containing complex binding	biological regulation;cell morphogenesis;cellular component assembly;cellular component organization;cellular component organization or biogenesis;cellular process;cytoskeleton organization;developmental process;organelle organization;regulation of biological process;regulation of biological quality;regulation of organelle organization	brush border;cell junction;cell projection;cellular anatomical entity;cytoskeleton;cytosol;extracellular organelle;F-actin capping protein complex;hippocampal mossy fiber to CA3 synapse;intracellular non-membrane-bounded organelle;intracellular organelle;membrane;non-membrane-bounded organelle;organelle;postsynaptic density;postsynaptic specialization;protein-containing complex;Schaffer collatera…		3D-structure;Acetylation;Actin-binding;Actincapping;Alternativesplicing;Cytoplasm;Cytoskeleton;Directproteinsequencing;Phosphoprotein;Referenceproteome	19.174	19.6479	20.0156	19.4706	20.2535	19.6716
	0.0690292	0.0794195	P31944	CASPE_HUMAN	CASP14	Caspase-14	catalytic activity;catalytic activity, acting on a protein;cysteine-type endopeptidase activity;cysteine-type peptidase activity;endopeptidase activity;hydrolase activity;peptidase activity	anatomical structure development;cellular process;developmental process;macromolecule metabolic process;metabolic process;multicellular organismal process;nitrogen compound metabolic process;primary metabolic process;programmed cell death;protein metabolic process;proteolysis	cellular anatomical entity;cytoplasm;cytosol;intracellular membrane-bounded organelle;intracellular organelle;membrane;mitochondrion;nucleoplasm;nucleus;organelle;plasma membrane		Cytoplasm;Differentiation;Directproteinsequencing;Hydrolase;Ichthyosis;Nucleus;Protease;Referenceproteome;Thiolprotease;Zymogen	20.9951	21.1206	20.4874	20.714	21.4324	20.2185
	0.0889698	-0.0487569	P04040	CATA_HUMAN	CAT	Catalase	adenyl nucleotide binding;aminoacylase activity;antioxidant activity;binding;catalase activity;catalytic activity;cation binding;enzyme binding;heme binding;heterocyclic compound binding;hydrolase activity;hydrolase activity, acting on carbon-nitrogen (but not peptide) bonds;hydrolase activity, acting on carbon-nitrogen (but not peptide) bonds, in linear amides;identical protein binding;ion bindi…	alcohol metabolic process;anatomical structure development;biological regulation;catabolic process;cell differentiation;cellular lipid metabolic process;cellular process;cellular respiration;detoxification;developmental process;epithelium development;generation of precursor metabolites and energy;lipid metabolic process;macromolecule metabolic process;metabolic process;nitrogen compound metabolic…	catalytic complex;cell junction;cellular anatomical entity;cytoplasm;cytosol;extracellular organelle;extracellular region;intracellular membrane-bounded organelle;intracellular organelle;membrane;microbody;mitochondrion;organelle;organelle lumen;oxidoreductase complex;peroxisome;protein-containing complex;vesicle	Amyotrophic lateral sclerosis (ALS);Methane metabolism;Peroxisome;Tryptophan metabolism	3D-structure;Acetylation;Directproteinsequencing;Heme;Hydrogenperoxide;Iron;Metal-binding;Mitogen;NADP;Oxidoreductase;Peroxidase;Peroxisome;Phosphoprotein;Referenceproteome	19.4655	19.8677	19.5205	19.8849	19.7328	19.3825
	0.725797	1.062	Q6NZI2	CAVN1_HUMAN	CAVIN1	Caveolae-associated protein 1	binding;identical protein binding;nucleic acid binding;organic cyclic compound binding;protein binding;RNA binding;rRNA binding;rRNA primary transcript binding	biological regulation;biosynthetic process;cellular aromatic compound metabolic process;cellular localization;cellular nitrogen compound metabolic process;cellular process;DNA-templated transcription;DNA-templated transcription initiation;DNA-templated transcription termination;establishment of localization;heterocycle metabolic process;localization;macromolecule biosynthetic process;macromolecul…	cellular anatomical entity;cytoplasm;cytosol;endoplasmic reticulum;intracellular membrane-bounded organelle;intracellular organelle;membrane;mitochondrion;nucleoplasm;nucleus;organelle;plasma membrane;protein-containing complex		Acetylation;Alternativesplicing;Cellmembrane;Coiledcoil;Congenitalgeneralizedlipodystrophy;Cytoplasm;Diabetesmellitus;Directproteinsequencing;Endoplasmicreticulum;Isopeptidebond;Membrane;Microsome;Mitochondrion;Nucleus;Phosphoprotein;Referenceproteome;Repeat;RNA-binding;rRNA-binding;Transcription;Transcriptionregulation;Transcriptiontermination;Ublconjugation	19.6007	19.5488	19.396	18.9299	19.2937	17.1359
	0.757921	1.47992	Q13185	CBX3_HUMAN	CBX3	Chromobox protein homolog 3	binding;chromatin binding;enzyme binding;histone binding;histone methyltransferase binding;identical protein binding;methylated histone binding;methylation-dependent protein binding;modification-dependent protein binding;protein binding;protein domain specific binding;protein-containing complex binding;transcription coregulator binding;transcription factor binding	biological regulation;cellular component organization;cellular component organization or biogenesis;cellular process;chromatin organization;DNA damage response;epigenetic regulation of gene expression;regulation of biological process;regulation of DNA-templated transcription;regulation of metabolic process;response to stimulus;response to stress;rhythmic process	cellular anatomical entity;intracellular membrane-bounded organelle;intracellular non-membrane-bounded organelle;intracellular organelle;membrane;non-membrane-bounded organelle;nuclear envelope;nucleoplasm;nucleus;organelle;organelle envelope;protein-containing complex;protein-DNA complex;transcription regulator complex		3D-structure;Acetylation;Biologicalrhythms;Chromatinregulator;Directproteinsequencing;Isopeptidebond;Nucleus;Phosphoprotein;Referenceproteome;Repeat;Repressor;Transcription;Transcriptionregulation;Ublconjugation	19.0862	18.9533	19.1628	19.3715	16.5548	16.8363
	1.08152	0.34387	P45973	CBX5_HUMAN	CBX5	Chromobox protein homolog 5	binding;chromatin binding;DNA-binding transcription factor binding;enzyme binding;histone binding;histone deacetylase binding;identical protein binding;methylated histone binding;methylation-dependent protein binding;modification-dependent protein binding;molecular adaptor activity;protein binding;protein-containing complex binding;protein-macromolecule adaptor activity;ribonucleoprotein complex …	biological regulation;cellular component organization;cellular component organization or biogenesis;cellular process;chromatin organization;DNA damage response;regulation of biological process;regulation of DNA-templated transcription;regulation of metabolic process;response to stimulus;response to stress	catalytic complex;cellular anatomical entity;histone methyltransferase complex;intracellular membrane-bounded organelle;intracellular non-membrane-bounded organelle;intracellular organelle;kinetochore;non-membrane-bounded organelle;nuclear envelope;nucleolus;nucleoplasm;nucleus;organelle;organelle envelope;protein-containing complex;protein-DNA complex;ribonucleoprotein complex;transcription regu…		3D-structure;Acetylation;Centromere;Chromosome;Directproteinsequencing;Host-virusinteraction;Isopeptidebond;Nucleus;Phosphoprotein;Referenceproteome;Repeat;Ublconjugation	20.5165	20.4775	20.5261	20.0951	19.9459	20.4476
	2.76797	0.816983	Q96CT7	CC124_HUMAN	CCDC124	Coiled-coil domain-containing protein 124	binding;nucleic acid binding;organic cyclic compound binding;RNA binding;transcription coactivator activity;transcription coregulator activity;transcription regulator activity	biosynthetic process;cell cycle;cell division;cellular aromatic compound metabolic process;cellular nitrogen compound metabolic process;cellular process;DNA-templated transcription;heterocycle metabolic process;macromolecule biosynthetic process;macromolecule metabolic process;metabolic process;nitrogen compound metabolic process;nucleobase-containing compound metabolic process;primary metabolic …	cellular anatomical entity;cytosol;intracellular membrane-bounded organelle;intracellular organelle;membrane;microtubule organizing center;midbody;nucleus;organelle;plasma membrane		3D-structure;Cellcycle;Celldivision;Coiledcoil;Cytoplasm;Cytoskeleton;Phosphoprotein;Referenceproteome	20.5451	20.5545	20.5638	19.6889	19.5776	19.9459
	2.32092	0.593164	Q9P031	TAP26_HUMAN	CCDC59	Thyroid transcription factor 1-associated protein 26	binding;nucleic acid binding;organic cyclic compound binding;RNA binding		cellular anatomical entity;nucleoplasm		Nucleus;Referenceproteome;Transcription;Transcriptionregulation	18.3802	18.5182	18.5259	17.8113	17.767	18.0665
	0.322498	-0.164153	O60583	CCNT2_HUMAN	CCNT2	Cyclin-T2	7SK snRNA binding;binding;chromatin binding;cyclin-dependent protein serine/threonine kinase activator activity;cyclin-dependent protein serine/threonine kinase regulator activity;enzyme activator activity;enzyme binding;enzyme regulator activity;kinase activator activity;kinase binding;kinase regulator activity;molecular function activator activity;molecular function regulator activity;nucleic a…	anatomical structure development;biological process involved in interspecies interaction between organisms;biological process involved in symbiotic interaction;biological regulation;biosynthetic process;cell cycle;cell division;cellular aromatic compound metabolic process;cellular nitrogen compound metabolic process;cellular process;developmental process;DNA-templated transcription;heterocycle me…	catalytic complex;cellular anatomical entity;cyclin-dependent protein kinase holoenzyme complex;cytosol;intracellular membrane-bounded organelle;intracellular organelle;membrane;nucleoplasm;nucleus;organelle;plasma membrane;protein-containing complex;transcription elongation factor complex		3D-structure;Alternativesplicing;Cellcycle;Celldivision;Cyclin;Cytoplasm;Host-virusinteraction;Isopeptidebond;Nucleus;Phosphoprotein;Referenceproteome;Transcription;Transcriptionregulation;Ublconjugation	16.7426	16.637	16.2432	16.4925	16.6448	16.978
	1.60639	-0.38208	P78371	TCPB_HUMAN	CCT2	T-complex protein 1 subunit beta	adenyl nucleotide binding;adenyl ribonucleotide binding;anion binding;ATP binding;ATP hydrolysis activity;ATP-dependent activity;ATP-dependent protein folding chaperone;binding;carbohydrate derivative binding;catalytic activity;enzyme binding;heterocyclic compound binding;hydrolase activity;hydrolase activity, acting on acid anhydrides;hydrolase activity, acting on acid anhydrides, in phosphorus-…	biological regulation;cell recognition;cellular component assembly;cellular component organization;cellular component organization or biogenesis;cellular process;localization;macromolecule localization;positive regulation of catalytic activity;protein folding;protein stabilization;protein-containing complex assembly;regulation of biological process;regulation of biological quality;regulation of c…	cellular anatomical entity;cytosol;extracellular organelle;extracellular region;microtubule;organelle;organelle lumen;protein-containing complex;vesicle		3D-structure;Acetylation;Alternativesplicing;ATP-binding;Chaperone;Cytoplasm;Directproteinsequencing;Isopeptidebond;Nucleotide-binding;Phosphoprotein;Referenceproteome;Ublconjugation	18.4386	18.4538	18.513	18.8992	19.006	18.6465
	1.16719	-0.455541	P49368	TCPG_HUMAN	CCT3	T-complex protein 1 subunit gamma	adenyl nucleotide binding;adenyl ribonucleotide binding;anion binding;ATP binding;ATP hydrolysis activity;ATP-dependent activity;ATP-dependent protein folding chaperone;binding;carbohydrate derivative binding;catalytic activity;heterocyclic compound binding;hydrolase activity;hydrolase activity, acting on acid anhydrides;hydrolase activity, acting on acid anhydrides, in phosphorus-containing anhy…	biological regulation;cell recognition;cellular process;protein folding;protein stabilization;regulation of biological process;regulation of biological quality;regulation of DNA metabolic process;regulation of metabolic process;regulation of organelle organization;regulation of protein localization;regulation of protein stability;reproductive process	cellular anatomical entity;cytoskeleton;cytosol;extracellular organelle;intracellular non-membrane-bounded organelle;intracellular organelle;microtubule;non-membrane-bounded organelle;organelle;protein-containing complex;vesicle		3D-structure;Acetylation;Alternativesplicing;ATP-binding;Chaperone;Cytoplasm;Directproteinsequencing;Disulfidebond;Isopeptidebond;Nucleotide-binding;Phosphoprotein;Referenceproteome;Ublconjugation	17.8617	18.3614	17.7802	18.5001	18.4597	18.4101
	1.21278	-0.321217	P50991	TCPD_HUMAN	CCT4	T-complex protein 1 subunit delta	adenyl nucleotide binding;adenyl ribonucleotide binding;anion binding;ATP binding;ATP hydrolysis activity;ATP-dependent activity;ATP-dependent protein folding chaperone;binding;carbohydrate derivative binding;catalytic activity;heterocyclic compound binding;hydrolase activity;hydrolase activity, acting on acid anhydrides;hydrolase activity, acting on acid anhydrides, in phosphorus-containing anhy…	biological regulation;cell recognition;cellular process;localization;macromolecule localization;positive regulation of catalytic activity;protein folding;protein stabilization;regulation of biological process;regulation of biological quality;regulation of catalytic activity;regulation of DNA metabolic process;regulation of metabolic process;regulation of molecular function;regulation of organelle…	cell projection;cellular anatomical entity;centrosome;cytoplasmic vesicle;cytosol;extracellular organelle;intracellular membrane-bounded organelle;intracellular organelle;microtubule;microtubule organizing center;nucleoplasm;organelle;protein-containing complex;vesicle		3D-structure;Acetylation;Alternativesplicing;ATP-binding;Cellprojection;Chaperone;Cytoplasm;Cytoskeleton;Directproteinsequencing;Methylation;Nucleotide-binding;Phosphoprotein;Referenceproteome	19.2278	19.1456	19.2902	19.3489	19.7537	19.5247
	1.98186	-0.559078	P48643	TCPE_HUMAN	CCT5	T-complex protein 1 subunit epsilon	adenyl nucleotide binding;adenyl ribonucleotide binding;anion binding;ATP binding;ATP hydrolysis activity;ATP-dependent activity;ATP-dependent protein folding chaperone;beta-tubulin binding;binding;carbohydrate derivative binding;catalytic activity;cytoskeletal protein binding;G-protein beta-subunit binding;heterocyclic compound binding;hydrolase activity;hydrolase activity, acting on acid anhydr…	biological process involved in interspecies interaction between organisms;biological regulation;cell recognition;cellular process;protein folding;protein stabilization;regulation of biological process;regulation of biological quality;regulation of DNA metabolic process;regulation of metabolic process;regulation of organelle organization;regulation of protein localization;regulation of protein sta…	cellular anatomical entity;centrosome;cytosol;extracellular organelle;microtubule;microtubule organizing center;organelle;protein-containing complex;vesicle		3D-structure;Acetylation;Alternativesplicing;ATP-binding;Chaperone;Cytoplasm;Cytoskeleton;Directproteinsequencing;Diseasevariant;Isopeptidebond;Neuropathy;Nucleotide-binding;Phosphoprotein;Referenceproteome;Ublconjugation	19.5744	19.3839	19.2791	20.1457	19.8721	19.8969
	0.0803748	0.106988	P40227	TCPZ_HUMAN	CCT6A	T-complex protein 1 subunit zeta	adenyl nucleotide binding;adenyl ribonucleotide binding;anion binding;ATP binding;ATP hydrolysis activity;ATP-dependent activity;ATP-dependent protein folding chaperone;binding;carbohydrate derivative binding;catalytic activity;heterocyclic compound binding;hydrolase activity;hydrolase activity, acting on acid anhydrides;hydrolase activity, acting on acid anhydrides, in phosphorus-containing anhy…	biological regulation;cellular process;protein folding;protein stabilization;regulation of biological process;regulation of biological quality;regulation of DNA metabolic process;regulation of metabolic process;regulation of organelle organization;regulation of protein localization;regulation of protein stability	cellular anatomical entity;cytoplasm;cytosol;extracellular organelle;microtubule;organelle;protein-containing complex;vesicle		3D-structure;Acetylation;Alternativesplicing;ATP-binding;Chaperone;Cytoplasm;Directproteinsequencing;Isopeptidebond;Nucleotide-binding;Phosphoprotein;Referenceproteome;Ublconjugation	20.4576	20.8423	19.2804	20.0821	20.0951	20.0821
	2.33206	-0.43623	Q99832	TCPH_HUMAN	CCT7	T-complex protein 1 subunit eta	adenyl nucleotide binding;adenyl ribonucleotide binding;anion binding;ATP binding;ATP hydrolysis activity;ATP-dependent activity;ATP-dependent protein folding chaperone;binding;carbohydrate derivative binding;catalytic activity;heterocyclic compound binding;hydrolase activity;hydrolase activity, acting on acid anhydrides;hydrolase activity, acting on acid anhydrides, in phosphorus-containing anhy…	biological regulation;cell recognition;cellular process;protein folding;protein stabilization;regulation of biological process;regulation of biological quality;regulation of DNA metabolic process;regulation of metabolic process;regulation of organelle organization;regulation of protein localization;regulation of protein stability;reproductive process	cellular anatomical entity;cytoplasm;cytosol;extracellular organelle;microtubule;organelle;protein-containing complex;vesicle		3D-structure;Acetylation;Alternativesplicing;ATP-binding;Chaperone;Cytoplasm;Directproteinsequencing;Isopeptidebond;Methylation;Nucleotide-binding;Referenceproteome;Ublconjugation	19.9264	19.7459	19.696	20.2764	20.2302	20.1704
	1.54392	-0.562171	P50990	TCPQ_HUMAN	CCT8	T-complex protein 1 subunit theta	adenyl nucleotide binding;adenyl ribonucleotide binding;anion binding;ATP binding;ATP hydrolysis activity;ATP-dependent activity;ATP-dependent protein folding chaperone;binding;cadherin binding;carbohydrate derivative binding;catalytic activity;cell adhesion molecule binding;heterocyclic compound binding;hydrolase activity;hydrolase activity, acting on acid anhydrides;hydrolase activity, acting o…	biological regulation;cell recognition;cellular process;protein folding;protein stabilization;regulation of biological process;regulation of biological quality;regulation of DNA metabolic process;regulation of metabolic process;regulation of organelle organization;regulation of protein localization;regulation of protein stability;reproductive process	cell projection;cellular anatomical entity;centrosome;cilium;cytoplasm;cytoskeleton;cytosol;extracellular organelle;extracellular region;intracellular non-membrane-bounded organelle;intracellular organelle;microtubule;microtubule organizing center;non-membrane-bounded organelle;nucleoplasm;organelle;organelle lumen;protein-containing complex;vesicle		3D-structure;Acetylation;Alternativesplicing;ATP-binding;Cellprojection;Chaperone;Cilium;Cytoplasm;Cytoskeleton;Directproteinsequencing;Isopeptidebond;Nucleotide-binding;Phosphoprotein;Referenceproteome;Ublconjugation	20.7634	20.3211	20.5731	20.9024	21.1825	21.2593
	3.19548	0.5214	O95400	CD2B2_HUMAN	CD2BP2	CD2 antigen cytoplasmic tail-binding protein 2	binding;protein-containing complex binding;ribonucleoprotein complex binding	cellular component assembly;cellular component organization;cellular component organization or biogenesis;cellular process;protein-containing complex assembly;protein-RNA complex assembly	cellular anatomical entity;cytoplasm;cytosol;intracellular membrane-bounded organelle;intracellular organelle;nucleoplasm;nucleus;organelle;protein-containing complex;ribonucleoprotein complex;small nuclear ribonucleoprotein complex		3D-structure;Acetylation;Cytoplasm;Isopeptidebond;mRNAprocessing;mRNAsplicing;Nucleus;Phosphoprotein;Referenceproteome;Ublconjugation	19.3351	19.3534	19.5039	18.8739	18.888	18.8663
	0.862302	0.464151	P08174	DAF_HUMAN	CD55	Complement decay-accelerating factor	binding;exogenous protein binding;lipid binding;protein binding;virus receptor activity	biological process involved in interspecies interaction between organisms;biological regulation;defense response to other organism;immune response;immune system process;metabolic process;regulation of biological process;regulation of biological quality;regulation of metabolic process;response to biotic stimulus;response to external stimulus;response to stimulus;response to stress	cell surface;cellular anatomical entity;cytoplasmic vesicle;extracellular organelle;extracellular region;intracellular membrane-bounded organelle;intracellular organelle;membrane;organelle;plasma membrane;vesicle	Complement and coagulation cascades;Hematopoietic cell lineage;Viral myocarditis	3D-structure;Alternativesplicing;Bloodgroupantigen;Cellmembrane;Complementpathway;Directproteinsequencing;Diseasevariant;Disulfidebond;Glycoprotein;GPI-anchor;Hostcellreceptorforvirusentry;Host-virusinteraction;Immunity;Innateimmunity;Lipoprotein;Membrane;Receptor;Referenceproteome;Repeat;Secreted;Signal;Sushi	17.1513	17.1611	17.1695	16.3823	16.5162	17.191
	1.73881	-0.221332	P60953	CDC42_HUMAN	CDC42	Cell division control protein 42 homolog	acyltransferase activity;aminoacyltransferase activity;anion binding;apolipoprotein A-I receptor binding;apolipoprotein receptor binding;binding;carbohydrate derivative binding;catalytic activity;catalytic activity, acting on a protein;enzyme binding;G protein activity;GBD domain binding;GTP binding;GTPase activity;GTP-dependent protein binding;guanyl nucleotide binding;guanyl ribonucleotide bind…	actin cytoskeleton organization;anatomical structure development;biological process involved in interspecies interaction between organisms;biological process involved in symbiotic interaction;biological regulation;cell differentiation;cell junction organization;cell motility;cell surface receptor signaling pathway;cellular anatomical entity morphogenesis;cellular component assembly;cellular compo…	apical part of cell;cell junction;cell projection;cellular anatomical entity;cytoplasm;cytoplasmic vesicle;cytosol;dendritic spine;extracellular organelle;filopodium;glutamatergic synapse;intracellular membrane-bounded organelle;intracellular non-membrane-bounded organelle;intracellular organelle;membrane;microtubule organizing center;midbody;neuron projection;neuronal cell body;non-membrane-boun…	Adherens junction;Axon guidance;Bacterial invasion of epithelial cells;Chemokine signaling pathway;Endocytosis;Epithelial cell signaling in Helicobacter pylori infection;Fc gamma R-mediated phagocytosis;Focal adhesion;GnRH signaling pathway;Leukocyte transendothelial migration;MAPK signaling pathway;MAPK signaling pathway - yeast;Neurotrophin signaling pathway;Pancreatic cancer;Pathogenic Escheri…	3D-structure;Alternativesplicing;Cellmembrane;Cellprojection;Cytoplasm;Cytoskeleton;Differentiation;Directproteinsequencing;Diseasevariant;Glycoprotein;GTP-binding;Hydrolase;Intellectualdisability;Lipoprotein;Membrane;Methylation;Neurogenesis;Nucleotide-binding;Phosphoprotein;Prenylation;Referenceproteome	19.3721	19.4538	19.4552	19.5726	19.6286	19.7439
	0.757542	0.177486	Q99459	CDC5L_HUMAN	CDC5L	Cell division cycle 5-like protein	binding;DNA binding;DNA-binding transcription activator activity;DNA-binding transcription activator activity, RNA polymerase II-specific;DNA-binding transcription factor activity;DNA-binding transcription factor activity, RNA polymerase II-specific;double-stranded DNA binding;identical protein binding;nucleic acid binding;organic cyclic compound binding;protein binding;protein domain specific bi…	biological regulation;cell cycle;cellular aromatic compound metabolic process;cellular nitrogen compound metabolic process;cellular process;DNA damage response;DNA metabolic process;DNA repair;heterocycle metabolic process;intracellular signal transduction;macromolecule metabolic process;metabolic process;mRNA metabolic process;mRNA processing;nitrogen compound metabolic process;nucleobase-contai…	catalytic complex;cellular anatomical entity;cytoplasm;intracellular membrane-bounded organelle;intracellular organelle;membrane;nucleoplasm;nucleus;organelle;protein-containing complex;ribonucleoprotein complex;spliceosomal complex	Spliceosome	3D-structure;Activator;Cellcycle;Chromosomalrearrangement;Coiledcoil;Cytoplasm;DNA-binding;DNAdamage;DNArepair;Isopeptidebond;mRNAprocessing;mRNAsplicing;Nucleus;Phosphoprotein;Referenceproteome;Repeat;RNA-binding;Spliceosome;Transcription;Transcriptionregulation;Ublconjugation	19.0307	18.9391	19.0871	18.8591	18.6624	19.003
	0.347682	0.499017	Q9H5V8	CDCP1_HUMAN	CDCP1	CUB domain-containing protein 1			cellular anatomical entity;extracellular region;membrane;plasma membrane		Alternativesplicing;Cellmembrane;Directproteinsequencing;Disulfidebond;Glycoprotein;Membrane;Phosphoprotein;Referenceproteome;Secreted;Signal;Transmembrane;Transmembranehelix	17.5923	16.0341	16.2073	16.6935	16.1053	15.5378
	1.09745	-0.209782	A0A0D9SEI3	A0A0D9SEI3_HUMAN	CDK11B	Cyclin dependent kinase 11B	adenyl nucleotide binding;adenyl ribonucleotide binding;anion binding;ATP binding;binding;carbohydrate derivative binding;catalytic activity;catalytic activity, acting on a protein;heterocyclic compound binding;ion binding;kinase activity;nucleoside phosphate binding;nucleotide binding;organic cyclic compound binding;phosphotransferase activity, alcohol group as acceptor;protein kinase activity;p…				Proteomicsidentification;Referenceproteome	20.5261	20.4676	20.4775	20.7056	20.5451	20.85
	0.401689	0.274443	Q15517	CDSN_HUMAN	CDSN	Corneodesmosin	binding;identical protein binding;protein binding;protein dimerization activity;protein homodimerization activity	anatomical structure development;biological regulation;cell adhesion;cell differentiation;cellular component organization;cellular component organization or biogenesis;cellular process;developmental process;macromolecule metabolic process;metabolic process;nitrogen compound metabolic process;primary metabolic process;protein metabolic process;regulation of biological process	cell junction;cellular anatomical entity;extracellular region;membrane;plasma membrane		Directproteinsequencing;Glycoprotein;Hypotrichosis;Referenceproteome;Secreted;Signal	22.6298	22.1825	22.1332	22.4067	22.1332	21.5823
	0.576672	0.544832	Q03701	CEBPZ_HUMAN	CEBPZ	CCAAT/enhancer-binding protein zeta	binding;nucleic acid binding;organic cyclic compound binding;RNA binding;transcription coactivator activity;transcription coregulator activity;transcription regulator activity	biological regulation;regulation of biological process;regulation of DNA-templated transcription;regulation of metabolic process	cellular anatomical entity;intracellular membrane-bounded organelle;intracellular organelle;nucleus;organelle;protein-containing complex;transcription regulator complex		Acetylation;Activator;Nucleus;Phosphoprotein;Referenceproteome;Transcription;Transcriptionregulation	17.4897	17.6154	17.6921	17.6249	17.2946	16.2431
	0.597859	0.225364	Q9Y6A4	CFA20_HUMAN	CFAP20	Cilia- and flagella-associated protein 20	binding;nucleic acid binding;organic cyclic compound binding;RNA binding	biological regulation;cellular component assembly;cellular component organization;cellular component organization or biogenesis;cellular process;cilium organization;macromolecule metabolic process;macromolecule modification;metabolic process;nitrogen compound metabolic process;organelle assembly;organelle organization;peptidyl-amino acid modification;primary metabolic process;protein metabolic pr…	cell projection;cellular anatomical entity;cilium;extracellular organelle;intracellular non-membrane-bounded organelle;intracellular organelle;microtubule;microtubule organizing center;non-membrane-bounded organelle;nucleoplasm;organelle;vesicle		3D-structure;Cellprojection;Cilium;Cytoplasm;Cytoskeleton;Microtubule;Nucleus;Referenceproteome	20.5261	20.3962	20.8346	20.4576	20.1457	20.4775
	0.937646	-0.135215	P23528	COF1_HUMAN	CFL1	Cofilin-1	actin binding;actin filament binding;binding;cytoskeletal protein binding;protein binding;protein-containing complex binding	actin cytoskeleton organization;biological process involved in interspecies interaction between organisms;biological process involved in symbiotic interaction;biological regulation;cellular component disassembly;cellular component organization;cellular component organization or biogenesis;cellular process;cytokinesis;cytoskeleton organization;establishment of localization;intracellular signal tra…	cell junction;cell projection;cellular anatomical entity;cytoplasm;cytoskeleton;cytosol;extracellular organelle;extracellular space;intracellular membrane-bounded organelle;intracellular non-membrane-bounded organelle;intracellular organelle;membrane;non-membrane-bounded organelle;nucleus;organelle;site of polarized growth;vesicle	Axon guidance;Fc gamma R-mediated phagocytosis;Regulation of actin cytoskeleton	3D-structure;Acetylation;Actin-binding;Cellmembrane;Cellprojection;Cytoplasm;Cytoskeleton;Directproteinsequencing;Host-virusinteraction;Isopeptidebond;Membrane;Nucleus;Phosphoprotein;Referenceproteome;Ublconjugation	23.3376	23.2288	23.4551	23.4923	23.4425	23.4923
	0.273523	0.408246	O14646	CHD1_HUMAN	CHD1	Chromodomain-helicase-DNA-binding protein 1	adenyl nucleotide binding;adenyl ribonucleotide binding;anion binding;ATP binding;ATP hydrolysis activity;ATP-dependent activity;ATP-dependent activity, acting on DNA;ATP-dependent chromatin remodeler activity;binding;carbohydrate derivative binding;catalytic activity;catalytic activity, acting on a nucleic acid;catalytic activity, acting on DNA;chromatin binding;DNA binding;helicase activity;het…	biological process involved in interspecies interaction between organisms;biological process involved in symbiotic interaction;biological regulation;cellular component organization;cellular component organization or biogenesis;cellular process;chromatin organization;regulation of biological process;regulation of DNA-templated transcription;regulation of metabolic process	cellular anatomical entity;chromosome;cytoplasm;intracellular membrane-bounded organelle;intracellular non-membrane-bounded organelle;intracellular organelle;non-membrane-bounded organelle;nuclear chromosome;nucleoplasm;nucleus;organelle;protein-containing complex;protein-DNA complex		3D-structure;Alternativesplicing;ATP-binding;Chromatinregulator;Cytoplasm;Diseasevariant;DNA-binding;Helicase;Hydrolase;Intellectualdisability;Nucleotide-binding;Nucleus;Phosphoprotein;Referenceproteome;Repeat;Transcription;Transcriptionregulation	17.0216	17.0915	17.0945	17.7875	15.7491	16.4463
	1.61252	0.673714	Q14839	CHD4_HUMAN	CHD4	Chromodomain-helicase-DNA-binding protein 4	adenyl nucleotide binding;adenyl ribonucleotide binding;anion binding;ATP binding;ATP hydrolysis activity;ATP-dependent activity;ATP-dependent activity, acting on DNA;ATP-dependent chromatin remodeler activity;binding;carbohydrate derivative binding;catalytic activity;catalytic activity, acting on a nucleic acid;catalytic activity, acting on DNA;cation binding;chromatin binding;DNA binding;DNA-bi…	biological regulation;cellular aromatic compound metabolic process;cellular component organization;cellular component organization or biogenesis;cellular nitrogen compound metabolic process;cellular process;chromatin organization;DNA damage response;DNA metabolic process;DNA recombination;DNA repair;heterocycle metabolic process;macromolecule metabolic process;metabolic process;nitrogen compound …	catalytic complex;cell junction;cellular anatomical entity;centrosome;cerebellar granule cell to Purkinje cell synapse;cytoplasm;glutamatergic synapse;intracellular membrane-bounded organelle;intracellular organelle;membrane;microtubule organizing center;nucleoplasm;nucleus;organelle;protein-containing complex;protein-DNA complex;synapse;transcription regulator complex		3D-structure;Acetylation;Alternativesplicing;ATP-binding;Chromatinregulator;Cytoplasm;Cytoskeleton;Diseasevariant;DNA-binding;Helicase;Hydrolase;Intellectualdisability;Isopeptidebond;Metal-binding;Nucleotide-binding;Nucleus;Phosphoprotein;Referenceproteome;Repeat;Transcription;Transcriptionregulation;Ublconjugation;Zinc;Zinc-finger	19.1273	18.8138	19.2512	18.1112	18.5516	18.5084
	2.53471	0.565793	Q8IWX8	CHERP_HUMAN	CHERP	Calcium homeostasis endoplasmic reticulum protein	binding;nucleic acid binding;organic cyclic compound binding;protein binding;RNA binding;transmembrane transporter binding	anatomical structure development;biological regulation;cellular aromatic compound metabolic process;cellular homeostasis;cellular nitrogen compound metabolic process;cellular process;chemical homeostasis;developmental process;establishment of localization;heterocycle metabolic process;homeostatic process;inorganic ion homeostasis;intracellular monoatomic ion homeostasis;localization;macromolecule…	cellular anatomical entity;cytoplasm;membrane;nucleoplasm	Spliceosome	Acetylation;Cytoplasm;Endoplasmicreticulum;Isopeptidebond;Phosphoprotein;Referenceproteome;Ublconjugation	22.2679	22.239	22.3045	21.6453	21.5961	21.8727
	0.539847	-1.12213	Q9H444	CHM4B_HUMAN	CHMP4B	Charged multivesicular body protein 4b	binding;cadherin binding;cell adhesion molecule binding;identical protein binding;protein binding;protein dimerization activity;protein homodimerization activity	autophagy;biological process involved in interspecies interaction between organisms;biological process involved in symbiotic interaction;biological regulation;catabolic process;cellular component assembly;cellular component disassembly;cellular component organization;cellular component organization or biogenesis;cellular localization;cellular process;cytokinesis;endosomal transport;endosome organ…	cellular anatomical entity;cytoplasm;cytoplasmic vesicle;cytosol;endosome;extracellular organelle;intracellular membrane-bounded organelle;intracellular non-membrane-bounded organelle;intracellular organelle;kinetochore;membrane;membrane protein complex;microtubule;midbody;non-membrane-bounded organelle;nuclear envelope;nuclear pore;nucleus;organelle;organelle envelope;plasma membrane;protein-con…	Endocytosis	3D-structure;Acetylation;Cataract;Coiledcoil;Cytoplasm;Directproteinsequencing;Diseasevariant;Endosome;Host-virusinteraction;Membrane;Nucleus;Phosphoprotein;Proteintransport;Referenceproteome;Transport;Ublconjugation	18.0521	18.3094	15.4455	18.2772	18.3701	18.5261
	1.00754	-0.367611	Q9Y3Y2	CHTOP_HUMAN	CHTOP	Chromatin target of PRMT1 protein	binding;DNA binding;heterocyclic compound binding;methyl-CpG binding;mRNA binding;nucleic acid binding;nucleoside phosphate binding;nucleotide binding;organic cyclic compound binding;RNA binding;sequence-specific DNA binding;small molecule binding	biological regulation;cellular component organization;cellular component organization or biogenesis;cellular localization;cellular process;chromatin organization;establishment of localization;localization;nuclear transport;nucleobase-containing compound transport;nucleocytoplasmic transport;positive regulation of catalytic activity;regulation of catalytic activity;regulation of molecular function…	cellular anatomical entity;intracellular membrane-bounded organelle;intracellular non-membrane-bounded organelle;intracellular organelle;non-membrane-bounded organelle;nucleolus;nucleoplasm;nucleus;organelle;protein-containing complex;transcription export complex		Acetylation;Alternativesplicing;Isopeptidebond;Methylation;mRNAtransport;Nucleus;Phosphoprotein;Referenceproteome;RNA-binding;Transcription;Transcriptionregulation;Transport;Ublconjugation	16.2484	16.3702	15.8307	16.5411	16.5917	16.4194
	0.507144	-0.469645	Q07065	CKAP4_HUMAN	CKAP4	Cytoskeleton-associated protein 4	binding;nucleic acid binding;organic cyclic compound binding;RNA binding		cellular anatomical entity;cytoplasmic vesicle;cytoskeleton;endoplasmic reticulum;extracellular organelle;intracellular membrane-bounded organelle;intracellular non-membrane-bounded organelle;intracellular organelle;lipid droplet;membrane;non-membrane-bounded organelle;organelle;organelle lumen;plasma membrane;secretory vesicle;vesicle	Protein processing in endoplasmic reticulum	Acetylation;Cellmembrane;Coiledcoil;Cytoplasm;Cytoskeleton;Directproteinsequencing;Endoplasmicreticulum;Lipoprotein;Membrane;Palmitate;Phosphoprotein;Referenceproteome;Signal-anchor;Transmembrane;Transmembranehelix	18.3259	18.2125	17.7738	18.2143	19.3111	18.1958
	1.45503	-0.781511	Q14008	CKAP5_HUMAN	CKAP5	Cytoskeleton-associated protein 5	binding;cadherin binding;catalytic activity;catalytic activity, acting on a protein;cell adhesion molecule binding;cytoskeletal protein binding;microtubule binding;microtubule plus end polymerase;microtubule plus-end binding;protein binding;protein-containing complex binding;ribonucleoprotein complex binding;transferase activity;tubulin binding	biological regulation;cell division;cellular component assembly;cellular component disassembly;cellular component organization;cellular component organization or biogenesis;cellular process;cytoskeleton organization;establishment of localization;establishment or maintenance of cell polarity;localization;microtubule cytoskeleton organization;microtubule organizing center organization;microtubule-b…	cellular anatomical entity;centrosome;cytoplasm;cytosol;intracellular non-membrane-bounded organelle;intracellular organelle;kinetochore;membrane;microtubule organizing center;non-membrane-bounded organelle;nucleolus;organelle;plasma membrane;protein-containing complex		3D-structure;Acetylation;Alternativesplicing;Cellcycle;Celldivision;Centromere;Chromosome;Cytoplasm;Cytoskeleton;Kinetochore;Mitosis;Phosphoprotein;Referenceproteome;Repeat	17.1396	16.9485	17.4616	17.5782	18.2436	18.0724
	0.938906	-0.415425	O00299	CLIC1_HUMAN	CLIC1	Chloride intracellular channel protein 1	binding;cadherin binding;cell adhesion molecule binding;channel activity;chloride channel activity;chloride transmembrane transporter activity;gated channel activity;inorganic anion transmembrane transporter activity;inorganic molecular entity transmembrane transporter activity;monoatomic anion channel activity;monoatomic anion transmembrane transporter activity;monoatomic ion channel activity;mo…	biological regulation;cell adhesion;cellular process;establishment of localization;localization;monoatomic ion transport;regulation of biological process;regulation of biological quality;regulation of transport;signal transduction;transport	brush border;cellular anatomical entity;cytoplasm;endoplasmic reticulum;extracellular organelle;extracellular space;intracellular membrane-bounded organelle;intracellular organelle;membrane;membrane protein complex;mitochondrion;nuclear envelope;nucleus;organelle;organelle envelope;plasma membrane;protein-containing complex;vesicle		3D-structure;Acetylation;Cellmembrane;Chloride;Chloridechannel;Cytoplasm;Directproteinsequencing;Disulfidebond;Endoplasmicreticulum;Glutathionylation;Ionchannel;Iontransport;Membrane;Nucleus;Phosphoprotein;Referenceproteome;Transmembrane;Transmembranehelix;Transport;Voltage-gatedchannel	19.8536	19.9064	19.7678	20.0821	20.6628	20.0292
	1.06517	-0.629938	Q9Y696	CLIC4_HUMAN	CLIC4	Chloride intracellular channel protein 4	channel activity;chloride channel activity;chloride transmembrane transporter activity;gated channel activity;inorganic anion transmembrane transporter activity;inorganic molecular entity transmembrane transporter activity;monoatomic anion channel activity;monoatomic anion transmembrane transporter activity;monoatomic ion channel activity;monoatomic ion transmembrane transporter activity;passive …	anatomical structure formation involved in morphogenesis;biological regulation;cell differentiation;cell morphogenesis;cellular homeostasis;cellular process;chemical homeostasis;developmental process;establishment of localization;establishment or maintenance of cell polarity;growth;homeostatic process;intracellular monoatomic ion homeostasis;localization;monoatomic ion transport;multicellular org…	apical part of cell;cell junction;cell projection;cell surface;cellular anatomical entity;centrosome;cytoplasm;cytoskeleton;cytosol;extracellular organelle;intracellular membrane-bounded organelle;intracellular non-membrane-bounded organelle;intracellular organelle;membrane;membrane protein complex;microtubule organizing center;microvillus;midbody;mitochondrion;non-membrane-bounded organelle;orga…		3D-structure;Acetylation;Celljunction;Cellmembrane;Chloride;Chloridechannel;Cytoplasm;Cytoplasmicvesicle;Cytoskeleton;Directproteinsequencing;Ionchannel;Iontransport;Membrane;Mitochondrion;Nucleus;Phosphoprotein;Referenceproteome;Transmembrane;Transmembranehelix;Transport;Voltage-gatedchannel	18.7215	18.3119	18.7505	19.1339	18.8632	19.6766
	1.93331	0.397029	P49761	CLK3_HUMAN	CLK3	Dual specificity protein kinase CLK3	adenyl nucleotide binding;adenyl ribonucleotide binding;anion binding;ATP binding;binding;carbohydrate derivative binding;catalytic activity;catalytic activity, acting on a protein;heterocyclic compound binding;identical protein binding;ion binding;kinase activity;nucleic acid binding;nucleoside phosphate binding;nucleotide binding;organic cyclic compound binding;phosphotransferase activity, alco…	biological regulation;cellular process;macromolecule metabolic process;macromolecule modification;metabolic process;nitrogen compound metabolic process;phosphorus metabolic process;phosphorylation;primary metabolic process;protein metabolic process;protein modification process;protein phosphorylation;regulation of biological process;regulation of metabolic process	cellular anatomical entity;cytoplasmic vesicle;cytoskeleton;intracellular membrane-bounded organelle;intracellular non-membrane-bounded organelle;intracellular organelle;membrane;non-membrane-bounded organelle;nucleoplasm;nucleus;organelle;secretory vesicle;vesicle		3D-structure;Alternativesplicing;ATP-binding;Cytoplasm;Cytoplasmicvesicle;Kinase;Nucleotide-binding;Nucleus;Phosphoprotein;Referenceproteome;Serine/threonine-proteinkinase;Transferase;Tyrosine-proteinkinase	19.5243	19.6194	19.8073	19.3146	19.1939	19.2514
	2.17074	-0.448063	Q16740	CLPP_HUMAN	CLPP	ATP-dependent Clp protease proteolytic subunit, mitochondrial	ATPase binding;ATP-dependent activity;ATP-dependent peptidase activity;binding;catalytic activity;catalytic activity, acting on a protein;endopeptidase activity;enzyme binding;hydrolase activity;identical protein binding;peptidase activity;protein binding;serine hydrolase activity;serine-type endopeptidase activity;serine-type peptidase activity	macromolecule metabolic process;metabolic process;nitrogen compound metabolic process;primary metabolic process;protein metabolic process;proteolysis;proteolysis involved in protein catabolic process	catalytic complex;cellular anatomical entity;endopeptidase Clp complex;intracellular membrane-bounded organelle;intracellular organelle;mitochondrion;organelle;organelle lumen;protein-containing complex	Cell cycle - Caulobacter	3D-structure;Acetylation;Deafness;Directproteinsequencing;Diseasevariant;Hydrolase;Mitochondrion;Protease;Referenceproteome;Serineprotease;Transitpeptide	18.7986	18.7894	18.8688	19.2976	19.1098	19.3936
	1.92665	-0.310334	Q00610	CLH1_HUMAN	CLTC	Clathrin heavy chain 1	binding;clathrin binding;clathrin light chain binding;disordered domain specific binding;double-stranded RNA binding;enzyme binding;kinase binding;lipoprotein particle receptor binding;low-density lipoprotein particle receptor binding;nucleic acid binding;organic cyclic compound binding;protease binding;protein binding;protein domain specific binding;protein kinase binding;RNA binding;signaling r…	autophagy;biological regulation;catabolic process;cell cycle;cell differentiation;cell division;cellular component assembly;cellular component organization;cellular component organization or biogenesis;cellular localization;cellular process;developmental process;endocytosis;endosomal transport;establishment of localization;intracellular protein transport;localization;macromolecule localization;me…	cell junction;cellular anatomical entity;coated vesicle;cytoplasmic vesicle;cytosol;endosome;extracellular organelle;intracellular membrane-bounded organelle;intracellular non-membrane-bounded organelle;intracellular organelle;lysosome;membrane;membrane protein complex;microtubule;non-membrane-bounded organelle;organelle;plasma membrane;protein-containing complex;vacuole;vesicle	Bacterial invasion of epithelial cells;Endocrine and other factor-regulated calcium reabsorption;Endocytosis;Huntington's disease;Lysosome	3D-structure;Acetylation;Alternativesplicing;Autophagy;Cellcycle;Celldivision;Coatedpit;Cytoplasm;Cytoplasmicvesicle;Cytoskeleton;Directproteinsequencing;Diseasevariant;Intellectualdisability;Membrane;Mitosis;Phosphoprotein;Referenceproteome;Repeat	20.6971	20.6364	20.8113	20.9459	21.1143	21.0156
	0.478545	0.332269	Q9BQ75	CMS1_HUMAN	CMSS1	Protein CMSS1	binding;nucleic acid binding;organic cyclic compound binding;RNA binding				Alternativesplicing;Methylation;Phosphoprotein;Referenceproteome	20.5069	19.7262	19.8881	20.0559	19.4238	19.6447
	2.22611	-0.468774	Q96KP4	CNDP2_HUMAN	CNDP2	Cytosolic non-specific dipeptidase	alanylglutamate dipeptidase activity;binding;carboxypeptidase activity;catalytic activity;catalytic activity, acting on a protein;cation binding;dipeptidase activity;exopeptidase activity;hydrolase activity;ion binding;metal ion binding;metallodipeptidase activity;metalloexopeptidase activity;metallopeptidase activity;peptidase activity	macromolecule metabolic process;metabolic process;nitrogen compound metabolic process;primary metabolic process;protein metabolic process;proteolysis	cellular anatomical entity;cytosol;extracellular organelle;nucleoplasm;organelle;vesicle		3D-structure;Acetylation;Alternativesplicing;Carboxypeptidase;Cytoplasm;Directproteinsequencing;Hydrolase;Manganese;Metal-binding;Metalloprotease;Phosphoprotein;Protease;Referenceproteome	19.209	19.3719	19.2378	19.6026	19.8443	19.7782
	1.12704	-0.314828	Q99439	CNN2_HUMAN	CNN2	Calponin-2	actin binding;actin filament binding;binding;cadherin binding;calmodulin binding;cell adhesion molecule binding;cytoskeletal protein binding;protein binding;protein-containing complex binding	actin cytoskeleton organization;anatomical structure development;biological regulation;cell development;cell motility;cellular component organization;cellular component organization or biogenesis;cellular process;cytoskeleton organization;developmental process;endocytosis;establishment of localization;immune system process;localization;organelle organization;regulation of biological process;regul…	cell junction;cellular anatomical entity;cytoskeleton;extracellular region;intracellular non-membrane-bounded organelle;intracellular organelle;membrane;non-membrane-bounded organelle;organelle;organelle lumen		3D-structure;Acetylation;Actin-binding;Alternativesplicing;Calmodulin-binding;Directproteinsequencing;Phosphoprotein;Referenceproteome;Repeat	19.096	19.5044	19.2494	19.5183	19.5715	19.7046
	0.76734	-1.33923	Q9Y2B0	CNPY2_HUMAN	CNPY2	Protein canopy homolog 2		biological regulation;regulation of biological process;regulation of metabolic process;regulation of molecular function	cellular anatomical entity;endoplasmic reticulum;intracellular membrane-bounded organelle;intracellular organelle;organelle		Alternativesplicing;Disulfidebond;Endoplasmicreticulum;Phosphoprotein;Referenceproteome;Signal	17.0913	16.0167	18.6575	18.2644	19.0614	18.4574
	3.61928	0.628284	P53621	COPA_HUMAN	COPA	Coatomer subunit alpha	binding;hormone activity;molecular function activator activity;molecular function regulator activity;protein binding;receptor ligand activity;signaling receptor activator activity;signaling receptor binding;signaling receptor regulator activity;structural molecule activity	biological regulation;cellular localization;cellular process;digestive system process;establishment of localization;Golgi vesicle transport;intracellular protein transport;localization;macromolecule localization;multicellular organismal process;protein localization;protein transport;regulation of biological quality;regulation of body fluid levels;secretion;transport;vesicle-mediated transport	cellular anatomical entity;cytoplasm;cytoplasmic vesicle;cytosol;extracellular organelle;extracellular space;intracellular membrane-bounded organelle;intracellular organelle;membrane;membrane protein complex;organelle;protein-containing complex;site of polarized growth;vesicle	Neuroactive ligand-receptor interaction	3D-structure;Alternativesplicing;Cytoplasm;Cytoplasmicvesicle;Directproteinsequencing;Diseasevariant;ER-Golgitransport;Golgiapparatus;Hormone;Membrane;Methylation;Phosphoprotein;Proteintransport;Referenceproteome;Repeat;RNAediting;Secreted;Transport;WDrepeat	23.7695	23.7594	23.848	23.1734	23.087	23.2317
	0.304569	-0.102037	P53618	COPB_HUMAN	COPB1	Coatomer subunit beta	structural molecule activity	cellular localization;cellular process;establishment of localization;Golgi vesicle transport;intracellular protein transport;localization;macromolecule localization;protein localization;protein transport;transport;vesicle-mediated transport	cellular anatomical entity;cytoplasmic vesicle;cytosol;Golgi apparatus;intracellular membrane-bounded organelle;intracellular organelle;membrane;membrane protein complex;organelle;plasma membrane;protein-containing complex;vesicle		Acetylation;Cataract;Cellmembrane;Cytoplasm;Cytoplasmicvesicle;Diseasevariant;ER-Golgitransport;Golgiapparatus;Host-virusinteraction;Intellectualdisability;Membrane;Proteintransport;Referenceproteome;Repeat;Transport	18.6123	18.544	18.8421	18.647	18.6859	18.9716
	3.42224	0.744825	P35606	COPB2_HUMAN	COPB2	Coatomer subunit beta'	structural molecule activity	cellular localization;cellular process;establishment of localization;Golgi vesicle transport;intracellular protein transport;localization;macromolecule localization;protein localization;protein transport;transport;vesicle-mediated transport	cellular anatomical entity;cytoplasmic vesicle;cytosol;intracellular membrane-bounded organelle;intracellular organelle;membrane;membrane protein complex;organelle;protein-containing complex;vesicle		3D-structure;Acetylation;Alternativesplicing;Coiledcoil;Cytoplasm;Cytoplasmicvesicle;Directproteinsequencing;ER-Golgitransport;Golgiapparatus;Membrane;Phosphoprotein;Primarymicrocephaly;Proteintransport;Referenceproteome;Repeat;Transport;WDrepeat	22.4849	22.6074	22.5141	21.7098	21.7634	21.8987
	2.14743	0.952208	O14579	COPE_HUMAN	COPE	Coatomer subunit epsilon	structural molecule activity	cellular localization;cellular process;establishment of localization;Golgi vesicle transport;localization;macromolecule localization;protein localization;protein transport;transport;vesicle-mediated transport	cellular anatomical entity;cytoplasmic vesicle;cytosol;Golgi apparatus;intracellular membrane-bounded organelle;intracellular organelle;membrane;membrane protein complex;nucleoplasm;organelle;protein-containing complex;vesicle		3D-structure;Alternativesplicing;Cytoplasm;Cytoplasmicvesicle;Directproteinsequencing;ER-Golgitransport;Golgiapparatus;Membrane;Phosphoprotein;Proteintransport;Referenceproteome;Transport;Ublconjugation	21.7553	22.2535	22.1047	20.9098	21.0426	21.3045
	0.620047	-0.617383	Q9Y678	COPG1_HUMAN	COPG1	Coatomer subunit gamma-1	structural molecule activity	cellular localization;cellular process;cytoskeleton-dependent intracellular transport;establishment of localization;Golgi vesicle transport;intracellular protein transport;localization;macromolecule localization;microtubule-based movement;microtubule-based process;organelle localization;protein localization;protein transport;secretion;transport;vesicle-mediated transport	cellular anatomical entity;cytoplasmic vesicle;cytosol;endoplasmic reticulum;Golgi apparatus;intracellular membrane-bounded organelle;intracellular organelle;membrane;membrane protein complex;organelle;protein-containing complex;vesicle		3D-structure;Cytoplasm;Cytoplasmicvesicle;ER-Golgitransport;Golgiapparatus;Membrane;Phosphoprotein;Proteintransport;Referenceproteome;Repeat;Transport	16.3272	17.5774	17.701	17.8369	17.9623	17.6584
	1.47223	-0.56259	Q9ULV4	COR1C_HUMAN	CORO1C	Coronin-1C	actin binding;actin filament binding;binding;cytoskeletal protein binding;enzyme binding;GTPase binding;protein binding;protein-containing complex binding;small GTPase binding	anatomical structure development;biological regulation;cell motility;cellular component organization;cellular component organization or biogenesis;cellular localization;cellular process;developmental process;endocytosis;endosomal transport;endosome organization;establishment of localization;localization;macromolecule localization;membrane organization;organelle fission;organelle organization;posi…	cell cortex;cell junction;cell projection;cellular anatomical entity;cytoplasm;cytoskeleton;intracellular non-membrane-bounded organelle;intracellular organelle;membrane;membrane protein complex;non-membrane-bounded organelle;organelle;plasma membrane;protein-containing complex;synapse		3D-structure;Acetylation;Actin-binding;Alternativesplicing;Cellmembrane;Cellprojection;Coiledcoil;Cytoplasm;Cytoskeleton;Endosome;Membrane;Referenceproteome;Repeat;Synapse;WDrepeat	18.532	18.1793	18.5739	18.8891	19.2405	18.8434
	1.97852	-0.302678	Q14019	COTL1_HUMAN	COTL1	Coactosin-like protein	actin binding;actin filament binding;binding;cytoskeletal protein binding;enzyme binding;protein binding;protein-containing complex binding	biological process involved in interspecies interaction between organisms;biological regulation;cellular component organization;cellular component organization or biogenesis;cellular process;defense response to other organism;regulation of biological process;regulation of biological quality;regulation of organelle organization;response to biotic stimulus;response to external stimulus;response to …	cellular anatomical entity;cytoskeleton;cytosol;extracellular organelle;extracellular region;intracellular membrane-bounded organelle;intracellular non-membrane-bounded organelle;intracellular organelle;non-membrane-bounded organelle;nucleus;organelle;organelle lumen;site of polarized growth;vesicle		3D-structure;Acetylation;Actin-binding;Chaperone;Cytoplasm;Cytoskeleton;Directproteinsequencing;Nucleus;Referenceproteome	19.7686	19.6606	19.826	20.002	20.0156	20.1457
	0.271774	0.472614	P13073	COX41_HUMAN	COX4I1	Cytochrome c oxidase subunit 4 isoform 1, mitochondrial	active monoatomic ion transmembrane transporter activity;active transmembrane transporter activity;catalytic activity;cytochrome-c oxidase activity;electron transfer activity;inorganic cation transmembrane transporter activity;inorganic molecular entity transmembrane transporter activity;monoatomic cation transmembrane transporter activity;monoatomic ion transmembrane transporter activity;oxidore…	cellular process;cellular respiration;electron transport chain;generation of precursor metabolites and energy;metabolic process	catalytic complex;cellular anatomical entity;cytosol;intracellular membrane-bounded organelle;intracellular organelle;membrane;membrane protein complex;mitochondrion;nucleoplasm;organelle;protein-containing complex;respiratory chain complex IV	Alzheimer's disease;Cardiac muscle contraction;Huntington's disease;Oxidative phosphorylation;Parkinson's disease	3D-structure;Acetylation;Directproteinsequencing;Diseasevariant;Membrane;Mitochondrion;Mitochondrioninnermembrane;Phosphoprotein;Primarymitochondrialdisease;Referenceproteome;Transitpeptide;Transmembrane;Transmembranehelix	20.7955	22.5708	20.6453	20.8191	20.3321	21.4425
	0.521474	-0.613782	P20674	COX5A_HUMAN	COX5A	Cytochrome c oxidase subunit 5A, mitochondrial	active monoatomic ion transmembrane transporter activity;active transmembrane transporter activity;binding;catalytic activity;cation binding;cytochrome-c oxidase activity;electron transfer activity;inorganic cation transmembrane transporter activity;inorganic molecular entity transmembrane transporter activity;ion binding;metal ion binding;monoatomic cation transmembrane transporter activity;mono…	cellular process;cellular respiration;electron transport chain;generation of precursor metabolites and energy;metabolic process	catalytic complex;cellular anatomical entity;membrane;membrane protein complex;protein-containing complex;respiratory chain complex IV	Alzheimer's disease;Cardiac muscle contraction;Huntington's disease;Oxidative phosphorylation;Parkinson's disease	3D-structure;Acetylation;Directproteinsequencing;Diseasevariant;Heme;Iron;Membrane;Metal-binding;Mitochondrion;Mitochondrioninnermembrane;Phosphoprotein;Primarymitochondrialdisease;Referenceproteome;Transitpeptide	21.1519	19.7117	21.3484	21.2821	21.4015	21.3699
	0.360125	-0.355432	Q10570	CPSF1_HUMAN	CPSF1	Cleavage and polyadenylation specificity factor subunit 1	binding;enzyme binding;mRNA 3'-UTR AU-rich region binding;mRNA 3'-UTR binding;mRNA binding;nucleic acid binding;organic cyclic compound binding;protein binding;RNA binding	cellular aromatic compound metabolic process;cellular nitrogen compound metabolic process;cellular process;heterocycle metabolic process;macromolecule metabolic process;metabolic process;mRNA metabolic process;mRNA processing;nitrogen compound metabolic process;nucleobase-containing compound metabolic process;primary metabolic process;RNA metabolic process;RNA processing	cellular anatomical entity;intracellular membrane-bounded organelle;intracellular organelle;mRNA cleavage factor complex;nucleoplasm;nucleus;organelle;protein-containing complex	mRNA surveillance pathway	3D-structure;Diseasevariant;mRNAprocessing;Nucleus;Phosphoprotein;Referenceproteome;RNA-binding	16.1456	16.661	16.6746	17.1452	17.2938	16.1085
	1.88233	0.975619	O95639	CPSF4_HUMAN	CPSF4	Cleavage and polyadenylation specificity factor subunit 4	binding;cation binding;DNA binding;double-stranded DNA binding;ion binding;metal ion binding;nucleic acid binding;organic cyclic compound binding;RNA binding;sequence-specific DNA binding;sequence-specific double-stranded DNA binding;transition metal ion binding;zinc ion binding	cellular aromatic compound metabolic process;cellular nitrogen compound metabolic process;cellular process;heterocycle metabolic process;macromolecule metabolic process;metabolic process;mRNA metabolic process;mRNA processing;nitrogen compound metabolic process;nucleobase-containing compound metabolic process;primary metabolic process;RNA metabolic process;RNA processing	cellular anatomical entity;intracellular membrane-bounded organelle;intracellular organelle;mRNA cleavage factor complex;nucleoplasm;organelle;protein-containing complex	mRNA surveillance pathway	3D-structure;Alternativesplicing;Host-virusinteraction;Metal-binding;mRNAprocessing;Nucleus;Phosphoprotein;Referenceproteome;Repeat;RNA-binding;Zinc;Zinc-finger	17.4512	17.6736	17.7041	17.0467	16.5323	16.323
	2.89677	0.814229	Q16630	CPSF6_HUMAN	CPSF6	Cleavage and polyadenylation specificity factor subunit 6	binding;exon-exon junction complex binding;mRNA binding;nucleic acid binding;organic cyclic compound binding;protein-containing complex binding;ribonucleoprotein complex binding;ribosomal large subunit binding;ribosome binding;RNA binding	biological regulation;cellular aromatic compound metabolic process;cellular component assembly;cellular component organization;cellular component organization or biogenesis;cellular nitrogen compound metabolic process;cellular process;heterocycle metabolic process;localization;macromolecule metabolic process;metabolic process;mRNA metabolic process;mRNA processing;nitrogen compound metabolic proc…	cellular anatomical entity;cytoplasm;intracellular membrane-bounded organelle;intracellular organelle;membrane;mRNA cleavage factor complex;nucleoplasm;nucleus;organelle;protein-containing complex;ribonucleoprotein complex	mRNA surveillance pathway	3D-structure;Alternativesplicing;Cytoplasm;Directproteinsequencing;Methylation;mRNAprocessing;Nucleus;Phosphoprotein;Referenceproteome;RNA-binding	23.3239	23.3376	23.2535	22.5592	22.2989	22.6141
	3.78807	0.666751	Q8N684	CPSF7_HUMAN	CPSF7	Cleavage and polyadenylation specificity factor subunit 7	binding;mRNA binding;nucleic acid binding;organic cyclic compound binding;RNA binding	cellular aromatic compound metabolic process;cellular component assembly;cellular component organization;cellular component organization or biogenesis;cellular nitrogen compound metabolic process;cellular process;heterocycle metabolic process;macromolecule metabolic process;metabolic process;mRNA metabolic process;mRNA processing;nitrogen compound metabolic process;nucleobase-containing compound …	cellular anatomical entity;cytoplasm;intracellular membrane-bounded organelle;intracellular organelle;membrane;mRNA cleavage factor complex;nucleoplasm;nucleus;organelle;protein-containing complex	mRNA surveillance pathway	3D-structure;Alternativesplicing;Cytoplasm;Isopeptidebond;Methylation;mRNAprocessing;Nucleus;Phosphoprotein;Referenceproteome;RNA-binding;Ublconjugation	21.6006	21.6276	21.6409	21.0224	20.8651	20.9812
	0.117352	-0.121738	P50238	CRIP1_HUMAN	CRIP1	Cysteine-rich protein 1	amide binding;binding;cation binding;ion binding;metal ion binding;peptide binding;transition metal ion binding;zinc ion binding	anatomical structure development;biological regulation;cellular process;developmental process;DNA damage response;immune response;immune system process;intracellular signal transduction;regulation of biological process;regulation of metabolic process;reproductive process;response to abiotic stimulus;response to antibiotic;response to chemical;response to light stimulus;response to stimulus;respon…	cellular anatomical entity;cytoplasm		Acetylation;LIMdomain;Metal-binding;Methylation;Referenceproteome;Zinc	19.7045	20.4775	19.3853	20.3538	19.8661	19.7127
	2.50578	0.773865	Q9P021	CRIPT_HUMAN	CRIPT	Cysteine-rich PDZ-binding protein	binding;cytoskeletal protein binding;microtubule binding;PDZ domain binding;protein binding;protein domain specific binding;protein-containing complex binding;scaffold protein binding;tubulin binding	biological regulation;cellular aromatic compound metabolic process;cellular component organization;cellular component organization or biogenesis;cellular localization;cellular nitrogen compound metabolic process;cellular process;cytoskeleton organization;establishment of localization;heterocycle metabolic process;localization;macromolecule localization;macromolecule metabolic process;metabolic pr…	cell junction;cell projection;cellular anatomical entity;cytoplasm;dendritic spine;glutamatergic synapse;intracellular non-membrane-bounded organelle;intracellular organelle;neuron projection;neuronal cell body;non-membrane-bounded organelle;organelle;postsynapse;postsynaptic density;postsynaptic density, intracellular component;postsynaptic specialization;postsynaptic specialization, intracellul…		3D-structure;Cellprojection;Cytoplasm;Diseasevariant;Dwarfism;mRNAprocessing;mRNAsplicing;Referenceproteome;Spliceosome;Synapse	20.9316	21.0224	20.9459	20.1457	20.417	20.0156
	0.42579	-0.161623	O75390	CISY_HUMAN	CS	Citrate synthase, mitochondrial	acyltransferase activity;acyltransferase activity, acyl groups converted into alkyl on transfer;binding;catalytic activity;citrate (Si)-synthase activity;citrate synthase activity;nucleic acid binding;organic cyclic compound binding;RNA binding;transferase activity	carbohydrate metabolic process;cellular process;metabolic process;nitrogen compound metabolic process;organic acid metabolic process;primary metabolic process;small molecule metabolic process	cellular anatomical entity;extracellular organelle;intracellular membrane-bounded organelle;intracellular organelle;mitochondrion;nucleus;organelle;organelle lumen;vesicle	Citrate cycle (TCA cycle);Glyoxylate and dicarboxylate metabolism	3D-structure;Acetylation;Directproteinsequencing;Methylation;Mitochondrion;Referenceproteome;Transferase;Transitpeptide;Tricarboxylicacidcycle	18.2188	18.1877	18.2807	18.3814	18.672	18.1187
	0.770639	-0.616126	P55060	XPO2_HUMAN	CSE1L	Exportin-2	binding;enzyme binding;GTPase binding;molecular carrier activity;nuclear export signal receptor activity;nucleocytoplasmic carrier activity;protein binding;small GTPase binding	cellular localization;cellular process;establishment of localization;intracellular protein transport;localization;macromolecule localization;nuclear transport;nucleocytoplasmic transport;protein localization;protein transport;transport	cellular anatomical entity;cytoplasm;cytosol;extracellular organelle;intracellular membrane-bounded organelle;intracellular organelle;membrane;nuclear envelope;nucleoplasm;nucleus;organelle;organelle envelope;vesicle		Acetylation;Alternativesplicing;Cytoplasm;Directproteinsequencing;Nucleus;Phosphoprotein;Proteintransport;Referenceproteome;Transport	19.1789	19.3787	18.5948	19.1901	20.1704	19.6403
	0.557759	-1.03478	P01040	CYTA_HUMAN	CSTA	Cystatin-A	binding;cysteine-type endopeptidase inhibitor activity;endopeptidase inhibitor activity;endopeptidase regulator activity;enzyme binding;enzyme inhibitor activity;enzyme regulator activity;molecular function inhibitor activity;molecular function regulator activity;peptidase inhibitor activity;peptidase regulator activity;protease binding;protein binding	biological regulation;cell adhesion;cell differentiation;cellular process;developmental process;macromolecule metabolic process;macromolecule modification;metabolic process;nitrogen compound metabolic process;primary metabolic process;protein metabolic process;protein modification process;regulation of biological process;regulation of catalytic activity;regulation of metabolic process;regulation …	cellular anatomical entity;cytoplasm;cytosol;extracellular space;membrane;nucleoplasm;plasma membrane;protein-containing complex		3D-structure;Acetylation;Celladhesion;Cytoplasm;Directproteinsequencing;Ichthyosis;Proteaseinhibitor;Referenceproteome;Thiolproteaseinhibitor	22.9225	22.8442	22.1673	23.6757	25.0443	22.3184
	0.66286	-1.60344	P04080	CYTB_HUMAN	CSTB	Cystatin-B	binding;cysteine-type endopeptidase inhibitor activity;endopeptidase inhibitor activity;endopeptidase regulator activity;enzyme binding;enzyme inhibitor activity;enzyme regulator activity;molecular function inhibitor activity;molecular function regulator activity;nucleic acid binding;organic cyclic compound binding;peptidase inhibitor activity;peptidase regulator activity;protease binding;protein…	behavior;biological regulation;locomotory behavior;multicellular organismal process;regulation of biological process;regulation of catalytic activity;regulation of metabolic process;regulation of molecular function	cellular anatomical entity;cytoplasm;cytosol;external encapsulating structure;extracellular matrix;extracellular organelle;extracellular region;extracellular space;intracellular membrane-bounded organelle;intracellular non-membrane-bounded organelle;intracellular organelle;non-membrane-bounded organelle;nucleolus;nucleus;organelle;organelle lumen;vesicle		3D-structure;Acetylation;Cytoplasm;Directproteinsequencing;Diseasevariant;Epilepsy;Neurodegeneration;Nucleus;Proteaseinhibitor;Referenceproteome;Thiolproteaseinhibitor	18.4412	15.6328	18.9596	18.7074	19.9601	19.1763
	2.14919	0.355998	O60716	CTND1_HUMAN	CTNND1	Catenin delta-1	beta-catenin binding;binding;cadherin binding;cell adhesion molecule binding;enzyme binding;kinase binding;protein binding;protein kinase binding;protein tyrosine kinase binding;signaling receptor binding	biological regulation;cell adhesion;cell junction organization;cell surface receptor signaling pathway;cellular component assembly;cellular component organization;cellular component organization or biogenesis;cellular process;localization;protein stabilization;regulation of biological process;regulation of biological quality;regulation of postsynaptic membrane neurotransmitter receptor levels;reg…	cell cortex;cell junction;cell projection;cell surface;cellular anatomical entity;cytoplasm;cytosol;dendritic spine;extracellular organelle;glutamatergic synapse;hippocampal mossy fiber to CA3 synapse;intracellular membrane-bounded organelle;intracellular non-membrane-bounded organelle;intracellular organelle;membrane;membrane protein complex;midbody;neuron projection;non-membrane-bounded organel…	Adherens junction;Leukocyte transendothelial migration	3D-structure;Acetylation;Alternativeinitiation;Alternativesplicing;Celladhesion;Celljunction;Cellmembrane;Coiledcoil;Cytoplasm;Diseasevariant;Ectodermaldysplasia;Isopeptidebond;Membrane;Nucleus;Phosphoprotein;Referenceproteome;Repeat;Transcription;Transcriptionregulation;Ublconjugation;Wntsignalingpathway	17.3881	17.2965	17.1709	16.9853	16.8788	16.9234
	0.380033	-0.363564	C9JH19	C9JH19_HUMAN	CTSD	Cathepsin D	aspartic-type endopeptidase activity;aspartic-type peptidase activity;catalytic activity;catalytic activity, acting on a protein;endopeptidase activity;hydrolase activity;peptidase activity	macromolecule metabolic process;metabolic process;nitrogen compound metabolic process;primary metabolic process;protein metabolic process;proteolysis	cellular anatomical entity;extracellular space;intracellular membrane-bounded organelle;intracellular organelle;lysosome;organelle;vacuole		Aspartylprotease;Disulfidebond;Hydrolase;Lysosome;Protease;Proteomicsidentification;Referenceproteome;Signal;Zymogen	21.9847	21.3101	21.1581	21.6409	22.4601	21.4425
	0.77522	-0.177013	Q9UBR2	CATZ_HUMAN	CTSZ	Cathepsin Z	carboxypeptidase activity;catalytic activity;catalytic activity, acting on a protein;cysteine-type endopeptidase activity;cysteine-type peptidase activity;endopeptidase activity;exopeptidase activity;hydrolase activity;peptidase activity	amide metabolic process;biological regulation;developmental process;hormone metabolic process;macromolecule metabolic process;metabolic process;multicellular organismal process;nitrogen compound metabolic process;peptide metabolic process;primary metabolic process;protein maturation;protein metabolic process;protein processing;proteolysis;proteolysis involved in protein catabolic process;regulati…	cell cortex;cellular anatomical entity;coated vesicle;cytoplasm;cytoplasmic vesicle;endoplasmic reticulum;external encapsulating structure;extracellular matrix;extracellular organelle;extracellular region;extracellular space;intracellular membrane-bounded organelle;intracellular organelle;lysosome;membrane;organelle;organelle lumen;plasma membrane;vacuole;vesicle	Lysosome	3D-structure;Disulfidebond;Glycoprotein;Hydrolase;Lysosome;Protease;Referenceproteome;Signal;Thiolprotease;Zymogen	19.6731	19.6483	19.7397	19.8588	19.6907	20.0426
	0.0451409	-0.0514081	Q14247	SRC8_HUMAN	CTTN	Src substrate cortactin	binding;cadherin binding;cell adhesion molecule binding;profilin binding;protein binding	actin cytoskeleton organization;biological regulation;cell junction organization;cell motility;cell surface receptor signaling pathway;cellular anatomical entity morphogenesis;cellular component assembly;cellular component organization;cellular component organization or biogenesis;cellular localization;cellular process;cytoskeleton organization;developmental process;endocytosis;establishment of l…	cell cortex;cell junction;cell projection;cellular anatomical entity;cytoplasm;cytoplasmic vesicle;cytoskeleton;cytosol;dendritic spine;endoplasmic reticulum;Golgi apparatus;intracellular membrane-bounded organelle;intracellular non-membrane-bounded organelle;intracellular organelle;membrane;membrane protein complex;neuron projection;non-membrane-bounded organelle;organelle;plasma membrane;postsy…	Bacterial invasion of epithelial cells;Pathogenic Escherichia coli infection;Shigellosis;Tight junction	3D-structure;Acetylation;Alternativesplicing;Celljunction;Cellmembrane;Cellprojection;Coatedpit;Coiledcoil;Cytoplasm;Cytoskeleton;Endocytosis;Endoplasmicreticulum;Isopeptidebond;Membrane;Methylation;Phosphoprotein;Referenceproteome;Repeat;SH3domain;Synapse;Ublconjugation	17.7417	17.78	17.9734	17.4504	17.5532	18.6458
	0.839095	0.264279	Q96C57	CSTOS_HUMAN	CUSTOS	Protein CUSTOS		anatomical structure formation involved in morphogenesis;biological regulation;cell surface receptor signaling pathway;cellular process;developmental process;regulation of biological process;signal transduction	cellular anatomical entity;nuclear envelope;organelle envelope		Developmentalprotein;Nucleus;Phosphoprotein;Referenceproteome;Wntsignalingpathway	18.7708	18.8747	18.9884	18.5109	18.4546	18.8756
	1.51276	0.557683	Q9HCG8	CWC22_HUMAN	CWC22	Pre-mRNA-splicing factor CWC22 homolog	binding;nucleic acid binding;organic cyclic compound binding;RNA binding	biological regulation;cellular aromatic compound metabolic process;cellular nitrogen compound metabolic process;cellular process;heterocycle metabolic process;macromolecule metabolic process;metabolic process;mRNA metabolic process;mRNA processing;nitrogen compound metabolic process;nucleobase-containing compound metabolic process;primary metabolic process;regulation of biological process;regulat…	catalytic complex;cellular anatomical entity;cytosol;intracellular membrane-bounded organelle;intracellular organelle;nucleoplasm;nucleus;organelle;protein-containing complex;ribonucleoprotein complex;spliceosomal complex		3D-structure;mRNAprocessing;mRNAsplicing;Nucleus;Phosphoprotein;Referenceproteome;Spliceosome	19.2581	19.2993	19.2641	18.7858	18.3933	18.9694
	2.70363	-0.842248	Q9NXE8	CWC25_HUMAN	CWC25	Pre-mRNA-splicing factor CWC25 homolog		cellular aromatic compound metabolic process;cellular nitrogen compound metabolic process;cellular process;heterocycle metabolic process;macromolecule metabolic process;metabolic process;mRNA metabolic process;mRNA processing;nitrogen compound metabolic process;nucleobase-containing compound metabolic process;primary metabolic process;RNA metabolic process;RNA processing;RNA splicing;RNA splicing…	catalytic complex;cellular anatomical entity;intracellular membrane-bounded organelle;intracellular organelle;nucleoplasm;nucleus;organelle;protein-containing complex;ribonucleoprotein complex;spliceosomal complex		3D-structure;Alternativesplicing;Coiledcoil;Isopeptidebond;mRNAprocessing;mRNAsplicing;Nucleus;Phosphoprotein;Referenceproteome;Spliceosome;Ublconjugation	19.9882	19.7003	19.8108	20.6276	20.5638	20.8346
	0.188323	0.223292	Q6UX04	CWC27_HUMAN	CWC27	Spliceosome-associated protein CWC27 homolog		cellular aromatic compound metabolic process;cellular nitrogen compound metabolic process;cellular process;heterocycle metabolic process;macromolecule metabolic process;metabolic process;mRNA metabolic process;mRNA processing;nitrogen compound metabolic process;nucleobase-containing compound metabolic process;primary metabolic process;protein folding;RNA metabolic process;RNA processing;RNA splic…	catalytic complex;cellular anatomical entity;nucleoplasm;protein-containing complex;ribonucleoprotein complex;spliceosomal complex		3D-structure;Acetylation;Alternativesplicing;Coiledcoil;Diseasevariant;Dwarfism;Glycoprotein;Intellectualdisability;Nucleus;Phosphoprotein;Referenceproteome;Retinitispigmentosa	16.2785	17.0958	16.8789	17.1066	15.807	16.6697
	1.68094	0.291217	Q2TBE0	C19L2_HUMAN	CWF19L2	CWF19-like protein 2		cellular aromatic compound metabolic process;cellular nitrogen compound metabolic process;cellular process;heterocycle metabolic process;macromolecule metabolic process;metabolic process;mRNA metabolic process;mRNA processing;nitrogen compound metabolic process;nucleobase-containing compound metabolic process;primary metabolic process;RNA metabolic process;RNA processing;RNA splicing;RNA splicing…	cellular anatomical entity;nucleoplasm;protein-containing complex;ribonucleoprotein complex;spliceosomal complex		3D-structure;Alternativesplicing;Coiledcoil;Isopeptidebond;Phosphoprotein;Referenceproteome;Ublconjugation	21.5117	21.6096	21.6453	21.3857	21.1642	21.343
	0.69165	-0.590982	P99999	CYC_HUMAN	CYCS	Cytochrome c	binding;catalytic activity;cation binding;electron transfer activity;heme binding;ion binding;metal ion binding;organic cyclic compound binding;oxidoreductase activity;tetrapyrrole binding	biological regulation;cellular process;cellular respiration;electron transport chain;generation of precursor metabolites and energy;intracellular signal transduction;metabolic process;positive regulation of catalytic activity;regulation of biological process;regulation of catalytic activity;regulation of metabolic process;regulation of molecular function;signal transduction	cellular anatomical entity;cytosol;intracellular membrane-bounded organelle;intracellular organelle;membrane;mitochondrion;nucleus;organelle;organelle lumen;protein-containing complex	Alzheimer's disease;Amyotrophic lateral sclerosis (ALS);Apoptosis;Colorectal cancer;Huntington's disease;ko05152;p53 signaling pathway;Parkinson's disease;Pathways in cancer;Small cell lung cancer;Toxoplasmosis;Viral myocarditis	3D-structure;Acetylation;Apoptosis;Directproteinsequencing;Diseasevariant;Electrontransport;Heme;Iron;Metal-binding;Mitochondrion;Phosphoprotein;Referenceproteome;Respiratorychain;Transport	17.4104	18.4683	17.5816	18.6759	18.5599	17.9974
	0.082034	0.188955	P98082	DAB2_HUMAN	DAB2	Disabled homolog 2	binding;cargo adaptor activity;cargo receptor activity;clathrin adaptor activity;lipoprotein particle receptor binding;low-density lipoprotein particle receptor binding;molecular adaptor activity;protein binding;protein-macromolecule adaptor activity;signaling receptor binding;SMAD binding	biological regulation;cell differentiation;cell surface receptor signaling pathway;cellular component assembly;cellular component organization;cellular component organization or biogenesis;cellular localization;cellular process;developmental process;endocytosis;establishment of localization;localization;macromolecule localization;programmed cell death;protein localization;protein transport;protei…	cell junction;cellular anatomical entity;coated vesicle;cytoplasm;cytoplasmic vesicle;cytosol;intracellular membrane-bounded organelle;intracellular organelle;membrane;organelle;plasma membrane;vesicle	Endocytosis	3D-structure;Acetylation;Alternativesplicing;Apoptosis;Coatedpit;Cytoplasm;Cytoplasmicvesicle;Developmentalprotein;Differentiation;Endocytosis;Membrane;Phosphoprotein;Proteintransport;Referenceproteome;Transport;Tumorsuppressor;Wntsignalingpathway	18.6873	18.2219	17.6509	16.4866	18.6703	18.8362
	0.67691	-0.31672	P14868	SYDC_HUMAN	DARS1	Aspartate--tRNA ligase, cytoplasmic	adenyl nucleotide binding;adenyl ribonucleotide binding;aminoacylase activity;aminoacyl-tRNA ligase activity;anion binding;aspartate-tRNA ligase activity;ATP binding;binding;carbohydrate derivative binding;catalytic activity;catalytic activity, acting on a nucleic acid;catalytic activity, acting on a tRNA;catalytic activity, acting on RNA;heterocyclic compound binding;hydrolase activity;hydrolase…	amide metabolic process;amino acid metabolic process;biosynthetic process;cellular aromatic compound metabolic process;cellular component assembly;cellular component organization;cellular component organization or biogenesis;cellular nitrogen compound metabolic process;cellular process;heterocycle metabolic process;macromolecule biosynthetic process;macromolecule metabolic process;metabolic proce…	catalytic complex;cell junction;cellular anatomical entity;cytoplasm;cytosol;extracellular organelle;membrane;organelle;protein-containing complex;synapse;vesicle	Aminoacyl-tRNA biosynthesis	3D-structure;Acetylation;Alternativesplicing;Aminoacyl-tRNAsynthetase;ATP-binding;Cytoplasm;Diseasevariant;Ligase;Nucleotide-binding;Phosphoprotein;Proteinbiosynthesis;Referenceproteome	18.3399	17.902	17.7285	18.2781	18.1325	18.51
	0.489186	0.702792	P81605	DCD_HUMAN	DCD	Dermcidin	binding;catalytic activity;catalytic activity, acting on a protein;cation binding;channel activity;hydrolase activity;ion binding;lipid binding;metal ion binding;monoatomic ion channel activity;monoatomic ion transmembrane transporter activity;nucleic acid binding;organic cyclic compound binding;passive transmembrane transporter activity;peptidase activity;RNA binding;transmembrane transporter ac…	biological process involved in interspecies interaction between organisms;biological process involved in symbiotic interaction;cell killing;cellular process;defense response to other organism;killing of cells of another organism;macromolecule metabolic process;metabolic process;nitrogen compound metabolic process;primary metabolic process;protein metabolic process;proteolysis;response to biotic s…	cellular anatomical entity;extracellular organelle;extracellular region;membrane;organelle;vesicle		3D-structure;Acetylation;Alternativesplicing;Antibiotic;Antimicrobial;Directproteinsequencing;Fungicide;Glycoprotein;Hydrolase;Manganese;Membrane;Metal-binding;Protease;Proteoglycan;Referenceproteome;Secreted;Signal;Transmembrane;Transmembranehelix;Zinc	27.2077	25.6458	25.1757	25.5345	25.2571	25.1293
	0.828439	-0.261895	Q92499	DDX1_HUMAN	DDX1	ATP-dependent RNA helicase DDX1	adenyl nucleotide binding;adenyl ribonucleotide binding;anion binding;ATP binding;ATP hydrolysis activity;ATP-dependent activity;ATP-dependent activity, acting on DNA;ATP-dependent activity, acting on RNA;binding;carbohydrate derivative binding;catalytic activity;catalytic activity, acting on a nucleic acid;catalytic activity, acting on DNA;catalytic activity, acting on RNA;chromatin binding;DNA …	biological process involved in interspecies interaction between organisms;biological regulation;cellular aromatic compound metabolic process;cellular component assembly;cellular component organization;cellular component organization or biogenesis;cellular localization;cellular nitrogen compound metabolic process;cellular process;chromosome organization;defense response to other organism;DNA confo…	catalytic complex;cellular anatomical entity;cytoplasm;cytosol;intracellular membrane-bounded organelle;intracellular non-membrane-bounded organelle;intracellular organelle;membrane;mitochondrion;non-membrane-bounded organelle;nucleoplasm;nucleus;organelle;protein-containing complex;ribonucleoprotein complex		3D-structure;Acetylation;Activator;Alternativesplicing;Antiviraldefense;ATP-binding;Cytoplasm;DNA-binding;Exonuclease;Helicase;Host-virusinteraction;Hydrolase;Immunity;Innateimmunity;Isopeptidebond;Mitochondrion;mRNAprocessing;Nuclease;Nucleotide-binding;Nucleus;Phosphoprotein;Referenceproteome;RNA-binding;Transcription;Transcriptionregulation;tRNAprocessing;Ublconjugation	20.002	19.6468	20.0951	20.1581	20.0951	20.2764
	1.21799	0.205416	Q13206	DDX10_HUMAN	DDX10	Probable ATP-dependent RNA helicase DDX10	adenyl nucleotide binding;adenyl ribonucleotide binding;anion binding;ATP binding;ATP hydrolysis activity;ATP-dependent activity;ATP-dependent activity, acting on RNA;binding;carbohydrate derivative binding;catalytic activity;catalytic activity, acting on a nucleic acid;catalytic activity, acting on RNA;helicase activity;heterocyclic compound binding;hydrolase activity;hydrolase activity, acting …	anatomical structure development;cellular aromatic compound metabolic process;cellular nitrogen compound metabolic process;cellular process;developmental process;heterocycle metabolic process;macromolecule metabolic process;metabolic process;nitrogen compound metabolic process;nucleobase-containing compound metabolic process;primary metabolic process;RNA metabolic process;RNA processing;rRNA meta…	cellular anatomical entity;intracellular membrane-bounded organelle;intracellular organelle;nucleus;organelle		3D-structure;Acetylation;ATP-binding;Helicase;Hydrolase;Isopeptidebond;Nucleotide-binding;Phosphoprotein;Referenceproteome;RNA-binding;Ublconjugation	18.0468	17.8729	18.0096	17.8843	17.7431	17.6857
	3.46356	-0.548882	Q92841	DDX17_HUMAN	DDX17	Probable ATP-dependent RNA helicase DDX17	adenyl nucleotide binding;adenyl ribonucleotide binding;anion binding;ATP binding;ATP hydrolysis activity;ATP-dependent activity;ATP-dependent activity, acting on RNA;binding;carbohydrate derivative binding;catalytic activity;catalytic activity, acting on a nucleic acid;catalytic activity, acting on RNA;helicase activity;heterocyclic compound binding;hydrolase activity;hydrolase activity, acting …	biological process involved in interspecies interaction between organisms;biological regulation;cell differentiation;cellular aromatic compound metabolic process;cellular nitrogen compound metabolic process;cellular process;defense response to other organism;developmental process;heterocycle metabolic process;immune system process;macromolecule metabolic process;metabolic process;miRNA metabolic …	cellular anatomical entity;cytoplasm;cytosol;intracellular membrane-bounded organelle;intracellular non-membrane-bounded organelle;intracellular organelle;membrane;non-membrane-bounded organelle;nucleolus;nucleoplasm;nucleus;organelle;protein-containing complex;ribonucleoprotein complex		3D-structure;Acetylation;Alternativeinitiation;Alternativesplicing;Antiviraldefense;ATP-binding;Cytoplasm;Directproteinsequencing;Helicase;Hydrolase;Immunity;Isopeptidebond;Methylation;mRNAprocessing;mRNAsplicing;Nucleotide-binding;Nucleus;Phosphoprotein;Referenceproteome;RNA-binding;RNA-mediatedgenesilencing;rRNAprocessing;Transcription;Transcriptionregulation;Ublconjugation	19.8671	19.9166	19.8776	20.3752	20.4067	20.5261
	2.54845	0.445424	Q9NVP1	DDX18_HUMAN	DDX18	ATP-dependent RNA helicase DDX18	adenyl nucleotide binding;adenyl ribonucleotide binding;anion binding;ATP binding;ATP hydrolysis activity;ATP-dependent activity;ATP-dependent activity, acting on RNA;binding;carbohydrate derivative binding;catalytic activity;catalytic activity, acting on a nucleic acid;catalytic activity, acting on RNA;helicase activity;heterocyclic compound binding;hydrolase activity;hydrolase activity, acting …	cellular aromatic compound metabolic process;cellular nitrogen compound metabolic process;cellular process;heterocycle metabolic process;macromolecule metabolic process;metabolic process;nitrogen compound metabolic process;nucleobase-containing compound metabolic process;primary metabolic process;RNA metabolic process;RNA processing;rRNA metabolic process;rRNA processing	cellular anatomical entity;chromosome;intracellular non-membrane-bounded organelle;intracellular organelle;membrane;non-membrane-bounded organelle;nucleolus;organelle		3D-structure;ATP-binding;Chromosome;Directproteinsequencing;Helicase;Hydrolase;Nucleotide-binding;Nucleus;Referenceproteome;RNA-binding	21.1332	21.0886	21.2877	20.7876	20.6886	20.6971
	0.108277	-0.151396	Q9UHI6	DDX20_HUMAN	DDX20	Probable ATP-dependent RNA helicase DDX20	adenyl nucleotide binding;adenyl ribonucleotide binding;anion binding;ATP binding;ATP hydrolysis activity;ATP-dependent activity;ATP-dependent activity, acting on RNA;binding;carbohydrate derivative binding;catalytic activity;catalytic activity, acting on a nucleic acid;catalytic activity, acting on RNA;DNA binding;DNA-binding transcription factor binding;enzyme binding;helicase activity;heterocy…	anatomical structure development;biological regulation;cell development;cellular aromatic compound metabolic process;cellular component assembly;cellular component organization;cellular component organization or biogenesis;cellular nitrogen compound metabolic process;cellular process;developmental process;heterocycle metabolic process;macromolecule metabolic process;metabolic process;nitrogen com…	cellular anatomical entity;cytoplasm;cytoskeleton;cytosol;intracellular membrane-bounded organelle;intracellular non-membrane-bounded organelle;intracellular organelle;membrane;non-membrane-bounded organelle;nucleoplasm;nucleus;organelle;protein-containing complex;transcription regulator complex;transcription repressor complex	RNA transport	3D-structure;Alternativesplicing;ATP-binding;Cytoplasm;DNA-binding;Helicase;Hydrolase;mRNAprocessing;mRNAsplicing;Nucleotide-binding;Nucleus;Phosphoprotein;Referenceproteome	16.2391	15.6496	16.1477	15.8236	17.0939	15.5731
	2.65854	0.719467	Q9NR30	DDX21_HUMAN	DDX21	Nucleolar RNA helicase 2	7SK snRNA binding;adenyl nucleotide binding;adenyl ribonucleotide binding;anion binding;ATP binding;ATP hydrolysis activity;ATP-dependent activity;ATP-dependent activity, acting on RNA;binding;carbohydrate derivative binding;catalytic activity;catalytic activity, acting on a nucleic acid;catalytic activity, acting on RNA;double-stranded RNA binding;enzyme inhibitor activity;enzyme regulator activ…	biological process involved in interspecies interaction between organisms;biological regulation;biosynthetic process;cell differentiation;cellular aromatic compound metabolic process;cellular component organization;cellular component organization or biogenesis;cellular nitrogen compound metabolic process;cellular process;chromatin organization;defense response to other organism;developmental proc…	catalytic complex;cellular anatomical entity;chromosome;cytosol;intracellular membrane-bounded organelle;intracellular non-membrane-bounded organelle;intracellular organelle;membrane;mitochondrion;non-membrane-bounded organelle;nucleolus;nucleoplasm;organelle;protein-containing complex		3D-structure;Acetylation;Alternativesplicing;Antiviraldefense;ATP-binding;Cytoplasm;Directproteinsequencing;Helicase;Hydrolase;Immunity;Innateimmunity;Isopeptidebond;Mitochondrion;Nucleotide-binding;Nucleus;Phosphoprotein;Referenceproteome;Repeat;RNA-binding;rRNAprocessing;Transcription;Ublconjugation	22.2933	22.3699	22.4996	21.7389	21.502	21.7634
	2.92028	0.375036	Q9BUQ8	DDX23_HUMAN	DDX23	Probable ATP-dependent RNA helicase DDX23	adenyl nucleotide binding;adenyl ribonucleotide binding;anion binding;ATP binding;ATP hydrolysis activity;ATP-dependent activity;ATP-dependent activity, acting on RNA;binding;carbohydrate derivative binding;catalytic activity;catalytic activity, acting on a nucleic acid;catalytic activity, acting on RNA;helicase activity;heterocyclic compound binding;hydrolase activity;hydrolase activity, acting …	cellular aromatic compound metabolic process;cellular component assembly;cellular component organization;cellular component organization or biogenesis;cellular nitrogen compound metabolic process;cellular process;chromatin organization;heterocycle metabolic process;macromolecule metabolic process;metabolic process;mRNA metabolic process;mRNA processing;nitrogen compound metabolic process;nucleoba…	catalytic complex;cellular anatomical entity;extracellular organelle;intracellular membrane-bounded organelle;intracellular non-membrane-bounded organelle;intracellular organelle;non-membrane-bounded organelle;nucleolus;nucleoplasm;nucleus;organelle;protein-containing complex;protein-DNA complex;ribonucleoprotein complex;small nuclear ribonucleoprotein complex;spliceosomal complex;vesicle	Spliceosome	3D-structure;Alternativesplicing;ATP-binding;Chromosome;Directproteinsequencing;Helicase;Hydrolase;Isopeptidebond;mRNAprocessing;mRNAsplicing;Nucleotide-binding;Nucleus;Phosphoprotein;Referenceproteome;Spliceosome;Ublconjugation	21.5213	21.4972	21.6096	21.1206	21.2243	21.1581
	2.03736	0.318605	Q9GZR7	DDX24_HUMAN	DDX24	ATP-dependent RNA helicase DDX24	adenyl nucleotide binding;adenyl ribonucleotide binding;anion binding;ATP binding;ATP hydrolysis activity;ATP-dependent activity;ATP-dependent activity, acting on RNA;binding;carbohydrate derivative binding;catalytic activity;catalytic activity, acting on a nucleic acid;catalytic activity, acting on RNA;helicase activity;heterocyclic compound binding;hydrolase activity;hydrolase activity, acting …	cellular aromatic compound metabolic process;cellular nitrogen compound metabolic process;cellular process;heterocycle metabolic process;macromolecule metabolic process;metabolic process;nitrogen compound metabolic process;nucleobase-containing compound metabolic process;primary metabolic process;RNA metabolic process	cellular anatomical entity;intracellular non-membrane-bounded organelle;intracellular organelle;membrane;non-membrane-bounded organelle;nucleolus;organelle		Acetylation;Alternativesplicing;ATP-binding;Helicase;Hydrolase;Isopeptidebond;Nucleotide-binding;Phosphoprotein;Referenceproteome;RNA-binding;Ublconjugation	20.4576	20.4273	20.5638	20.2535	20.0691	20.1704
	0.815934	0.28907	Q96GQ7	DDX27_HUMAN	DDX27	Probable ATP-dependent RNA helicase DDX27	adenyl nucleotide binding;adenyl ribonucleotide binding;anion binding;ATP binding;ATP hydrolysis activity;ATP-dependent activity;ATP-dependent activity, acting on RNA;binding;carbohydrate derivative binding;catalytic activity;catalytic activity, acting on a nucleic acid;catalytic activity, acting on RNA;helicase activity;heterocyclic compound binding;hydrolase activity;hydrolase activity, acting …	cellular aromatic compound metabolic process;cellular nitrogen compound metabolic process;cellular process;heterocycle metabolic process;macromolecule metabolic process;metabolic process;nitrogen compound metabolic process;nucleobase-containing compound metabolic process;primary metabolic process;RNA metabolic process;RNA processing;rRNA metabolic process;rRNA processing	cellular anatomical entity;chromosome;intracellular non-membrane-bounded organelle;intracellular organelle;non-membrane-bounded organelle;nucleolus;organelle		ATP-binding;Chromosome;Helicase;Hydrolase;Nucleotide-binding;Nucleus;Phosphoprotein;Referenceproteome;Ribosomebiogenesis;rRNAprocessing	18.1691	18.3995	18.5791	17.8926	18.1033	18.2845
	0.260051	0.036012	O00571	DDX3X_HUMAN	DDX3X	ATP-dependent RNA helicase DDX3X	adenyl nucleotide binding;adenyl ribonucleotide binding;anion binding;annealing activity;ATP binding;ATP hydrolysis activity;ATP-dependent activity;ATP-dependent activity, acting on DNA;ATP-dependent activity, acting on RNA;binding;cadherin binding;carbohydrate derivative binding;catalytic activity;catalytic activity, acting on a nucleic acid;catalytic activity, acting on DNA;catalytic activity, …	biological process involved in interspecies interaction between organisms;biological regulation;cell differentiation;cell surface receptor signaling pathway;cellular aromatic compound metabolic process;cellular component assembly;cellular component organization;cellular component organization or biogenesis;cellular localization;cellular nitrogen compound metabolic process;cellular process;chemica…	cell leading edge;cell projection;cellular anatomical entity;centrosome;cytoplasm;cytosol;extracellular organelle;extracellular region;intracellular membrane-bounded organelle;intracellular non-membrane-bounded organelle;intracellular organelle;membrane;microtubule organizing center;non-membrane-bounded organelle;nucleoplasm;nucleus;organelle;organelle lumen;plasma membrane;protein-containing com…	RIG-I-like receptor signaling pathway	3D-structure;Acetylation;Alternativesplicing;Apoptosis;ATP-binding;Cellmembrane;Cellprojection;Chromosomepartition;Cytoplasm;Cytoskeleton;Directproteinsequencing;Diseasevariant;DNA-binding;Helicase;Host-virusinteraction;Hydrolase;Immunity;Inflammasome;Innateimmunity;Intellectualdisability;Isopeptidebond;Membrane;Methylation;Nucleotide-binding;Nucleus;Phosphoprotein;Referenceproteome;Ribosomebioge…	21.4425	21.6006	21.4375	21.4825	21.4375	21.4526
	0.933753	1.07686	O15523	DDX3Y_HUMAN	DDX3Y	ATP-dependent RNA helicase DDX3Y	adenyl nucleotide binding;adenyl ribonucleotide binding;anion binding;ATP binding;ATP hydrolysis activity;ATP-dependent activity;ATP-dependent activity, acting on RNA;binding;carbohydrate derivative binding;catalytic activity;catalytic activity, acting on a nucleic acid;catalytic activity, acting on RNA;DNA binding;helicase activity;heterocyclic compound binding;hydrolase activity;hydrolase activ…	cell differentiation;cellular process;developmental process;reproductive process	cellular anatomical entity;cytosol;intracellular membrane-bounded organelle;intracellular non-membrane-bounded organelle;intracellular organelle;membrane;non-membrane-bounded organelle;nucleoplasm;nucleus;organelle	RIG-I-like receptor signaling pathway	Acetylation;Alternativesplicing;ATP-binding;Cytoplasm;DNA-binding;Helicase;Hydrolase;Isopeptidebond;Methylation;Nucleotide-binding;Nucleus;Phosphoprotein;Referenceproteome;RNA-binding;Ublconjugation	17.2513	17.4515	17.3943	17.3044	16.0777	15.4845
	4.15533	-0.683439	Q9UJV9	DDX41_HUMAN	DDX41	Probable ATP-dependent RNA helicase DDX41	adenyl nucleotide binding;adenyl ribonucleotide binding;anion binding;ATP binding;ATP hydrolysis activity;ATP-dependent activity;ATP-dependent activity, acting on RNA;binding;carbohydrate derivative binding;catalytic activity;catalytic activity, acting on a nucleic acid;catalytic activity, acting on RNA;cation binding;helicase activity;heterocyclic compound binding;hydrolase activity;hydrolase ac…	cell differentiation;cell population proliferation;cellular aromatic compound metabolic process;cellular nitrogen compound metabolic process;cellular process;developmental process;heterocycle metabolic process;macromolecule metabolic process;metabolic process;mRNA metabolic process;mRNA processing;nitrogen compound metabolic process;nucleobase-containing compound metabolic process;primary metabol…	catalytic complex;cellular anatomical entity;cytosol;intracellular membrane-bounded organelle;intracellular organelle;membrane;nucleoplasm;nucleus;organelle;protein-containing complex;ribonucleoprotein complex;spliceosomal complex		3D-structure;ATP-binding;Diseasevariant;Helicase;Hydrolase;Isopeptidebond;Metal-binding;mRNAprocessing;mRNAsplicing;Nucleotide-binding;Nucleus;Phosphoprotein;Referenceproteome;RNA-binding;Spliceosome;Ublconjugation;Zinc;Zinc-finger	21.8538	21.8346	21.8987	22.5961	22.4775	22.5638
	1.39184	0.519398	Q86XP3	DDX42_HUMAN	DDX42	ATP-dependent RNA helicase DDX42	adenyl nucleotide binding;adenyl ribonucleotide binding;anion binding;ATP binding;ATP hydrolysis activity;ATP-dependent activity;ATP-dependent activity, acting on RNA;binding;carbohydrate derivative binding;catalytic activity;catalytic activity, acting on a nucleic acid;catalytic activity, acting on RNA;helicase activity;heterocyclic compound binding;hydrolase activity;hydrolase activity, acting …	biological regulation;cellular localization;cellular process;localization;macromolecule localization;protein localization;regulation of biological process	cellular anatomical entity;cytoplasm;cytosol;intracellular membrane-bounded organelle;intracellular organelle;membrane;nucleoplasm;nucleus;organelle	Spliceosome	3D-structure;Acetylation;Alternativesplicing;ATP-binding;Coiledcoil;Cytoplasm;Helicase;Hydrolase;Isopeptidebond;Methylation;Nucleotide-binding;Nucleus;Phosphoprotein;Referenceproteome;RNA-binding;Ublconjugation	18.2988	18.064	18.2933	17.918	17.3975	17.7824
	0.324229	-0.417316	A0A0C4DG89	A0A0C4DG89_HUMAN	DDX46	RNA helicase	adenyl nucleotide binding;adenyl ribonucleotide binding;anion binding;ATP binding;ATP-dependent activity;ATP-dependent activity, acting on RNA;binding;carbohydrate derivative binding;catalytic activity;catalytic activity, acting on a nucleic acid;catalytic activity, acting on RNA;helicase activity;heterocyclic compound binding;hydrolase activity;ion binding;nucleic acid binding;nucleoside phospha…		cellular anatomical entity		ATP-binding;Helicase;Hydrolase;Nucleotide-binding;Proteomicsidentification;Referenceproteome	20.3101	19.0642	19.1579	19.3648	19.8648	20.5545
	0.565985	0.0879021	Q7L014	DDX46_HUMAN	DDX46	Probable ATP-dependent RNA helicase DDX46	adenyl nucleotide binding;adenyl ribonucleotide binding;anion binding;ATP binding;ATP hydrolysis activity;ATP-dependent activity;ATP-dependent activity, acting on RNA;binding;carbohydrate derivative binding;catalytic activity;catalytic activity, acting on a nucleic acid;catalytic activity, acting on RNA;helicase activity;heterocyclic compound binding;hydrolase activity;hydrolase activity, acting …	cellular aromatic compound metabolic process;cellular component assembly;cellular component organization;cellular component organization or biogenesis;cellular nitrogen compound metabolic process;cellular process;heterocycle metabolic process;macromolecule metabolic process;metabolic process;mRNA metabolic process;mRNA processing;nitrogen compound metabolic process;nucleobase-containing compound …	cellular anatomical entity;intracellular membrane-bounded organelle;intracellular organelle;membrane;nucleoplasm;nucleus;organelle;protein-containing complex;ribonucleoprotein complex;small nuclear ribonucleoprotein complex;spliceosomal complex	Spliceosome	3D-structure;Acetylation;ATP-binding;Coiledcoil;Helicase;Hydrolase;Isopeptidebond;Lipoprotein;Membrane;mRNAprocessing;mRNAsplicing;Myristate;Nucleotide-binding;Nucleus;Phosphoprotein;Referenceproteome;RNA-binding;Ublconjugation	23.8093	23.8093	23.7796	23.7695	23.5754	23.7895
	2.81803	0.814672	Q9H0S4	DDX47_HUMAN	DDX47	Probable ATP-dependent RNA helicase DDX47	adenyl nucleotide binding;adenyl ribonucleotide binding;anion binding;ATP binding;ATP hydrolysis activity;ATP-dependent activity;ATP-dependent activity, acting on RNA;binding;carbohydrate derivative binding;catalytic activity;catalytic activity, acting on a nucleic acid;catalytic activity, acting on RNA;helicase activity;heterocyclic compound binding;hydrolase activity;hydrolase activity, acting …	biological regulation;cell surface receptor signaling pathway;cellular aromatic compound metabolic process;cellular nitrogen compound metabolic process;cellular process;heterocycle metabolic process;macromolecule metabolic process;metabolic process;mRNA metabolic process;mRNA processing;nitrogen compound metabolic process;nucleobase-containing compound metabolic process;primary metabolic process;…	cellular anatomical entity;intracellular membrane-bounded organelle;intracellular non-membrane-bounded organelle;intracellular organelle;membrane;non-membrane-bounded organelle;nucleolus;nucleoplasm;nucleus;organelle		3D-structure;Acetylation;Alternativesplicing;Apoptosis;ATP-binding;Directproteinsequencing;Helicase;Hydrolase;mRNAprocessing;mRNAsplicing;Nucleotide-binding;Nucleus;Phosphoprotein;Referenceproteome;RNA-binding;rRNAprocessing	21.7553	21.7955	21.654	20.9316	20.7471	21.0821
	3.09376	-0.621396	P17844	DDX5_HUMAN	DDX5	Probable ATP-dependent RNA helicase DDX5	adenyl nucleotide binding;adenyl ribonucleotide binding;anion binding;ATP binding;ATP hydrolysis activity;ATP-dependent activity;ATP-dependent activity, acting on RNA;binding;calcium-dependent protein binding;calmodulin binding;carbohydrate derivative binding;catalytic activity;catalytic activity, acting on a nucleic acid;catalytic activity, acting on RNA;chromatin binding;DNA-binding transcripti…	biological regulation;biosynthetic process;catabolic process;cell differentiation;cell surface receptor signaling pathway;cellular aromatic compound metabolic process;cellular nitrogen compound metabolic process;cellular process;developmental process;DNA-templated transcription;heterocycle metabolic process;intracellular signal transduction;macromolecule biosynthetic process;macromolecule catabol…	catalytic complex;cellular anatomical entity;cytoplasm;cytosol;extracellular organelle;intracellular membrane-bounded organelle;intracellular non-membrane-bounded organelle;intracellular organelle;membrane;non-membrane-bounded organelle;nucleolus;nucleoplasm;nucleus;organelle;protein-containing complex;ribonucleoprotein complex;spliceosomal complex;vesicle	Spliceosome	3D-structure;Acetylation;Alternativesplicing;ATP-binding;Biologicalrhythms;Cytoplasm;Helicase;Hydrolase;Isopeptidebond;mRNAprocessing;mRNAsplicing;Nucleotide-binding;Nucleus;Phosphoprotein;Referenceproteome;RNA-binding;Spliceosome;Transcription;Transcriptionregulation;Ublconjugation	22.9601	23.087	22.8708	23.6209	23.5404	23.6209
	0.861704	0.500203	Q9BQ39	DDX50_HUMAN	DDX50	ATP-dependent RNA helicase DDX50	adenyl nucleotide binding;adenyl ribonucleotide binding;anion binding;ATP binding;ATP hydrolysis activity;ATP-dependent activity;ATP-dependent activity, acting on RNA;binding;carbohydrate derivative binding;catalytic activity;catalytic activity, acting on a nucleic acid;catalytic activity, acting on RNA;helicase activity;heterocyclic compound binding;hydrolase activity;hydrolase activity, acting …		cellular anatomical entity;intracellular non-membrane-bounded organelle;intracellular organelle;membrane;non-membrane-bounded organelle;nucleolus;organelle;plasma membrane		3D-structure;ATP-binding;Helicase;Hydrolase;Isopeptidebond;Nucleotide-binding;Nucleus;Phosphoprotein;Referenceproteome;RNA-binding;Ublconjugation	18.0025	18.041	17.8727	17.1786	17.2359	18.001
	1.38375	0.555421	Q9Y2R4	DDX52_HUMAN	DDX52	Probable ATP-dependent RNA helicase DDX52	adenyl nucleotide binding;adenyl ribonucleotide binding;anion binding;ATP binding;ATP hydrolysis activity;ATP-dependent activity;ATP-dependent activity, acting on RNA;binding;carbohydrate derivative binding;catalytic activity;catalytic activity, acting on a nucleic acid;catalytic activity, acting on RNA;helicase activity;heterocyclic compound binding;hydrolase activity;hydrolase activity, acting …	cellular aromatic compound metabolic process;cellular nitrogen compound metabolic process;cellular process;heterocycle metabolic process;macromolecule metabolic process;metabolic process;nitrogen compound metabolic process;nucleobase-containing compound metabolic process;primary metabolic process;RNA metabolic process;RNA processing;rRNA metabolic process;rRNA processing	cellular anatomical entity;intracellular non-membrane-bounded organelle;intracellular organelle;membrane;non-membrane-bounded organelle;nucleolus;nucleoplasm;organelle		3D-structure;Acetylation;ATP-binding;Helicase;Hydrolase;Nucleotide-binding;Nucleus;Phosphoprotein;Referenceproteome;RNA-binding	19.5915	19.2778	19.3467	18.6062	18.7887	19.1549
	2.64201	0.97527	Q8NHQ9	DDX55_HUMAN	DDX55	ATP-dependent RNA helicase DDX55	adenyl nucleotide binding;adenyl ribonucleotide binding;anion binding;ATP binding;ATP hydrolysis activity;ATP-dependent activity;ATP-dependent activity, acting on RNA;binding;carbohydrate derivative binding;catalytic activity;catalytic activity, acting on a nucleic acid;catalytic activity, acting on RNA;helicase activity;heterocyclic compound binding;hydrolase activity;hydrolase activity, acting …		cellular anatomical entity;cytosol;intracellular non-membrane-bounded organelle;intracellular organelle;membrane;non-membrane-bounded organelle;nucleolus;nucleoplasm;organelle		Alternativesplicing;ATP-binding;Helicase;Hydrolase;Nucleotide-binding;Phosphoprotein;Referenceproteome;RNA-binding	19.7949	19.3839	19.4248	18.5126	18.6638	18.5014
	0.86021	0.713844	P26196	DDX6_HUMAN	DDX6	Probable ATP-dependent RNA helicase DDX6	adenyl nucleotide binding;adenyl ribonucleotide binding;anion binding;ATP binding;ATP hydrolysis activity;ATP-dependent activity;ATP-dependent activity, acting on RNA;binding;cadherin binding;carbohydrate derivative binding;catalytic activity;catalytic activity, acting on a nucleic acid;catalytic activity, acting on RNA;cell adhesion molecule binding;helicase activity;heterocyclic compound bindin…	biological regulation;cell differentiation;cellular component assembly;cellular component organization;cellular component organization or biogenesis;cellular process;developmental process;multicellular organismal process;organelle assembly;organelle organization;regulation of biological process;regulation of metabolic process;regulation of translation;regulatory ncRNA-mediated gene silencing;vira…	cellular anatomical entity;cytoplasm;cytosol;intracellular membrane-bounded organelle;intracellular non-membrane-bounded organelle;intracellular organelle;membrane;non-membrane-bounded organelle;nucleus;organelle;protein-containing complex;ribonucleoprotein complex;RNAi effector complex	RNA degradation	3D-structure;ATP-binding;Chromosomalrearrangement;Cytoplasm;Diseasevariant;Helicase;Hydrolase;Intellectualdisability;Nucleotide-binding;Nucleus;Phosphoprotein;Proto-oncogene;Referenceproteome;RNA-binding;Ublconjugation	17.5519	17.7016	17.518	17.3637	16.1241	17.1423
	0.702292	0.470374	Q16698	DECR_HUMAN	DECR1	2,4-dienoyl-CoA reductase [(3E)-enoyl-CoA-producing], mitochondrial	2,4-dienoyl-CoA reductase (NADPH) activity;adenyl nucleotide binding;anion binding;binding;catalytic activity;heterocyclic compound binding;identical protein binding;ion binding;NADP binding;NADPH binding;nucleoside phosphate binding;nucleotide binding;organic cyclic compound binding;oxidoreductase activity;oxidoreductase activity, acting on the CH-CH group of donors;oxidoreductase activity, acti…	biological regulation;catabolic process;cellular lipid metabolic process;cellular process;lipid metabolic process;metabolic process;monocarboxylic acid metabolic process;organic acid metabolic process;primary metabolic process;regulation of biological process;regulation of metabolic process;small molecule metabolic process	catalytic complex;cellular anatomical entity;cytosol;intracellular membrane-bounded organelle;intracellular organelle;mitochondrion;nucleoplasm;nucleus;organelle;organelle lumen;protein-containing complex		3D-structure;Acetylation;Alternativesplicing;Fattyacidmetabolism;Lipidmetabolism;Mitochondrion;NADP;Oxidoreductase;Phosphoprotein;Referenceproteome;Transitpeptide	17.2996	17.0995	17.1859	17.1533	16.8736	16.1468
	0.842664	0.771926	P59665;P59666	DEF1_HUMAN;DEF3_HUMAN	DEFA1;DEFA3	Neutrophil defensin 1	binding;identical protein binding;pore-forming activity;protein binding;protein dimerization activity;protein homodimerization activity	biological process involved in interspecies interaction between organisms;biological process involved in symbiotic interaction;biological regulation;cell killing;cell motility;cellular process;defense response to other organism;immune response;immune system process;killing of cells of another organism;locomotion;regulation of biological process;response to biotic stimulus;response to chemical;res…	cellular anatomical entity;external encapsulating structure;extracellular matrix;extracellular organelle;extracellular region;extracellular space;organelle;organelle lumen;vesicle		3D-structure;ADP-ribosylation;Antibiotic;Antimicrobial;Antiviraldefense;Defensin;Directproteinsequencing;Disulfidebond;Fungicide;Host-virusinteraction;Phosphoprotein;Referenceproteome;Secreted;Signal	20.7634	20.3538	19.4095	19.5844	19.5028	19.1238
	0.515322	0.242638	P35659	DEK_HUMAN	DEK	Protein DEK	binding;DNA binding;histone binding;nucleic acid binding;organic cyclic compound binding;protein binding;RNA binding	biological regulation;biosynthetic process;cellular aromatic compound metabolic process;cellular component organization;cellular component organization or biogenesis;cellular nitrogen compound metabolic process;cellular process;chromatin organization;DNA-templated transcription;heterocycle metabolic process;macromolecule biosynthetic process;macromolecule metabolic process;metabolic process;nitro…	catalytic complex;cellular anatomical entity;intracellular membrane-bounded organelle;intracellular non-membrane-bounded organelle;intracellular organelle;non-membrane-bounded organelle;nucleolus;nucleoplasm;nucleus;organelle;protein-containing complex		3D-structure;Acetylation;ADP-ribosylation;Alternativesplicing;Chromatinregulator;Chromosomalrearrangement;Directproteinsequencing;DNA-binding;Nucleus;Phosphoprotein;Proto-oncogene;Referenceproteome	22.1206	22.155	22.1734	21.8987	21.5545	22.2679
	0.219162	-0.13404	Q15392	DHC24_HUMAN	DHCR24	Delta(24)-sterol reductase	amide binding;anion binding;antigen binding;binding;catalytic activity;delta24(24-1) sterol reductase activity;delta24-sterol reductase activity;enzyme binding;FAD binding;flavin adenine dinucleotide binding;heterocyclic compound binding;ion binding;nucleoside phosphate binding;nucleotide binding;organic cyclic compound binding;oxidoreductase activity;oxidoreductase activity, acting on the CH-CH …	alcohol metabolic process;anatomical structure development;biological regulation;biosynthetic process;cellular component organization;cellular component organization or biogenesis;cellular localization;cellular process;developmental process;intracellular signal transduction;lipid metabolic process;localization;macromolecule localization;macromolecule metabolic process;membrane organization;metabo…	cellular anatomical entity;cytoplasm;endoplasmic reticulum;intracellular membrane-bounded organelle;intracellular organelle;membrane;nucleus;organelle	Steroid biosynthesis	Alternativesplicing;Cholesterolbiosynthesis;Cholesterolmetabolism;Diseasevariant;Endoplasmicreticulum;FAD;Flavoprotein;Golgiapparatus;Lipidbiosynthesis;Lipidmetabolism;Membrane;NADP;Oxidoreductase;Referenceproteome;Signal;Steroidbiosynthesis;Steroidmetabolism;Sterolbiosynthesis;Sterolmetabolism;Transmembrane;Transmembranehelix	16.3075	16.0422	15.8439	16.2419	16.5156	15.8381
	2.781	-0.507451	Q9UBM7	DHCR7_HUMAN	DHCR7	7-dehydrocholesterol reductase	7-dehydrocholesterol reductase activity;adenyl nucleotide binding;binding;catalytic activity;heterocyclic compound binding;NADP binding;nucleoside phosphate binding;nucleotide binding;organic cyclic compound binding;oxidoreductase activity;oxidoreductase activity, acting on the CH-CH group of donors;oxidoreductase activity, acting on the CH-CH group of donors, NAD or NADP as acceptor;purine nucle…	alcohol metabolic process;biological regulation;biosynthetic process;hormone metabolic process;lipid metabolic process;metabolic process;primary metabolic process;regulation of biological quality;small molecule metabolic process	cellular anatomical entity;endoplasmic reticulum;intracellular membrane-bounded organelle;intracellular organelle;membrane;organelle;outer membrane	Steroid biosynthesis	Cholesterolbiosynthesis;Cholesterolmetabolism;Diseasevariant;Endoplasmicreticulum;Lipidbiosynthesis;Lipidmetabolism;Membrane;NADP;Oxidoreductase;Phosphoprotein;Referenceproteome;Steroidbiosynthesis;Steroidmetabolism;Sterolbiosynthesis;Sterolmetabolism;Transmembrane;Transmembranehelix	18.5406	18.3724	18.3229	18.9466	18.9025	18.9092
	1.49652	-0.204099	O43143	DHX15_HUMAN	DHX15	ATP-dependent RNA helicase DHX15	adenyl nucleotide binding;adenyl ribonucleotide binding;anion binding;ATP binding;ATP hydrolysis activity;ATP-dependent activity;ATP-dependent activity, acting on RNA;binding;carbohydrate derivative binding;catalytic activity;catalytic activity, acting on a nucleic acid;catalytic activity, acting on RNA;double-stranded RNA binding;helicase activity;heterocyclic compound binding;hydrolase activity…	biological process involved in interspecies interaction between organisms;biological regulation;cellular aromatic compound metabolic process;cellular nitrogen compound metabolic process;cellular process;defense response to other organism;heterocycle metabolic process;immune response;immune system process;macromolecule metabolic process;metabolic process;mRNA metabolic process;mRNA processing;nitr…	cellular anatomical entity;intracellular membrane-bounded organelle;intracellular non-membrane-bounded organelle;intracellular organelle;non-membrane-bounded organelle;nucleolus;nucleoplasm;nucleus;organelle;protein-containing complex;ribonucleoprotein complex;spliceosomal complex	Spliceosome	3D-structure;Acetylation;ATP-binding;Helicase;Hydrolase;Immunity;Innateimmunity;Isopeptidebond;mRNAprocessing;mRNAsplicing;Nucleotide-binding;Nucleus;Phosphoprotein;Referenceproteome;RNA-binding;Ublconjugation	20.9243	20.9098	21.0156	21.1395	21.0691	21.2535
	1.6297	0.694766	O60231	DHX16_HUMAN	DHX16	Pre-mRNA-splicing factor ATP-dependent RNA helicase DHX16	adenyl nucleotide binding;adenyl ribonucleotide binding;anion binding;ATP binding;ATP hydrolysis activity;ATP-dependent activity;ATP-dependent activity, acting on RNA;binding;carbohydrate derivative binding;catalytic activity;catalytic activity, acting on a nucleic acid;catalytic activity, acting on RNA;helicase activity;heterocyclic compound binding;hydrolase activity;hydrolase activity, acting …	biological process involved in interspecies interaction between organisms;cellular aromatic compound metabolic process;cellular nitrogen compound metabolic process;cellular process;defense response to other organism;heterocycle metabolic process;immune response;immune system process;macromolecule metabolic process;metabolic process;mRNA metabolic process;mRNA processing;nitrogen compound metaboli…	cellular anatomical entity;cytoplasm;intracellular membrane-bounded organelle;intracellular organelle;nucleoplasm;nucleus;organelle;protein-containing complex;ribonucleoprotein complex;spliceosomal complex	Spliceosome	3D-structure;ATP-binding;Cytoplasm;Diseasevariant;Helicase;Hydrolase;Immunity;Innateimmunity;mRNAprocessing;mRNAsplicing;Neuropathy;Nucleotide-binding;Nucleus;Phosphoprotein;Referenceproteome;Spliceosome	20.0559	20.343	20.0156	19.4317	19.1631	19.7354
	1.26501	0.663879	Q8IY37	DHX37_HUMAN	DHX37	Probable ATP-dependent RNA helicase DHX37	adenyl nucleotide binding;adenyl ribonucleotide binding;anion binding;ATP binding;ATP hydrolysis activity;ATP-dependent activity;ATP-dependent activity, acting on RNA;binding;carbohydrate derivative binding;catalytic activity;catalytic activity, acting on a nucleic acid;catalytic activity, acting on RNA;helicase activity;heterocyclic compound binding;hydrolase activity;hydrolase activity, acting …	anatomical structure development;biological regulation;cellular aromatic compound metabolic process;cellular component assembly;cellular component biogenesis;cellular component organization;cellular component organization or biogenesis;cellular nitrogen compound metabolic process;cellular process;developmental process;heterocycle metabolic process;macromolecule metabolic process;metabolic process…	cellular anatomical entity;cytoplasm;intracellular non-membrane-bounded organelle;intracellular organelle;membrane;non-membrane-bounded organelle;nucleolus;nucleoplasm;organelle;preribosome;protein-containing complex;ribonucleoprotein complex		3D-structure;ATP-binding;Cytoplasm;Diseasevariant;Helicase;Hydrolase;Intellectualdisability;Membrane;Nucleotide-binding;Nucleus;Referenceproteome	16.7451	16.6125	16.6618	16.4653	15.6348	15.9276
	3.12639	0.584619	Q14562	DHX8_HUMAN	DHX8	ATP-dependent RNA helicase DHX8	adenyl nucleotide binding;adenyl ribonucleotide binding;anion binding;ATP binding;ATP hydrolysis activity;ATP-dependent activity;ATP-dependent activity, acting on RNA;binding;carbohydrate derivative binding;catalytic activity;catalytic activity, acting on a nucleic acid;catalytic activity, acting on RNA;helicase activity;heterocyclic compound binding;hydrolase activity;hydrolase activity, acting …	cellular aromatic compound metabolic process;cellular component disassembly;cellular component organization;cellular component organization or biogenesis;cellular nitrogen compound metabolic process;cellular process;heterocycle metabolic process;macromolecule metabolic process;metabolic process;mRNA metabolic process;mRNA processing;nitrogen compound metabolic process;nucleobase-containing compou…	catalytic complex;cellular anatomical entity;cytosol;intracellular membrane-bounded organelle;intracellular organelle;nucleoplasm;nucleus;organelle;protein-containing complex;ribonucleoprotein complex;spliceosomal complex	Spliceosome	3D-structure;ATP-binding;Helicase;Hydrolase;Isopeptidebond;mRNAprocessing;mRNAsplicing;Nucleotide-binding;Nucleus;Phosphoprotein;Referenceproteome;Spliceosome;Ublconjugation	19.9316	19.7794	19.8341	19.292	19.1765	19.3227
	1.17366	0.136995	Q08211	DHX9_HUMAN	DHX9	ATP-dependent RNA helicase A	3'-5' DNA helicase activity;3'-5' DNA/RNA helicase activity;3'-5' RNA helicase activity;adenyl nucleotide binding;adenyl ribonucleotide binding;anion binding;ATP binding;ATP hydrolysis activity;ATP-dependent activity;ATP-dependent activity, acting on DNA;ATP-dependent activity, acting on RNA;basal RNA polymerase II transcription machinery binding;basal transcription machinery binding;binding;carb…	biological process involved in interspecies interaction between organisms;biological regulation;biosynthetic process;cell differentiation;cellular aromatic compound metabolic process;cellular component assembly;cellular component organization;cellular component organization or biogenesis;cellular localization;cellular nitrogen compound metabolic process;cellular process;chromosome organization;de…	catalytic complex;cellular anatomical entity;centrosome;cytoplasm;cytoskeleton;cytosol;intracellular membrane-bounded organelle;intracellular non-membrane-bounded organelle;intracellular organelle;membrane;microtubule organizing center;non-membrane-bounded organelle;nucleolus;nucleoplasm;nucleus;organelle;polysome;protein-containing complex;ribonucleoprotein complex;ribosome;RNAi effector complex		3D-structure;Acetylation;Activator;Alternativesplicing;ATP-binding;Biologicalrhythms;Cytoplasm;Cytoskeleton;Directproteinsequencing;DNA-binding;DNAreplication;Helicase;Host-virusinteraction;Hydrolase;Immunity;Inflammatoryresponse;Innateimmunity;Isopeptidebond;Manganese;Metal-binding;Methylation;mRNAprocessing;mRNAsplicing;mRNAtransport;Nucleotide-binding;Nucleus;Phosphoprotein;Referenceproteome;R…	20.4273	20.417	20.4576	20.3752	20.3211	20.1946
	0.0510122	0.0507304	Q9BTC0	DIDO1_HUMAN	DIDO1	Death-inducer obliterator 1	binding;cation binding;ion binding;metal ion binding;nucleic acid binding;organic cyclic compound binding;RNA binding	biological regulation;biosynthetic process;cellular aromatic compound metabolic process;cellular nitrogen compound metabolic process;cellular process;DNA-templated transcription;heterocycle metabolic process;macromolecule biosynthetic process;macromolecule metabolic process;metabolic process;nitrogen compound metabolic process;nucleobase-containing compound metabolic process;primary metabolic pro…	cellular anatomical entity;cytoplasm;intracellular membrane-bounded organelle;intracellular non-membrane-bounded organelle;intracellular organelle;non-membrane-bounded organelle;nucleus;organelle		3D-structure;Acetylation;Alternativesplicing;Apoptosis;Cytoplasm;Cytoskeleton;Directproteinsequencing;Isopeptidebond;Metal-binding;Methylation;Nucleus;Phosphoprotein;Referenceproteome;Ublconjugation;Zinc;Zinc-finger	16.8577	16.6845	16.3807	16.4344	17.1915	16.1448
	0.88517	0.3952	Q9UNQ2	DIM1_HUMAN	DIMT1	Dimethyladenosine transferase	18S rRNA (adenine(1779)-N(6)/adenine(1780)-N(6))-dimethyltransferase activity;binding;catalytic activity;catalytic activity, acting on a nucleic acid;catalytic activity, acting on a rRNA;catalytic activity, acting on RNA;methyltransferase activity;N-methyltransferase activity;nucleic acid binding;organic cyclic compound binding;RNA binding;RNA methyltransferase activity;rRNA (adenine) methyltrans…	biological regulation;cellular aromatic compound metabolic process;cellular component biogenesis;cellular component organization or biogenesis;cellular nitrogen compound metabolic process;cellular process;heterocycle metabolic process;macromolecule metabolic process;macromolecule modification;metabolic process;methylation;nitrogen compound metabolic process;nucleobase-containing compound metaboli…	cellular anatomical entity;cytosol;intracellular non-membrane-bounded organelle;intracellular organelle;non-membrane-bounded organelle;nucleolus;nucleoplasm;organelle;preribosome;protein-containing complex;ribonucleoprotein complex		3D-structure;Methyltransferase;Nucleus;Referenceproteome;RNA-binding;rRNAprocessing;S-adenosyl-L-methionine;Transferase	17.4331	17.2012	17.229	16.6099	17.266	16.8017
	1.01082	0.203917	O60832	DKC1_HUMAN	DKC1	H/ACA ribonucleoprotein complex subunit DKC1	binding;box H/ACA snoRNA binding;catalytic activity;catalytic activity, acting on a nucleic acid;catalytic activity, acting on DNA;DNA polymerase activity;intramolecular transferase activity;isomerase activity;nucleic acid binding;nucleotidyltransferase activity;organic cyclic compound binding;pseudouridine synthase activity;RNA binding;RNA-directed DNA polymerase activity;snoRNA binding;telomera…	biological regulation;biosynthetic process;cellular aromatic compound metabolic process;cellular component organization;cellular component organization or biogenesis;cellular nitrogen compound metabolic process;cellular process;chromosome organization;DNA metabolic process;heterocycle metabolic process;localization;macromolecule biosynthetic process;macromolecule localization;macromolecule metabo…	catalytic complex;cellular anatomical entity;cytoplasm;intracellular membrane-bounded organelle;intracellular non-membrane-bounded organelle;intracellular organelle;non-membrane-bounded organelle;nucleolus;nucleoplasm;nucleus;organelle;protein-containing complex;ribonucleoprotein complex;sno(s)RNA-containing ribonucleoprotein complex;telomerase holoenzyme complex	Ribosome biogenesis in eukaryotes	3D-structure;Acetylation;Alternativesplicing;Cytoplasm;Directproteinsequencing;Diseasevariant;Dyskeratosiscongenita;Isomerase;Isopeptidebond;Nucleus;Phosphoprotein;Referenceproteome;Ribonucleoprotein;Ribosomebiogenesis;RNA-binding;rRNAprocessing;Ublconjugation	21.2707	21.1395	21.1581	21.0359	20.8191	21.1015
	0.793586	-0.507083	P36957	ODO2_HUMAN	DLST	Dihydrolipoyllysine-residue succinyltransferase component of 2-oxoglutarate dehydrogenase complex, mitochondrial	acyltransferase activity;acyltransferase activity, transferring groups other than amino-acyl groups;catalytic activity;catalytic activity, acting on a protein;dihydrolipoyllysine-residue succinyltransferase activity;S-acyltransferase activity;S-succinyltransferase activity;succinyltransferase activity;transferase activity	amide metabolic process;amino acid metabolic process;carbohydrate derivative metabolic process;catabolic process;cellular aromatic compound metabolic process;cellular nitrogen compound metabolic process;cellular process;generation of precursor metabolites and energy;heterocycle metabolic process;macromolecule metabolic process;macromolecule modification;metabolic process;nitrogen compound metabol…	catalytic complex;cellular anatomical entity;cytosol;intracellular membrane-bounded organelle;intracellular organelle;membrane;mitochondrion;nucleoplasm;nucleus;organelle;organelle lumen;oxidoreductase complex;oxoglutarate dehydrogenase complex;protein-containing complex;tricarboxylic acid cycle enzyme complex	Citrate cycle (TCA cycle);Lysine degradation	3D-structure;Acetylation;Acyltransferase;Alternativesplicing;Directproteinsequencing;Diseasevariant;Lipoyl;Mitochondrion;Nucleus;Phosphoprotein;Referenceproteome;Transferase;Transitpeptide;Tricarboxylicacidcycle	17.8256	17.6176	17.3234	17.8536	17.8254	18.609
	0.290014	-0.0831865	P31689	DNJA1_HUMAN	DNAJA1	DnaJ homolog subfamily A member 1	adenyl nucleotide binding;adenyl ribonucleotide binding;anion binding;ATP binding;ATPase activator activity;ATPase regulator activity;binding;C3HC4-type RING finger domain binding;carbohydrate derivative binding;cation binding;DNA-binding transcription factor binding;enzyme binding;G protein-coupled receptor binding;heat shock protein binding;heterocyclic compound binding;Hsp70 protein binding;io…	biological regulation;cell motility;cellular localization;cellular process;developmental process;localization;macromolecule localization;microtubule-based movement;microtubule-based process;positive regulation of apoptotic process;protein folding;protein localization;regulation of biological process;regulation of catalytic activity;regulation of metabolic process;regulation of molecular function;…	cellular anatomical entity;cytoplasm;cytoskeleton;cytosol;extracellular organelle;intracellular membrane-bounded organelle;intracellular non-membrane-bounded organelle;intracellular organelle;membrane;mitochondrion;non-membrane-bounded organelle;nucleus;organelle;vesicle	Protein processing in endoplasmic reticulum	3D-structure;Acetylation;Alternativesplicing;Chaperone;Cytoplasm;Endoplasmicreticulum;Lipoprotein;Membrane;Metal-binding;Methylation;Microsome;Mitochondrion;Nucleus;Phosphoprotein;Prenylation;Referenceproteome;Repeat;Zinc;Zinc-finger	19.8497	20.0156	19.7342	19.9882	19.7918	20.0691
	3.10088	-0.373706	O60884	DNJA2_HUMAN	DNAJA2	DnaJ homolog subfamily A member 2	adenyl nucleotide binding;adenyl ribonucleotide binding;anion binding;ATP binding;ATPase activator activity;ATPase regulator activity;binding;carbohydrate derivative binding;cation binding;heat shock protein binding;heterocyclic compound binding;Hsp70 protein binding;ion binding;metal ion binding;molecular function activator activity;molecular function regulator activity;nucleoside phosphate bind…	biological regulation;cellular process;protein folding;regulation of biological process;response to abiotic stimulus;response to heat;response to stimulus;response to stress	cellular anatomical entity;cytoplasm;cytosol;extracellular organelle;membrane;organelle;vesicle	Protein processing in endoplasmic reticulum	Acetylation;Chaperone;Isopeptidebond;Lipoprotein;Membrane;Metal-binding;Methylation;Phosphoprotein;Prenylation;Referenceproteome;Repeat;Ublconjugation;Zinc;Zinc-finger	18.6473	18.5174	18.5423	18.9563	18.9464	18.9254
	0.898757	0.565036	O75190	DNJB6_HUMAN	DNAJB6	DnaJ homolog subfamily B member 6	ATPase activator activity;ATPase regulator activity;binding;DNA binding;heat shock protein binding;Hsp70 protein binding;identical protein binding;molecular function activator activity;molecular function regulator activity;nucleic acid binding;organic cyclic compound binding;protein binding;protein folding chaperone;protein-folding chaperone binding;unfolded protein binding	actin cytoskeleton organization;anatomical structure development;biological regulation;cell adhesion;cell differentiation;cellular component organization;cellular component organization or biogenesis;cellular localization;cellular process;cytoskeleton organization;developmental process;external encapsulating structure organization;extracellular matrix organization;extracellular structure organiza…	cellular anatomical entity;cytoplasm;cytosol;intracellular membrane-bounded organelle;intracellular organelle;membrane;nucleoplasm;nucleus;organelle		3D-structure;Alternativesplicing;Chaperone;Cytoplasm;Directproteinsequencing;Diseasevariant;Limb-girdlemusculardystrophy;Methylation;Nucleus;Phosphoprotein;Referenceproteome	18.0089	17.9427	17.5636	16.9642	17.0694	17.7865
	0.143308	0.145406	P26358	DNMT1_HUMAN	DNMT1	DNA (cytosine-5)-methyltransferase 1	binding;catalytic activity;catalytic activity, acting on a nucleic acid;catalytic activity, acting on DNA;cation binding;chromatin binding;DNA (cytosine-5-)-methyltransferase activity;DNA binding;DNA-methyltransferase activity;heterocyclic compound binding;ion binding;metal ion binding;methyl-CpG binding;methyltransferase activity;nucleic acid binding;nucleoside phosphate binding;nucleotide bindi…	biological regulation;biosynthetic process;cellular aromatic compound metabolic process;cellular component organization;cellular component organization or biogenesis;cellular nitrogen compound metabolic process;cellular process;chromatin organization;DNA metabolic process;DNA modification;DNA-templated transcription;epigenetic regulation of gene expression;heterocycle metabolic process;macromolec…	cellular anatomical entity;intracellular membrane-bounded organelle;intracellular organelle;nucleoplasm;nucleus;organelle;protein-containing complex;protein-DNA complex	Cysteine and methionine metabolism	3D-structure;Acetylation;Activator;Alternativesplicing;Chromatinregulator;Deafness;Diseasevariant;DNA-binding;Isopeptidebond;Metal-binding;Methylation;Methyltransferase;Neuropathy;Nucleus;Phosphoprotein;Referenceproteome;Repeat;Repressor;S-adenosyl-L-methionine;Transcription;Transcriptionregulation;Transferase;Ublconjugation;Zinc;Zinc-finger	17.4691	18.6566	18.1995	18.2364	17.7254	17.9271
	0.436441	0.797859	O60762	DPM1_HUMAN	DPM1	Dolichol-phosphate mannosyltransferase subunit 1	alcohol binding;binding;carbohydrate binding;catalytic activity;catalytic activity, acting on a protein;cation binding;dolichyl-phosphate beta-D-mannosyltransferase activity;dolichyl-phosphate-mannose-protein mannosyltransferase activity;glycosyltransferase activity;hexosyltransferase activity;ion binding;mannose binding;mannosyltransferase activity;metal ion binding;monosaccharide binding;small …	alcohol metabolic process;biosynthetic process;carbohydrate derivative metabolic process;cellular aromatic compound metabolic process;cellular lipid metabolic process;cellular nitrogen compound metabolic process;cellular process;heterocycle metabolic process;lipid metabolic process;macromolecule metabolic process;macromolecule modification;metabolic process;nitrogen compound metabolic process;nuc…	catalytic complex;cellular anatomical entity;endoplasmic reticulum;intracellular membrane-bounded organelle;intracellular organelle;mannosyltransferase complex;membrane;nucleus;organelle;protein-containing complex	N-Glycan biosynthesis	Acetylation;Congenitaldisorderofglycosylation;Congenitalmusculardystrophy;Diseasevariant;Dystroglycanopathy;Endoplasmicreticulum;Glycosyltransferase;Magnesium;Manganese;Metal-binding;Phosphoprotein;Referenceproteome;Transferase	19.0405	18.5972	17.6909	16.3078	18.1494	18.4778
	1.26717	-0.474741	Q16555	DPYL2_HUMAN	DPYSL2	Dihydropyrimidinase-related protein 2	binding;catalytic activity;dihydropyrimidinase activity;hydrolase activity;hydrolase activity, acting on carbon-nitrogen (but not peptide) bonds;hydrolase activity, acting on carbon-nitrogen (but not peptide) bonds, in cyclic amides;identical protein binding;protein binding	anatomical structure development;biological regulation;cell differentiation;cellular aromatic compound metabolic process;cellular component organization;cellular component organization or biogenesis;cellular nitrogen compound metabolic process;cellular process;cytoskeleton organization;developmental process;endocytosis;establishment of localization;heterocycle metabolic process;localization;metab…	cellular anatomical entity;cytoskeleton;cytosol;extracellular organelle;intracellular non-membrane-bounded organelle;intracellular organelle;membrane;non-membrane-bounded organelle;organelle;plasma membrane;vesicle	Axon guidance	3D-structure;Alternativesplicing;Cytoplasm;Cytoskeleton;Developmentalprotein;Differentiation;Directproteinsequencing;Membrane;Methylation;Neurogenesis;Phosphoprotein;Referenceproteome;S-nitrosylation	19.7938	19.9459	20.0426	20.3101	20.714	20.1825
	0.844912	-0.40177	Q14195	DPYL3_HUMAN	DPYSL3	Dihydropyrimidinase-related protein 3	binding;carbohydrate derivative binding;catalytic activity;chondroitin sulfate binding;cytoskeletal protein binding;filamin binding;glycosaminoglycan binding;hydrolase activity;hydrolase activity, acting on carbon-nitrogen (but not peptide) bonds;hydrolase activity, acting on carbon-nitrogen (but not peptide) bonds, in cyclic amides;identical protein binding;protein binding;protein domain specifi…	anatomical structure development;biological regulation;cell development;cellular component assembly;cellular component organization;cellular component organization or biogenesis;cellular process;developmental process;regulation of biological process;response to chemical;response to stimulus;response to stress	cell junction;cell projection;cellular anatomical entity;cytoplasmic vesicle;cytosol;extracellular space;intracellular membrane-bounded organelle;intracellular organelle;organelle;protein-containing complex;secretory vesicle;site of polarized growth;synapse;vesicle		3D-structure;Alternativesplicing;Cellprojection;Cytoplasm;Directproteinsequencing;Phosphoprotein;Referenceproteome	19.4354	19.0579	18.8766	19.2321	19.6963	19.6467
	0.784217	1.62288	Q14919	NC2A_HUMAN	DRAP1	Dr1-associated corepressor	basal RNA polymerase II transcription machinery binding;basal transcription machinery binding;binding;core promoter sequence-specific DNA binding;DNA binding;double-stranded DNA binding;general transcription initiation factor activity;general transcription initiation factor binding;identical protein binding;nucleic acid binding;organic cyclic compound binding;protein binding;protein dimerization …	biological regulation;biosynthetic process;cellular aromatic compound metabolic process;cellular nitrogen compound metabolic process;cellular process;DNA-templated transcription;heterocycle metabolic process;macromolecule biosynthetic process;macromolecule metabolic process;metabolic process;nitrogen compound metabolic process;nucleobase-containing compound metabolic process;primary metabolic pro…	cellular anatomical entity;intracellular membrane-bounded organelle;intracellular organelle;nucleus;organelle;protein-containing complex;transcription regulator complex;transcription repressor complex		3D-structure;Alternativesplicing;Directproteinsequencing;DNA-binding;Nucleus;Phosphoprotein;Referenceproteome;Repressor;Transcription;Transcriptionregulation	19.2374	19.1297	18.7176	18.3304	15.5227	18.363
	0.454137	1.51706	Q9Y295	DRG1_HUMAN	DRG1	Developmentally-regulated GTP-binding protein 1	alkali metal ion binding;anion binding;binding;carbohydrate derivative binding;catalytic activity;cation binding;cytoskeletal protein binding;GTP binding;GTPase activity;guanyl nucleotide binding;guanyl ribonucleotide binding;heterocyclic compound binding;hydrolase activity;hydrolase activity, acting on acid anhydrides;hydrolase activity, acting on acid anhydrides, in phosphorus-containing anhydr…	amide metabolic process;biological regulation;biosynthetic process;cellular nitrogen compound metabolic process;cellular process;cytoplasmic translation;macromolecule biosynthetic process;macromolecule metabolic process;metabolic process;nitrogen compound metabolic process;peptide metabolic process;primary metabolic process;protein metabolic process;regulation of biological process;regulation of …	cellular anatomical entity;cytoplasm;cytosol;intracellular membrane-bounded organelle;intracellular organelle;membrane;nucleoplasm;nucleus;organelle;polysome;protein-containing complex;ribonucleoprotein complex		3D-structure;Acetylation;Cytoplasm;GTP-binding;Hydrolase;Hydroxylation;Magnesium;Metal-binding;Nucleotide-binding;Nucleus;Phosphoprotein;Referenceproteome;Ublconjugation	19.3038	19.7514	19.2854	19.0103	15.0933	19.6859
	0.082875	0.0937551	Q08554	DSC1_HUMAN	DSC1	Desmocollin-1	binding;calcium ion binding;cation binding;ion binding;metal ion binding	cell adhesion;cellular process	cell junction;cellular anatomical entity;extracellular organelle;membrane;organelle;plasma membrane;vesicle		3D-structure;Alternativesplicing;Calcium;Celladhesion;Celljunction;Cellmembrane;Cleavageonpairofbasicresidues;Directproteinsequencing;Glycoprotein;Membrane;Metal-binding;Phosphoprotein;Referenceproteome;Repeat;Signal;Transmembrane;Transmembranehelix	24.5983	23.9134	23.5165	24.3778	23.8288	23.5404
	0.0897971	0.133529	Q14574	DSC3_HUMAN	DSC3	Desmocollin-3	binding;calcium ion binding;cation binding;gamma-catenin binding;ion binding;metal ion binding;protein binding	anatomical structure development;biological regulation;cell adhesion;cellular process;developmental process;embryo development;multicellular organism development;multicellular organismal process;protein stabilization;regulation of biological quality;regulation of protein stability	cell junction;cellular anatomical entity;cytoplasm;extracellular region;membrane;plasma membrane		Alternativesplicing;Calcium;Celladhesion;Celljunction;Cellmembrane;Cleavageonpairofbasicresidues;Directproteinsequencing;Glycoprotein;Hypotrichosis;Membrane;Metal-binding;Referenceproteome;Repeat;Signal;Transmembrane;Transmembranehelix	19.3277	18.3456	17.6669	18.5469	18.5154	17.8772
	0.0342664	-0.0275256	Q02413	DSG1_HUMAN	DSG1	Desmoglein-1	binding;calcium ion binding;cation binding;gamma-catenin binding;ion binding;metal ion binding;protein binding;toxic substance binding	biological regulation;cell adhesion;cell junction organization;cellular component assembly;cellular component organization;cellular component organization or biogenesis;cellular process;protein stabilization;regulation of biological quality;regulation of protein stability;reproductive process;response to chemical;response to endogenous stimulus;response to stimulus	cell junction;cellular anatomical entity;cytoplasm;cytosol;intracellular membrane-bounded organelle;intracellular organelle;membrane;nucleus;organelle;plasma membrane	Staphylococcus aureus infection	Alternativesplicing;Calcium;Celladhesion;Celljunction;Cellmembrane;Cleavageonpairofbasicresidues;Cytoplasm;Glycoprotein;Hypotrichosis;Membrane;Metal-binding;Nucleus;Palmoplantarkeratoderma;Phosphoprotein;Referenceproteome;Repeat;Signal;Transmembrane;Transmembranehelix	21.7715	21.8034	21.2361	21.9601	21.6628	21.2707
	0.398322	-0.333738	P15924	DESP_HUMAN	DSP	Desmoplakin	binding;cell adhesion mediator activity;cell adhesion molecule binding;cell adhesive protein binding involved in bundle of His cell-Purkinje myocyte communication;cell-cell adhesion mediator activity;enzyme binding;kinase binding;nucleic acid binding;organic cyclic compound binding;protein binding;protein binding involved in heterotypic cell-cell adhesion;protein kinase binding;protein kinase C b…	anatomical structure development;biological regulation;cell adhesion;cell differentiation;cell junction organization;cellular component organization;cellular component organization or biogenesis;cellular localization;cellular process;cytoskeleton organization;developmental process;localization;macromolecule localization;macromolecule metabolic process;macromolecule modification;metabolic process;…	cell junction;cellular anatomical entity;cytoplasm;extracellular organelle;intracellular membrane-bounded organelle;intracellular organelle;membrane;nucleus;organelle;plasma membrane;vesicle	Arrhythmogenic right ventricular cardiomyopathy (ARVC)	3D-structure;Alternativesplicing;Cardiomyopathy;Celljunction;Cellmembrane;Coiledcoil;Diseasevariant;Epidermolysisbullosa;Membrane;Methylation;Palmoplantarkeratoderma;Phosphoprotein;Referenceproteome;Repeat;SH3domain	21.7265	22.3725	21.8073	22.7715	22.3645	21.7715
	0.653153	-1.48836	P23919	KTHY_HUMAN	DTYMK	Thymidylate kinase	adenyl nucleotide binding;adenyl ribonucleotide binding;anion binding;ATP binding;binding;carbohydrate derivative binding;catalytic activity;heterocyclic compound binding;ion binding;kinase activity;nucleobase-containing compound kinase activity;nucleoside diphosphate kinase activity;nucleoside monophosphate kinase activity;nucleoside phosphate binding;nucleotide binding;organic cyclic compound b…	biosynthetic process;carbohydrate derivative metabolic process;cell differentiation;cellular aromatic compound metabolic process;cellular nitrogen compound metabolic process;cellular process;developmental process;heterocycle metabolic process;metabolic process;nitrogen compound metabolic process;nucleobase-containing compound metabolic process;nucleobase-containing small molecule metabolic proces…	cellular anatomical entity;cytoplasm;cytosol;intracellular membrane-bounded organelle;intracellular organelle;mitochondrion;nucleus;organelle;organelle lumen	Pyrimidine metabolism	3D-structure;Acetylation;Alternativesplicing;ATP-binding;Diseasevariant;Intellectualdisability;Kinase;Neurodegeneration;Nucleotide-binding;Nucleotidebiosynthesis;Referenceproteome;Transferase	18.2408	18.3352	15.246	19.1201	18.6522	18.5149
	0.547747	-0.544292	Q14204	DYHC1_HUMAN	DYNC1H1	Cytoplasmic dynein 1 heavy chain 1	adenyl nucleotide binding;adenyl ribonucleotide binding;anion binding;ATP binding;ATP hydrolysis activity;ATP-dependent activity;binding;carbohydrate derivative binding;catalytic activity;cytoskeletal motor activity;dynein intermediate chain binding;dynein light intermediate chain binding;heterocyclic compound binding;hydrolase activity;hydrolase activity, acting on acid anhydrides;hydrolase acti…	axo-dendritic transport;axonal transport;biological regulation;cell division;cellular component assembly;cellular component organization;cellular component organization or biogenesis;cellular localization;cellular process;cytoskeleton organization;cytoskeleton-dependent intracellular transport;establishment of localization;localization;microtubule cytoskeleton organization;microtubule-based movem…	catalytic complex;cell cortex;cell projection;cellular anatomical entity;centrosome;cytoplasm;cytosol;extracellular organelle;extracellular region;filopodium;membrane;microtubule;microtubule organizing center;organelle;organelle lumen;protein-containing complex;vesicle	Phagosome;Vasopressin-regulated water reabsorption	3D-structure;Acetylation;ATP-binding;Cellcycle;Celldivision;Charcot-Marie-Toothdisease;Coiledcoil;Cytoplasm;Cytoskeleton;Diseasevariant;Dynein;Intellectualdisability;Microtubule;Mitosis;Motorprotein;Neurodegeneration;Neuropathy;Nucleotide-binding;Phosphoprotein;Referenceproteome;Repeat;Transport	18.906	19.3092	18.4999	20.0821	19.4729	18.7931
	0.275624	-0.243328	P63167	DYL1_HUMAN	DYNLL1	Dynein light chain 1, cytoplasmic	binding;dynein intermediate chain binding;protein binding	anatomical structure development;biological regulation;cellular component assembly;cellular component organization;cellular component organization or biogenesis;cellular localization;cellular process;cilium organization;cytoskeleton-dependent intracellular transport;developmental process;establishment of localization;localization;microtubule-based movement;microtubule-based process;organelle asse…	catalytic complex;cell projection;cellular anatomical entity;centrosome;cilium;cytoplasm;cytoskeleton;cytosol;intracellular membrane-bounded organelle;intracellular non-membrane-bounded organelle;intracellular organelle;kinetochore;membrane;microtubule;microtubule organizing center;mitochondrion;non-membrane-bounded organelle;nucleus;organelle;plasma membrane;protein-containing complex	Vasopressin-regulated water reabsorption	3D-structure;Acetylation;Activator;Apoptosis;Cytoplasm;Cytoskeleton;Dynein;Host-virusinteraction;Isopeptidebond;Microtubule;Mitochondrion;Motorprotein;Nucleus;Phosphoprotein;Referenceproteome;Transcription;Transcriptionregulation;Transport;Ublconjugation	20.9951	20.6628	20.1704	20.5915	21.3752	20.5915
	0.893037	-0.466117	Q96FJ2	DYL2_HUMAN	DYNLL2	Dynein light chain 2, cytoplasmic	binding;dynein intermediate chain binding;protein binding	cellular process;microtubule-based process	catalytic complex;cell junction;cell projection;cellular anatomical entity;centrosome;cilium;cytoskeleton;cytosol;glutamatergic synapse;intracellular membrane-bounded organelle;intracellular non-membrane-bounded organelle;intracellular organelle;membrane;microtubule;microtubule organizing center;non-membrane-bounded organelle;nucleus;organelle;plasma membrane;postsynapse;protein-containing comple…	Vasopressin-regulated water reabsorption	3D-structure;Cytoplasm;Cytoskeleton;Dynein;Microtubule;Motorprotein;Referenceproteome;Transport	18.8846	19.1414	19.5877	19.5425	19.538	19.9316
	0.595425	-1.84737	P30084	ECHM_HUMAN	ECHS1	Enoyl-CoA hydratase, mitochondrial	3-hydroxypropionyl-CoA dehydratase activity;carbon-oxygen lyase activity;catalytic activity;crotonyl-CoA hydratase activity;delta(3)-delta(2)-enoyl-CoA isomerase activity;enoyl-CoA hydratase activity;hydro-lyase activity;intramolecular oxidoreductase activity;intramolecular oxidoreductase activity, transposing C=C bonds;isomerase activity;lyase activity	amino acid metabolic process;catabolic process;cellular lipid metabolic process;cellular process;lipid metabolic process;metabolic process;monocarboxylic acid metabolic process;nitrogen compound metabolic process;organic acid metabolic process;primary metabolic process;small molecule metabolic process	cellular anatomical entity;intracellular membrane-bounded organelle;intracellular organelle;mitochondrion;organelle;organelle lumen	Aminobenzoate degradation;Benzoate degradation;beta-Alanine metabolism;Butanoate metabolism;Caprolactam degradation;Fatty acid elongation in mitochondria;Fatty acid metabolism;Lysine degradation;Propanoate metabolism;Tryptophan metabolism;Valine, leucine and isoleucine degradation	3D-structure;Acetylation;Directproteinsequencing;Diseasevariant;Fattyacidmetabolism;Isomerase;Lipidmetabolism;Lyase;Mitochondrion;Neurodegeneration;Phosphoprotein;Referenceproteome;Transitpeptide	20.0426	15.9264	20.1332	20.5731	20.5451	20.5261
[truncated: 707 more rows]

## Sheet: Lyn-GFP_-+Dox
Significant	LOG(- P-value)	Difference	Protein.Group	Protein.Names	Genes	First.Protein.Description	GOMF name	GOBP slim name	GOCC slim name	KEGG name	Keywords	GFP-Lyn_IP_-RNAiNMT_+Dox_1	GFP-Lyn_IP_-RNAiNMT_+Dox_2	GFP-Lyn_IP_-RNAiNMT_+Dox_3	GFP-Lyn_IP_-RNAiNMT_-Dox_1	GFP-Lyn_IP_-RNAiNMT_-Dox_2	GFP-Lyn_IP_-RNAiNMT_-Dox_3
[truncated: 1,341 more rows]

[truncated: 3 more sheets: Lyn-GFP_-+RNAiNMT, Fisher_exact_RNAiNMT_0.02, Fisher_exact_-RNAiNMT_0.02]
